# Supplementary material for: 4-Methyl-N-[2-(2-phenyl­ethyn­yl)phen­yl]-N-(prop-2-yn-1-yl)benzene-1-sulfonamide
Source: IUCrdata. 2025 Oct 31;10(Pt 10):x250943. doi: 10.1107/S2414314625009435 (PMC12598883; doi:10.1107/S2414314625009435)
Supplement: Supplementary file 1 [file x-10-x250943-sup1.cif]

##############################################################################
#                                                                            #
# This CIF contains the data for a data article accepted for                 #
# publication in IUCrData. It conforms to the requirements of                #
# Notes for Authors for IUCrData, and has been                               #
# peer reviewed under the auspices of IUCrData.                              #
#                                                                            #
# Full details of the Crystallographic Information File format               #
# are given in the paper "The Crystallographic Information File (CIF):       #
# a New Standard Archive File for Crystallography" by S. R. Hall, F. H.      #
# Allen and I. D. Brown [Acta Cryst. (1991), A47, 655-685].                  #
#                                                                            #
# The current version of the core CIF dictionary is obtainable from          #
# ftp://ftp.iucr.org/pub/cif_core.dic.                                       #
#                                                                            #
# Software is freely available for graphical display of the structure(s)     #
# in this CIF. For information consult the CIF software page                 #
# http://www.iucr.org/resources/cif/software.                                #
#                                                                            #
# This file may be used for bona fide research purposes within the           #
# scientific community so long as proper attribution is given to the data    # 
# article from which it was obtained.                                        #
#                                                                            #
##############################################################################
data_I
_audit_creation_method     'SHELXL-2019/3'
_chemical_name_systematic
;
4-Methyl-<i>N</i>-[2-(2-phenylethynyl)phenyl]-<i>N</i>-(prop-2-yn-1-yl)benzene-\
1-sulfonamide
;
_chemical_name_common     ?
_chemical_formula_moiety     'C24 H19 N O2 S'
_chemical_formula_sum     'C24 H19 N O2 S'
_chemical_formula_iupac     'C24 H19 N O2 S'
_chemical_formula_weight     385.46
_chemical_melting_point     381.5
_space_group_crystal_system     monoclinic
_space_group_name_H-M_alt     'P 21/n'
_space_group_name_Hall     '-P 2yn'
loop_
    _space_group_symop_operation_xyz
    'x, y, z'
    '-x+1/2, y+1/2, -z+1/2'
    '-x, -y, -z'
    'x-1/2, -y-1/2, z-1/2'
_cell_length_a     12.4866(5)
_cell_length_b     11.7479(3)
_cell_length_c     14.4481(6)
_cell_angle_alpha     90
_cell_angle_beta     113.728(3)
_cell_angle_gamma     90
_cell_volume     1940.25(13)
_cell_formula_units_Z     4
_cell_measurement_reflns_used     13782
_cell_measurement_theta_min     2.52
_cell_measurement_theta_max     28.43
_cell_measurement_temperature     120(2)
_exptl_crystal_description     block
_exptl_crystal_colour     colorless
_exptl_crystal_size_max     0.450
_exptl_crystal_size_mid     0.372
_exptl_crystal_size_min     0.273
_exptl_crystal_density_diffrn     1.320
_exptl_crystal_density_meas     ?
_exptl_crystal_density_method     ?
_exptl_crystal_F_000     808
_exptl_absorpt_coefficient_mu     0.186
_exptl_absorpt_correction_type     integration
_exptl_absorpt_process_details     'software?; reference?'
_exptl_absorpt_correction_T_min     0.9187
_exptl_absorpt_correction_T_max     0.9622
_diffrn_ambient_temperature     120(2)
_diffrn_source     'sealed X-ray tube, 12 x 0.4 mm long-fine focus'
_diffrn_radiation_type     MoK\a
_diffrn_radiation_wavelength     0.71073
_diffrn_measurement_device_type     'Stoe IPDS 2T'
_diffrn_measurement_method     'rotation method, \w scans'
_diffrn_detector_area_resol_mean     6.67
_diffrn_reflns_number     9492
_diffrn_reflns_av_R_equivalents     0.0222
_diffrn_reflns_av_unetI/netI     0.0210
_diffrn_reflns_theta_min     2.519
_diffrn_reflns_theta_max     27.854
_diffrn_reflns_theta_full     25.242
_diffrn_measured_fraction_theta_max     0.995
_diffrn_measured_fraction_theta_full     0.996
_diffrn_reflns_limit_h_min     -16
_diffrn_reflns_limit_h_max     16
_diffrn_reflns_limit_k_min     -15
_diffrn_reflns_limit_k_max     13
_diffrn_reflns_limit_l_min     -18
_diffrn_reflns_limit_l_max     18
_refine_special_details
;
Hydrogen atoms attached to carbons were placed at calculated
positions and were refined in the riding-model approximation with C--H = 0.99
\%A, and with <i>U</i>~iso~(H) = 1.2 <i>U</i>~eq~(C).
;
_reflns_number_total     4603
_reflns_number_gt     4075
_reflns_threshold_expression     'I > 2\s(I)'
_refine_ls_structure_factor_coef     Fsqd
_refine_ls_matrix_type     full
_refine_ls_R_factor_all     0.0454
_refine_ls_R_factor_gt     0.0388
_refine_ls_wR_factor_gt     0.0962
_refine_ls_wR_factor_ref     0.1012
_refine_ls_goodness_of_fit_ref     1.057
_refine_ls_restrained_S_all     1.057
_refine_ls_number_reflns     4603
_refine_ls_number_parameters     254
_refine_ls_number_restraints     0
_refine_ls_hydrogen_treatment     constr
_refine_ls_weighting_scheme     calc
_refine_ls_weighting_details
              'w=1/[\s^2^(Fo^2^)+(0.0466P)^2^+0.9953P] where P=(Fo^2^+2Fc^2^)/3'
_atom_sites_solution_hydrogens     geom
_atom_sites_solution_primary     dual
_atom_sites_solution_secondary     ?
_refine_ls_shift/su_max     0.001
_refine_ls_shift/su_mean     0.000
_refine_diff_density_max     0.347
_refine_diff_density_min     -0.357
_refine_ls_extinction_method     none
_refine_ls_extinction_coef     .
loop_
    _atom_type_symbol
    _atom_type_description
    _atom_type_scat_dispersion_real
    _atom_type_scat_dispersion_imag
    _atom_type_scat_source
    'C' 'C' 0.0033 0.0016
                         'International Tables Vol C Tables 4.2.6.8 and 6.1.1.4'
    'H' 'H' 0.0000 0.0000
                         'International Tables Vol C Tables 4.2.6.8 and 6.1.1.4'
    'N' 'N' 0.0061 0.0033
                         'International Tables Vol C Tables 4.2.6.8 and 6.1.1.4'
    'O' 'O' 0.0106 0.0060
                         'International Tables Vol C Tables 4.2.6.8 and 6.1.1.4'
    'S' 'S' 0.1246 0.1234
                         'International Tables Vol C Tables 4.2.6.8 and 6.1.1.4'
_computing_data_collection
;
X-Area WinXpose 2.0.28 (Stoe & Cie, 2020)
;
_computing_cell_refinement
;
X-Area Recipe 2.0.2 (Stoe & Cie, 2020)
;
_computing_data_reduction
;
X-Area Integrate 2.5.18.0 (Stoe & Cie, 2020)
;
_computing_structure_solution
;
<i>SHELXT2014</i> (Sheldrick, 2015a)
;
_computing_structure_refinement
;
<i>SHELXL2019/2</i> (Sheldrick, 2015b)
;
_computing_molecular_graphics
;
PLATON (Spek, 2009)
;
_computing_publication_material     ?
loop_
    _atom_site_type_symbol
    _atom_site_label
    _atom_site_fract_x
    _atom_site_fract_y
    _atom_site_fract_z
    _atom_site_U_iso_or_equiv
    _atom_site_adp_type
    _atom_site_calc_flag
    _atom_site_occupancy
    _atom_site_disorder_assembly
    _atom_site_disorder_group
    S S1 0.70257(3) 0.61385(3) 0.24207(2) 0.02229(10) Uani d 1 . .
    O O1 0.81074(9) 0.56893(10) 0.24567(9) 0.0329(3) Uani d 1 . .
    O O2 0.66567(9) 0.72594(9) 0.20338(7) 0.0276(2) Uani d 1 . .
    C C1 0.63253(11) 0.68233(11) 0.38380(9) 0.0210(3) Uani d 1 . .
    C C2 0.65685(12) 0.79737(12) 0.40293(10) 0.0245(3) Uani d 1 . .
    H H2 0.726052 0.828453 0.400793 0.029 Uiso calc 1 . .
    C C3 0.58094(13) 0.86706(12) 0.42508(11) 0.0275(3) Uani d 1 . .
    H H3 0.597557 0.945912 0.437140 0.033 Uiso calc 1 . .
    C C4 0.48040(13) 0.82170(13) 0.42969(11) 0.0281(3) Uani d 1 . .
    H H4 0.427802 0.869627 0.444157 0.034 Uiso calc 1 . .
    C C5 0.45715(12) 0.70698(13) 0.41321(10) 0.0260(3) Uani d 1 . .
    H H5 0.389315 0.676214 0.418217 0.031 Uiso calc 1 . .
    C C6 0.53175(11) 0.63495(12) 0.38922(10) 0.0220(3) Uani d 1 . .
    C C7 0.50115(12) 0.51736(12) 0.37016(10) 0.0239(3) Uani d 1 . .
    C C8 0.46657(12) 0.42115(12) 0.35438(10) 0.0236(3) Uani d 1 . .
    C C9 0.41978(11) 0.30811(12) 0.33417(10) 0.0218(3) Uani d 1 . .
    C C10 0.48218(13) 0.21974(13) 0.31371(10) 0.0265(3) Uani d 1 . .
    H H10 0.557670 0.233824 0.314953 0.032 Uiso calc 1 . .
    C C11 0.43428(16) 0.11233(13) 0.29175(11) 0.0340(3) Uani d 1 . .
    H H11 0.476185 0.052954 0.276443 0.041 Uiso calc 1 . .
    C C12 0.32517(16) 0.09043(14) 0.29188(12) 0.0377(4) Uani d 1 . .
    H H12 0.292628 0.016165 0.276887 0.045 Uiso calc 1 . .
    C C13 0.26402(14) 0.17648(14) 0.31377(12) 0.0337(3) Uani d 1 . .
    H H13 0.189803 0.160897 0.314707 0.040 Uiso calc 1 . .
    C C14 0.30993(12) 0.28574(13) 0.33447(10) 0.0261(3) Uani d 1 . .
    H H14 0.266990 0.344925 0.348750 0.031 Uiso calc 1 . .
    N N15 0.71296(10) 0.61439(10) 0.35906(9) 0.0230(2) Uani d 1 . .
    C C16 0.77863(12) 0.52334(12) 0.42943(11) 0.0267(3) Uani d 1 . .
    H H16A 0.724042 0.477366 0.448299 0.032 Uiso calc 1 . .
    H H16B 0.814650 0.472514 0.395324 0.032 Uiso calc 1 . .
    C C17 0.87018(12) 0.57058(13) 0.52094(11) 0.0276(3) Uani d 1 . .
    C C18 0.94493(14) 0.60672(14) 0.59514(13) 0.0355(4) Uani d 1 . .
    H H18 1.005039 0.635792 0.654812 0.043 Uiso calc 1 . .
    C C19 0.59043(11) 0.51880(11) 0.17274(9) 0.0203(3) Uani d 1 . .
    C C20 0.61574(12) 0.40336(12) 0.17825(10) 0.0231(3) Uani d 1 . .
    H H20 0.692954 0.377034 0.216646 0.028 Uiso calc 1 . .
    C C21 0.52737(13) 0.32719(12) 0.12728(10) 0.0251(3) Uani d 1 . .
    H H21 0.544846 0.248336 0.128784 0.030 Uiso calc 1 . .
    C C22 0.41271(12) 0.36439(12) 0.07357(10) 0.0242(3) Uani d 1 . .
    C C23 0.39009(12) 0.48050(13) 0.06791(10) 0.0252(3) Uani d 1 . .
    H H23 0.312802 0.506968 0.030008 0.030 Uiso calc 1 . .
    C C24 0.47833(11) 0.55862(12) 0.11664(10) 0.0227(3) Uani d 1 . .
    H H24 0.462188 0.637945 0.111623 0.027 Uiso calc 1 . .
    C C25 0.31639(14) 0.27906(15) 0.02433(12) 0.0350(3) Uani d 1 . .
    H H25A 0.243835 0.319163 -0.016472 0.052 Uiso calc 1 . .
    H H25B 0.304597 0.234149 0.076625 0.052 Uiso calc 1 . .
    H H25C 0.338064 0.228357 -0.019186 0.052 Uiso calc 1 . .
loop_
    _atom_site_aniso_label
    _atom_site_aniso_U_11
    _atom_site_aniso_U_22
    _atom_site_aniso_U_33
    _atom_site_aniso_U_12
    _atom_site_aniso_U_13
    _atom_site_aniso_U_23
    S1 0.01870(16) 0.02383(18) 0.02494(17) -0.00220(12) 0.00939(12) -0.00065(12)
    O1 0.0205(5) 0.0407(6) 0.0402(6) -0.0017(4) 0.0148(4) -0.0037(5)
    O2 0.0314(5) 0.0234(5) 0.0276(5) -0.0050(4) 0.0115(4) 0.0023(4)
    C1 0.0215(6) 0.0200(6) 0.0183(6) 0.0010(5) 0.0048(5) 0.0007(5)
    C2 0.0245(6) 0.0225(7) 0.0237(6) -0.0034(5) 0.0068(5) 0.0000(5)
    C3 0.0314(7) 0.0201(7) 0.0270(7) 0.0000(5) 0.0075(6) -0.0020(5)
    C4 0.0278(7) 0.0288(7) 0.0251(7) 0.0057(6) 0.0081(5) -0.0013(5)
    C5 0.0237(6) 0.0300(7) 0.0229(6) -0.0005(5) 0.0080(5) -0.0003(5)
    C6 0.0232(6) 0.0221(6) 0.0180(6) -0.0015(5) 0.0054(5) 0.0010(5)
    C7 0.0233(6) 0.0254(7) 0.0228(6) -0.0017(5) 0.0090(5) 0.0014(5)
    C8 0.0236(6) 0.0251(7) 0.0220(6) -0.0010(5) 0.0091(5) 0.0020(5)
    C9 0.0233(6) 0.0219(6) 0.0182(6) -0.0014(5) 0.0061(5) 0.0028(5)
    C10 0.0295(7) 0.0280(7) 0.0214(6) 0.0031(6) 0.0098(5) 0.0029(5)
    C11 0.0489(9) 0.0230(7) 0.0254(7) 0.0052(6) 0.0103(6) 0.0004(5)
    C12 0.0508(10) 0.0233(7) 0.0283(8) -0.0109(7) 0.0045(7) 0.0011(6)
    C13 0.0286(7) 0.0370(9) 0.0290(7) -0.0113(6) 0.0049(6) 0.0081(6)
    C14 0.0242(7) 0.0274(7) 0.0254(7) -0.0003(5) 0.0087(5) 0.0053(5)
    N15 0.0223(5) 0.0217(6) 0.0222(5) 0.0025(4) 0.0061(4) 0.0009(4)
    C16 0.0243(7) 0.0221(7) 0.0284(7) 0.0024(5) 0.0051(5) 0.0026(5)
    C17 0.0245(7) 0.0270(7) 0.0291(7) 0.0041(6) 0.0085(6) 0.0043(6)
    C18 0.0280(7) 0.0355(9) 0.0341(8) 0.0029(6) 0.0033(6) -0.0002(6)
    C19 0.0198(6) 0.0226(6) 0.0202(6) -0.0004(5) 0.0099(5) -0.0010(5)
    C20 0.0227(6) 0.0247(7) 0.0226(6) 0.0045(5) 0.0100(5) 0.0004(5)
    C21 0.0316(7) 0.0206(6) 0.0248(6) 0.0019(5) 0.0131(6) -0.0013(5)
    C22 0.0266(7) 0.0275(7) 0.0193(6) -0.0043(5) 0.0100(5) -0.0016(5)
    C23 0.0195(6) 0.0296(7) 0.0249(6) 0.0017(5) 0.0073(5) 0.0007(5)
    C24 0.0222(6) 0.0211(6) 0.0252(6) 0.0024(5) 0.0098(5) 0.0012(5)
    C25 0.0345(8) 0.0357(9) 0.0324(8) -0.0112(7) 0.0110(6) -0.0062(6)
_geom_special_details
;
 All esds (except the esd in the dihedral angle between two l.s. planes)
 are estimated using the full covariance matrix.  The cell esds are taken
 into account individually in the estimation of esds in distances, angles
 and torsion angles; correlations between esds in cell parameters are only
 used when they are defined by crystal symmetry.  An approximate (isotropic)
 treatment of cell esds is used for estimating esds involving l.s. planes.
;
loop_
    _geom_bond_atom_site_label_1
    _geom_bond_atom_site_label_2
    _geom_bond_site_symmetry_2
    _geom_bond_distance
    _geom_bond_publ_flag
    S1 O1 . 1.4314(11) ?
    S1 O2 . 1.4324(11) ?
    S1 N15 . 1.6424(12) ?
    S1 C19 . 1.7556(13) ?
    C1 C2 . 1.3883(19) ?
    C1 C6 . 1.4067(18) ?
    C1 N15 . 1.4362(17) ?
    C2 C3 . 1.384(2) ?
    C2 H2 . 0.9500 ?
    C3 C4 . 1.390(2) ?
    C3 H3 . 0.9500 ?
    C4 C5 . 1.379(2) ?
    C4 H4 . 0.9500 ?
    C5 C6 . 1.4013(19) ?
    C5 H5 . 0.9500 ?
    C6 C7 . 1.4303(19) ?
    C7 C8 . 1.199(2) ?
    C8 C9 . 1.4328(19) ?
    C9 C14 . 1.3983(19) ?
    C9 C10 . 1.399(2) ?
    C10 C11 . 1.378(2) ?
    C10 H10 . 0.9500 ?
    C11 C12 . 1.387(3) ?
    C11 H11 . 0.9500 ?
    C12 C13 . 1.378(3) ?
    C12 H12 . 0.9500 ?
    C13 C14 . 1.388(2) ?
    C13 H13 . 0.9500 ?
    C14 H14 . 0.9500 ?
    N15 C16 . 1.4763(17) ?
    C16 C17 . 1.465(2) ?
    C16 H16A . 0.9900 ?
    C16 H16B . 0.9900 ?
    C17 C18 . 1.181(2) ?
    C18 H18 . 0.9500 ?
    C19 C24 . 1.3864(18) ?
    C19 C20 . 1.3875(19) ?
    C20 C21 . 1.381(2) ?
    C20 H20 . 0.9500 ?
    C21 C22 . 1.396(2) ?
    C21 H21 . 0.9500 ?
    C22 C23 . 1.389(2) ?
    C22 C25 . 1.506(2) ?
    C23 C24 . 1.3884(19) ?
    C23 H23 . 0.9500 ?
    C24 H24 . 0.9500 ?
    C25 H25A . 0.9800 ?
    C25 H25B . 0.9800 ?
    C25 H25C . 0.9800 ?
loop_
    _geom_angle_atom_site_label_1
    _geom_angle_atom_site_label_2
    _geom_angle_atom_site_label_3
    _geom_angle_site_symmetry_1
    _geom_angle_site_symmetry_3
    _geom_angle
    _geom_angle_publ_flag
    O1 S1 O2 . . 120.25(7) ?
    O1 S1 N15 . . 106.34(6) ?
    O2 S1 N15 . . 106.13(6) ?
    O1 S1 C19 . . 108.09(6) ?
    O2 S1 C19 . . 107.74(6) ?
    N15 S1 C19 . . 107.71(6) ?
    C2 C1 C6 . . 120.20(13) ?
    C2 C1 N15 . . 118.14(12) ?
    C6 C1 N15 . . 121.66(12) ?
    C3 C2 C1 . . 120.44(13) ?
    C3 C2 H2 . . 119.8 ?
    C1 C2 H2 . . 119.8 ?
    C2 C3 C4 . . 120.01(13) ?
    C2 C3 H3 . . 120.0 ?
    C4 C3 H3 . . 120.0 ?
    C5 C4 C3 . . 119.86(13) ?
    C5 C4 H4 . . 120.1 ?
    C3 C4 H4 . . 120.1 ?
    C4 C5 C6 . . 121.21(13) ?
    C4 C5 H5 . . 119.4 ?
    C6 C5 H5 . . 119.4 ?
    C5 C6 C1 . . 118.26(13) ?
    C5 C6 C7 . . 118.57(12) ?
    C1 C6 C7 . . 123.17(13) ?
    C8 C7 C6 . . 174.45(15) ?
    C7 C8 C9 . . 177.32(15) ?
    C14 C9 C10 . . 119.44(13) ?
    C14 C9 C8 . . 119.59(13) ?
    C10 C9 C8 . . 120.97(12) ?
    C11 C10 C9 . . 120.07(14) ?
    C11 C10 H10 . . 120.0 ?
    C9 C10 H10 . . 120.0 ?
    C10 C11 C12 . . 120.35(15) ?
    C10 C11 H11 . . 119.8 ?
    C12 C11 H11 . . 119.8 ?
    C13 C12 C11 . . 119.96(14) ?
    C13 C12 H12 . . 120.0 ?
    C11 C12 H12 . . 120.0 ?
    C12 C13 C14 . . 120.57(15) ?
    C12 C13 H13 . . 119.7 ?
    C14 C13 H13 . . 119.7 ?
    C13 C14 C9 . . 119.58(14) ?
    C13 C14 H14 . . 120.2 ?
    C9 C14 H14 . . 120.2 ?
    C1 N15 C16 . . 118.78(11) ?
    C1 N15 S1 . . 119.00(9) ?
    C16 N15 S1 . . 119.87(10) ?
    C17 C16 N15 . . 111.26(12) ?
    C17 C16 H16A . . 109.4 ?
    N15 C16 H16A . . 109.4 ?
    C17 C16 H16B . . 109.4 ?
    N15 C16 H16B . . 109.4 ?
    H16A C16 H16B . . 108.0 ?
    C18 C17 C16 . . 178.78(17) ?
    C17 C18 H18 . . 180.0 ?
    C24 C19 C20 . . 121.10(12) ?
    C24 C19 S1 . . 120.31(10) ?
    C20 C19 S1 . . 118.55(10) ?
    C21 C20 C19 . . 119.21(13) ?
    C21 C20 H20 . . 120.4 ?
    C19 C20 H20 . . 120.4 ?
    C20 C21 C22 . . 120.95(13) ?
    C20 C21 H21 . . 119.5 ?
    C22 C21 H21 . . 119.5 ?
    C23 C22 C21 . . 118.62(13) ?
    C23 C22 C25 . . 121.40(13) ?
    C21 C22 C25 . . 119.97(13) ?
    C24 C23 C22 . . 121.22(13) ?
    C24 C23 H23 . . 119.4 ?
    C22 C23 H23 . . 119.4 ?
    C19 C24 C23 . . 118.81(13) ?
    C19 C24 H24 . . 120.6 ?
    C23 C24 H24 . . 120.6 ?
    C22 C25 H25A . . 109.5 ?
    C22 C25 H25B . . 109.5 ?
    H25A C25 H25B . . 109.5 ?
    C22 C25 H25C . . 109.5 ?
    H25A C25 H25C . . 109.5 ?
    H25B C25 H25C . . 109.5 ?
loop_
    _geom_torsion_atom_site_label_1
    _geom_torsion_atom_site_label_2
    _geom_torsion_atom_site_label_3
    _geom_torsion_atom_site_label_4
    _geom_torsion_site_symmetry_1
    _geom_torsion_site_symmetry_2
    _geom_torsion_site_symmetry_3
    _geom_torsion_site_symmetry_4
    _geom_torsion
    _geom_torsion_publ_flag
    C6 C1 C2 C3 . . . . -1.6(2) ?
    N15 C1 C2 C3 . . . . 178.67(12) ?
    C1 C2 C3 C4 . . . . 0.9(2) ?
    C2 C3 C4 C5 . . . . 0.7(2) ?
    C3 C4 C5 C6 . . . . -1.6(2) ?
    C4 C5 C6 C1 . . . . 1.0(2) ?
    C4 C5 C6 C7 . . . . -178.24(13) ?
    C2 C1 C6 C5 . . . . 0.64(19) ?
    N15 C1 C6 C5 . . . . -179.61(12) ?
    C2 C1 C6 C7 . . . . 179.79(12) ?
    N15 C1 C6 C7 . . . . -0.4(2) ?
    C14 C9 C10 C11 . . . . 1.5(2) ?
    C8 C9 C10 C11 . . . . -178.23(13) ?
    C9 C10 C11 C12 . . . . -1.4(2) ?
    C10 C11 C12 C13 . . . . 0.2(2) ?
    C11 C12 C13 C14 . . . . 0.9(2) ?
    C12 C13 C14 C9 . . . . -0.7(2) ?
    C10 C9 C14 C13 . . . . -0.5(2) ?
    C8 C9 C14 C13 . . . . 179.28(13) ?
    C2 C1 N15 C16 . . . . 114.85(14) ?
    C6 C1 N15 C16 . . . . -64.91(17) ?
    C2 C1 N15 S1 . . . . -82.57(14) ?
    C6 C1 N15 S1 . . . . 97.67(13) ?
    O1 S1 N15 C1 . . . . 163.23(10) ?
    O2 S1 N15 C1 . . . . 34.08(12) ?
    C19 S1 N15 C1 . . . . -81.09(11) ?
    O1 S1 N15 C16 . . . . -34.38(12) ?
    O2 S1 N15 C16 . . . . -163.53(10) ?
    C19 S1 N15 C16 . . . . 81.30(11) ?
    C1 N15 C16 C17 . . . . -72.93(16) ?
    S1 N15 C16 C17 . . . . 124.65(12) ?
    O1 S1 C19 C24 . . . . -149.20(11) ?
    O2 S1 C19 C24 . . . . -17.83(12) ?
    N15 S1 C19 C24 . . . . 96.28(11) ?
    O1 S1 C19 C20 . . . . 32.94(12) ?
    O2 S1 C19 C20 . . . . 164.32(10) ?
    N15 S1 C19 C20 . . . . -81.58(11) ?
    C24 C19 C20 C21 . . . . -0.3(2) ?
    S1 C19 C20 C21 . . . . 177.52(10) ?
    C19 C20 C21 C22 . . . . -2.3(2) ?
    C20 C21 C22 C23 . . . . 3.3(2) ?
    C20 C21 C22 C25 . . . . -175.95(13) ?
    C21 C22 C23 C24 . . . . -1.7(2) ?
    C25 C22 C23 C24 . . . . 177.51(13) ?
    C20 C19 C24 C23 . . . . 1.9(2) ?
    S1 C19 C24 C23 . . . . -175.95(10) ?
    C22 C23 C24 C19 . . . . -0.8(2) ?
loop_
    _geom_hbond_atom_site_label_D
    _geom_hbond_atom_site_label_H
    _geom_hbond_atom_site_label_A
    _geom_hbond_site_symmetry_A
    _geom_hbond_distance_DH
    _geom_hbond_distance_HA
    _geom_hbond_distance_DA
    _geom_hbond_angle_DHA
    _geom_hbond_publ_flag
    C20 H20 O2 2_645 0.95 2.44 3.3110(18) 152 yes
    C18 H18 O2 4_676 0.95 2.45 3.231(2) 139 yes
_shelx_space_group_comment
;
The symmetry employed for this shelxl refinement is uniquely defined
by the following loop, which should always be used as a source of
symmetry information in preference to the above space-group names.
They are only intended as comments.
;
_shelx_estimated_absorpt_T_min     0.921
_shelx_estimated_absorpt_T_max     0.951
_shelx_hkl_file
;
 -13  -1   0   26.42    0.37   0
 -13   5  14   -0.39    0.36   0
 -12   4   7   10.40    0.20   0
 -12   5  11   13.79    0.38   0
 -11  -2  -2    0.04    0.18   0
 -11   5  10    5.18    0.28   0
 -10  -7  -5    1.06    0.36   0
  -9  -9  -6    0.34    0.52   0
  -9  -2  -3   -0.09    0.23   0
  -9   1   0   96.56    0.40   0
  -9   5   9    0.23    0.17   0
  -9   5  15    0.47    0.41   0
  -9   5  16    4.68    0.42   0
  -8  -8  -6    9.58    0.43   0
  -8  -5  -5   20.23    0.43   0
  -8  -3  -4    2.08    0.28   0
  -8   5  10   54.08    0.56   0
  -8   5  14    9.53    0.46   0
  -8   5  15   19.55    0.50   0
  -7   4  18    1.13    0.46   0
  -7   5  10   82.83    0.64   0
  -7   5  11    0.49    0.27   0
  -6  -6  -6   -0.06    0.27   0
  -6  -4  -5   11.37    0.32   0
  -5   3  18    0.01    0.59   0
  -5   4   6   11.56    0.24   0
  -4  -9  -7   61.38    0.76   0
  -4  -8  -7    6.87    0.43   0
  -4   4   7   45.34    0.41   0
  -3  -9  -7    0.62    0.29   0
  -3   3  15   53.52    0.82   0
  -2 -13  -7   24.54    0.64   0
  -2  -9  -7   16.35    0.43   0
  -2  -4  -5   22.63    0.33   0
  -2   1  18   10.53    0.71   0
  -2   3  13   22.26    0.48   0
  -1 -13  -7   12.72    0.58   0
  -1 -10  -7   13.76    0.42   0
  -1  -9  -7    4.58    0.40   0
  -1   2  14   35.62    0.59   0
   0  -7  -6   10.60    0.30   0
   0   1   2  144.36    0.38   0
   0   2   6   66.95    0.48   0
   0   2  10   82.61    0.70   0
   0   2  11   24.24    0.44   0
   1  -8  -6   66.31    0.61   0
   1  -4  -4   15.78    0.26   0
   1  -2  -2   55.88    0.26   0
   1  -1  16   65.01    0.93   0
   1   1   4  268.81    0.73   0
   2 -13  -6   -0.38    0.39   0
   2 -12  -6    0.66    0.38   0
   2  -2  -1 1834.93    0.99   0
   2  -1  14    0.34    0.31   0
   3  -9  -5   29.18    0.41   0
   3  -2  13   17.96    0.53   0
   3  -1   3  208.48    0.55   0
   3  -1  11   -0.22    0.23   0
   4  -3  12   15.59    0.45   0
   4  -2   9   19.02    0.37   0
   5 -13  -3   -0.43    0.23   0
   5  -9  -3    0.11    0.21   0
   5  -7  -2   80.92    0.42   0
   5  -5  12   25.59    0.48   0
   5  -4  10    3.52    0.30   0
   6 -14  -1    0.43    0.28   0
   6  -5   5   19.87    0.22   0
   6  -5   6   63.36    0.42   0
   7 -13   2   13.70    0.25   0
   7  -9   7    0.79    0.16   0
 -14  -3  -1   17.69    0.41   0
 -13  -2  -1    0.01    0.24   0
 -12  -6  -4    0.67    0.46   0
 -12  -4  -3   21.08    0.49   0
 -12   5  12    3.28    0.32   0
 -12   5  15    9.36    0.48   0
 -11  -5  -4    5.32    0.35   0
 -11  -3  -3    3.80    0.32   0
 -11   5  11    0.33    0.26   0
 -11   5  15    0.46    0.43   0
 -10  -6  -5   11.99    0.53   0
 -10  -4  -4   55.14    0.65   0
 -10   5  10    0.31    0.18   0
 -10   5  11   31.07    0.47   0
 -10   5  14    9.74    0.45   0
 -10   5  15   14.11    0.52   0
  -9  -8  -6    4.62    0.51   0
  -9  -5  -5   14.89    0.48   0
  -9   5  10   45.69    0.49   0
  -9   5  11   10.28    0.36   0
  -9   5  13    5.59    0.38   0
  -8  -7  -6    4.51    0.36   0
  -8   2   1   11.19    0.09   0
  -8   5  11   31.90    0.45   0
  -8   5  13    8.88    0.35   0
  -7 -10  -7    5.71    0.57   0
  -7  -6  -6   51.98    0.65   0
  -7  -4  -5    7.00    0.28   0
  -7   4  17    1.41    0.52   0
  -6  -9  -7   30.30    0.61   0
  -6  -1  -3   43.28    0.38   0
  -6   0  -2  273.66    0.74   0
  -6   4  16    1.03    0.38   0
  -5  -8  -7    8.48    0.39   0
  -5  -2  -4    5.36    0.24   0
  -5  -1  -3   46.65    0.35   0
  -5   0  -2   -0.03    0.10   0
  -4  -5  -6   50.57    0.58   0
  -4  -2  -4   75.21    0.51   0
  -4  -1  -3   34.45    0.29   0
  -4   4   8  174.13    0.82   0
  -4   4  11    2.07    0.31   0
  -4   4  12    1.91    0.27   0
  -3  -5  -6  195.88    1.00   0
  -3   2  17   20.70    0.68   0
  -3   3  14    0.27    0.40   0
  -2  -8  -7   11.91    0.38   0
  -2   3   6    0.37    0.14   0
  -2   3  11    2.62    0.31   0
  -2   3  12    1.09    0.27   0
  -1  -8  -7   30.97    0.54   0
  -1  -4  -5   61.03    0.48   0
  -1   1  16    1.96    0.38   0
   0 -12  -7    0.59    0.33   0
   0 -10  -7    1.23    0.29   0
   0  -9  -7   43.61    0.63   0
   0   0  16   36.64    0.68   0
   0   2   7  333.24    1.06   0
   1   0  14   -0.40    0.29   0
   1   1  10   42.80    0.54   0
   1   1  11    6.11    0.29   0
   2  -9  -6   72.18    0.65   0
   2  -2  15    1.22    0.47   0
   2   0  11    0.13    0.22   0
   3  -8  -5    3.93    0.22   0
   3  -6  -4   12.89    0.23   0
   3  -3  14   -0.38    0.39   0
   3  -1  10   76.16    0.67   0
   4  -8  -4   16.13    0.28   0
   4  -5  -2   78.28    0.35   0
   4  -2   4   76.11    0.38   0
   4  -2   8   14.13    0.31   0
   5 -14  -3    4.45    0.32   0
   6 -12  -2    9.86    0.31   0
   7  -9   6    2.47    0.15   0
 -13  -3  -2    8.08    0.36   0
 -12  -1  -1   20.87    0.34   0
 -12   0   0   37.62    0.37   0
 -11  -7  -5   -0.08    0.38   0
 -11   5  12    6.83    0.30   0
 -11   5  14    5.26    0.33   0
 -10  -1  -2    4.39    0.23   0
 -10   0  -1    0.11    0.15   0
 -10   5  13   11.17    0.36   0
  -9  -7  -6    5.82    0.53   0
  -9  -3  -4    0.79    0.26   0
  -9   4  18   -0.55    0.51   0
  -9   5  12   21.98    0.42   0
  -8  -6  -6   20.38    0.55   0
  -8  -4  -5    1.65    0.33   0
  -8   4  17    2.38    0.49   0
  -7  -8  -7   11.79    0.53   0
  -7  -1  -3   82.01    0.53   0
  -7   4  16    9.20    0.55   0
  -6  -8  -7    0.77    0.33   0
  -6  -2  -4   23.26    0.32   0
  -6   3  18   29.10    0.77   0
  -6   4   6   39.65    0.33   0
  -6   4  15    0.69    0.33   0
  -5  -7  -7   12.72    0.47   0
  -5   3  17    4.02    0.43   0
  -5   4   7   55.54    0.44   0
  -5   4  13    9.34    0.43   0
  -4  -3  -5   35.08    0.42   0
  -4   0  -2   94.15    0.39   0
  -4   2  18    0.69    0.42   0
  -3  -7  -7  130.30    0.93   0
  -3  -2  -4   77.64    0.48   0
  -3   3  13    6.55    0.41   0
  -2  -7  -7    0.06    0.31   0
  -2  -5  -6   49.42    0.50   0
  -2   3   7    3.02    0.18   0
  -1   0  17   30.71    0.79   0
  -1   2  12  162.75    1.06   0
   0 -14  -7   16.45    0.55   0
   0  -1  17   21.63    0.69   0
   0   1  13    2.41    0.38   0
   1 -13  -7    0.08    0.43   0
   1 -12  -7    6.48    0.37   0
   1 -11  -7   24.66    0.51   0
   1 -10  -7   25.05    0.55   0
   1  -5  -5   48.88    0.42   0
   1   0  13   12.57    0.48   0
   2  -6  -5    1.28    0.16   0
   2   0   4   21.68    0.24   0
   2   0  10  133.16    0.84   0
   3  -4  15   23.07    0.63   0
   3  -2  12    3.13    0.35   0
   3  -1   9   65.37    0.59   0
   4 -13  -5    3.71    0.40   0
   4 -12  -5    0.68    0.31   0
   4 -11  -5    0.31    0.29   0
   4 -10  -5   14.52    0.38   0
   4  -6  -3   27.43    0.26   0
   4  -4  -1    2.59    0.07   0
   4  -3  11   64.92    0.64   0
   4  -2   5    2.90    0.15   0
   4  -2   7    3.69    0.22   0
   5 -12  -4    5.02    0.33   0
   5  -8  -3  124.13    0.62   0
   5  -6  12    0.54    0.37   0
   5  -5  11   35.15    0.50   0
   5  -4   2    7.92    0.09   0
   5  -4   9   -0.09    0.17   0
   6 -13  -2    1.76    0.29   0
   6 -10  -2   19.13    0.30   0
   6  -6   8   34.14    0.41   0
   7 -12   1    1.86    0.16   0
   7 -11   1   21.64    0.23   0
   7 -10   7    6.62    0.18   0
 -16   3   9   15.50    0.25   0
 -15  -1   1   11.45    0.31   0
 -15   4  12    0.66    0.31   0
 -12  -5  -4    0.66    0.39   0
 -12  -2  -2   15.92    0.37   0
 -11  -6  -5   32.16    0.66   0
 -11  -4  -4   22.68    0.50   0
 -10  -5  -5   10.55    0.47   0
  -9   4  17    2.90    0.50   0
  -8  -9  -7    0.66    0.42   0
  -8   3   3    0.66    0.05   0
  -7  -5  -6   18.75    0.47   0
  -7  -2  -4   28.44    0.39   0
  -7   0  -2   -0.07    0.12   0
  -7   4  15    2.50    0.40   0
  -6  -7  -7   41.73    0.63   0
  -6  -3  -5    3.14    0.29   0
  -6   4  14    0.88    0.29   0
  -5 -11  -8    9.56    0.62   0
  -5 -10  -8    0.16    0.52   0
  -5  -3  -5  148.01    0.79   0
  -5   3  16    0.97    0.48   0
  -5   4   8   49.49    0.47   0
  -5   4  11    2.37    0.31   0
  -5   4  12   27.59    0.47   0
  -4 -12  -8    1.99    0.45   0
  -4 -11  -8   63.20    0.88   0
  -4 -10  -8   -0.47    0.35   0
  -4   3   4   -0.07    0.11   0
  -4   3  15    9.70    0.42   0
  -3 -11  -8    8.51    0.47   0
  -3 -10  -8    9.53    0.44   0
  -3  -3  -5   24.24    0.33   0
  -3   1  18    0.56    0.44   0
  -3   2  16   48.09    0.74   0
  -3   3   5    1.86    0.12   0
  -3   3  12    0.16    0.33   0
  -2 -13  -8    1.50    0.43   0
  -2 -12  -8   25.76    0.62   0
  -2 -11  -8    8.88    0.45   0
  -2 -10  -8   22.52    0.60   0
  -2   0  18    4.14    0.64   0
  -2   2  14   -0.09    0.29   0
  -1 -12  -8   24.26    0.69   0
  -1 -11  -8    7.68    0.52   0
  -1  -7  -7   41.98    0.52   0
  -1  -5  -6   41.38    0.45   0
   0  -8  -7   27.41    0.46   0
   0  -2  -3 1966.26    1.79   0
   0   0  15   -0.45    0.33   0
   1 -14  -7    0.93    0.38   0
   1  -9  -7    4.76    0.29   0
   1  -2  16    2.00    0.54   0
   1   1   6   29.33    0.32   0
   1   1   7  591.68    1.39   0
   1   1   8   26.87    0.36   0
   2   0   8   43.70    0.47   0
   2   0   9    0.02    0.19   0
   3  -3  13   11.87    0.45   0
   3  -1   4   19.17    0.23   0
   3  -1   8    5.32    0.26   0
   4 -14  -5    2.08    0.40   0
   4  -9  -5   18.20    0.36   0
   4  -4  12    2.91    0.37   0
   4  -3  10    1.10    0.29   0
   4  -2   6   37.49    0.34   0
   5 -13  -4   24.68    0.50   0
   5 -11  -4    4.16    0.24   0
   5 -10  -4    2.69    0.26   0
   5  -4   8    0.18    0.21   0
   6  -8  10    0.47    0.26   0
   6  -7   9   29.02    0.41   0
   7 -10   1    0.10    0.10   0
   7  -9   5    1.29    0.11   0
 -13  -4  -3    4.60    0.41   0
 -12  -3  -3    1.52    0.31   0
 -10  -7  -6    2.92    0.47   0
 -10  -3  -4    7.15    0.34   0
 -10   1   0   35.30    0.27   0
  -9  -6  -6   31.45    0.58   0
  -9  -4  -5  131.28    0.94   0
  -8  -8  -7    1.48    0.37   0
  -8  -5  -6    1.59    0.35   0
  -8  -2  -4    9.76    0.30   0
  -8  -1  -3   83.38    0.55   0
  -8   4   6   57.29    0.37   0
  -7  -7  -7   42.29    0.65   0
  -7  -3  -5    5.57    0.31   0
  -7   3   3    0.24    0.06   0
  -7   4  14   -0.16    0.36   0
  -6 -10  -8   13.41    0.55   0
  -6  -6  -7   14.54    0.47   0
  -6   4   7    5.35    0.18   0
  -6   4  13    2.71    0.29   0
  -5  -9  -8   34.20    0.64   0
  -5  -6  -7   26.97    0.49   0
  -5   2  18    6.35    0.48   0
  -5   4  10    1.37    0.22   0
  -4  -9  -8   19.06    0.51   0
  -4  -6  -7   11.64    0.37   0
  -4   3  14   13.37    0.42   0
  -3  -9  -8   20.40    0.51   0
  -3  -6  -7   49.87    0.58   0
  -3  -4  -6   -0.49    0.25   0
  -3   2  15    1.96    0.45   0
  -2  -9  -8    6.89    0.37   0
  -2  -6  -7   11.31    0.33   0
  -2  -3  -5   63.92    0.48   0
  -2  -2  -4   46.15    0.36   0
  -2   1  16    1.88    0.37   0
  -2   2  13   27.62    0.55   0
  -1   0  16   -0.06    0.49   0
  -1   1  14   18.22    0.53   0
  -1   2   5   24.35    0.28   0
   0 -13  -8    8.94    0.57   0
   0 -12  -8   -0.15    0.42   0
   0 -11  -8    0.43    0.43   0
   0  -7  -7    0.71    0.28   0
   0  -1  16    9.82    0.54   0
   0   0  14    8.24    0.46   0
   1  -8  -7    8.36    0.37   0
   1   0  12    0.07    0.25   0
   2 -14  -7    0.39    0.48   0
   2 -13  -7    6.20    0.40   0
   2 -11  -7   -0.24    0.26   0
   2 -10  -7  107.72    0.89   0
   2  -7  -6    3.57    0.27   0
   2  -3  15   71.36    0.90   0
   2   0   5    0.02    0.11   0
   2   0   6   94.18    0.54   0
   2   0   7   -0.21    0.14   0
   3  -2  11    9.41    0.32   0
   3  -1   5    4.10    0.15   0
   3  -1   7    3.38    0.18   0
   4  -5  13   12.37    0.42   0
   5 -14  -4    3.68    0.33   0
   5  -9  -4  194.53    0.87   0
   5  -7  12    6.03    0.38   0
   5  -6  11    1.18    0.30   0
   5  -5  10    1.84    0.21   0
   5  -4   7    0.57    0.18   0
   6  -9  -2   19.97    0.27   0
   6  -6   2    0.53    0.05   0
   7 -10   6    1.66    0.15   0
   7  -9   4   19.60    0.15   0
 -15   0   2    0.23    0.16   0
 -15   3   8    0.54    0.16   0
 -14  -2  -1    4.24    0.29   0
 -14  -1   0    2.03    0.22   0
 -11  -5  -5   27.06    0.58   0
 -11   4  17   13.10    0.52   0
  -9  -8  -7   20.62    0.67   0
  -9   4  16    7.15    0.42   0
  -8  -7  -7   24.13    0.56   0
  -8   0  -2  103.91    0.51   0
  -8   3  18   15.26    0.68   0
  -8   4  15    0.87    0.31   0
  -7  -9  -8    2.75    0.53   0
  -7  -6  -7    6.38    0.42   0
  -7   3  17   17.55    0.69   0
  -7   4   7    3.46    0.20   0
  -7   4  13    8.82    0.40   0
  -6  -4  -6   33.82    0.47   0
  -6   1  -1   82.42    0.32   0
  -6   4   9   34.90    0.44   0
  -6   4  10    8.80    0.32   0
  -6   4  11    1.30    0.29   0
  -6   4  12    0.18    0.24   0
  -4  -8  -8    1.65    0.34   0
  -4   2  16    3.00    0.50   0
  -3  -8  -8   40.42    0.61   0
  -3   0  -2    0.23    0.06   0
  -3   1  17    0.59    0.38   0
  -3   3   6   13.88    0.23   0
  -3   3  10    6.86    0.26   0
  -2  -8  -8    6.84    0.35   0
  -2  -1  -3  423.27    0.86   0
  -2   0  17   -1.11    0.52   0
  -2   2   3   51.56    0.27   0
  -1  -6  -7    1.64    0.22   0
  -1  -1  17    0.11    0.50   0
   0  -5  -6   18.48    0.32   0
   0  -2  17    2.18    0.43   0
   1 -13  -8    0.39    0.45   0
   1 -12  -8   -0.27    0.45   0
   1 -11  -8    8.80    0.47   0
   1  -2  15    5.43    0.47   0
   1   0  11   32.30    0.53   0
   2  -1  11   14.06    0.36   0
   3  -5  -4   99.07    0.51   0
   3  -2  10   16.18    0.38   0
   4 -13  -6    1.81    0.38   0
   4 -12  -6    2.00    0.37   0
   4 -11  -6    6.87    0.36   0
   4  -8  -5   20.34    0.36   0
   4  -4  11    7.47    0.37   0
   4  -3   1  412.29    0.38   0
   4  -3   9    6.88    0.29   0
   6 -13  -3   12.60    0.39   0
   6 -12  -3    3.60    0.28   0
   6 -11  -3    6.84    0.28   0
   6  -7   8   28.60    0.39   0
   7 -13   0   15.58    0.30   0
   7 -12   0    4.14    0.18   0
   7 -11   0    0.80    0.14   0
 -14   0   1    0.21    0.16   0
 -14   4  12   23.18    0.44   0
 -14   4  14   -0.50    0.35   0
 -13   4  10   11.45    0.30   0
 -13   4  15    8.34    0.47   0
 -12  -4  -4   15.54    0.50   0
 -12   4  16    1.42    0.35   0
 -11  -2  -3    0.01    0.24   0
 -11   0  -1   35.82    0.35   0
 -11   4  16    0.70    0.36   0
 -10  -6  -6    0.44    0.34   0
 -10  -4  -5    6.68    0.39   0
 -10   4   7    0.72    0.14   0
 -10   4  15    9.70    0.48   0
  -9  -7  -7    1.66    0.47   0
  -9  -5  -6    3.13    0.38   0
  -9  -2  -4    5.88    0.29   0
  -9  -1  -3    2.53    0.22   0
  -9   4   7   21.20    0.29   0
  -8  -3  -5   29.93    0.43   0
  -8   4   7   30.86    0.34   0
  -8   4  14    1.07    0.29   0
  -7  -8  -8    1.58    0.46   0
  -7  -4  -6   58.69    0.61   0
  -7   1  -1    5.19    0.12   0
  -7   4   8   29.69    0.37   0
  -7   4  12   12.21    0.41   0
  -6  -8  -8   15.18    0.50   0
  -6   2  18    0.60    0.43   0
  -5  -7  -8   14.40    0.53   0
  -5  -5  -7    2.33    0.35   0
  -5   1  -1    9.43    0.12   0
  -4 -11  -9   10.70    0.67   0
  -4   3  12   12.36    0.41   0
  -3 -12  -9   10.59    0.64   0
  -3 -11  -9   17.65    0.66   0
  -3  -7  -8   28.34    0.51   0
  -3  -5  -7  100.72    0.75   0
  -3   0  18   -0.15    0.52   0
  -2 -12  -9    0.46    0.59   0
  -2 -11  -9    8.83    0.56   0
  -2  -7  -8   41.92    0.63   0
  -2   2  12    7.42    0.33   0
  -1  -8  -8   46.13    0.61   0
  -1  -4  -6  455.93    1.32   0
  -1  -3  -5  146.97    0.67   0
  -1  -2  -4  117.12    0.53   0
  -1   0  15   66.38    0.84   0
  -1   1  13    2.02    0.29   0
  -1   2   7    1.67    0.16   0
  -1   2   8  131.95    0.71   0
   0  -6  -7   11.77    0.37   0
   0  -1  15    0.45    0.42   0
   0   0  13   -0.17    0.36   0
   0   1  10   -0.01    0.19   0
   1 -10  -8    5.94    0.34   0
   1  -4  -5    1.44    0.20   0
   1  -3  16   -0.07    0.47   0
   2  -5  -5   34.63    0.35   0
   2  -3  -3   72.23    0.35   0
   2  -3  14    8.34    0.47   0
   2  -1  10    3.37    0.29   0
   3 -13  -7   29.13    0.57   0
   3 -12  -7   19.76    0.48   0
   3 -11  -7    8.72    0.35   0
   3 -10  -7   13.77    0.43   0
   3  -6  -5   17.95    0.31   0
   3  -4  -3   62.68    0.34   0
   3  -3  12    2.70    0.29   0
   4 -10  -6    9.71    0.38   0
   4  -6  13    1.96    0.41   0
   4  -5  12    4.03    0.37   0
   5 -14  -5    0.02    0.37   0
   5 -13  -5    0.68    0.33   0
   5 -12  -5    3.61    0.27   0
   5 -11  -5   59.23    0.62   0
   5  -7  -3   95.96    0.47   0
   5  -5   9    5.50    0.22   0
   5  -4   3    3.77    0.10   0
   5  -4   5    6.88    0.17   0
   5  -4   6   13.19    0.24   0
   6 -14  -3    1.49    0.31   0
   6 -10  -3    0.69    0.20   0
   6  -6   5   66.67    0.38   0
 -14   3   7   -0.10    0.12   0
 -13  -2  -2   25.84    0.45   0
 -13  -1  -1    0.53    0.22   0
 -13   4  11   12.07    0.36   0
 -13   4  13   10.69    0.41   0
 -13   4  14    0.32    0.37   0
 -12   3   5    8.80    0.12   0
 -12   4   9    0.83    0.19   0
 -12   4  14   54.07    0.71   0
 -12   4  15    2.81    0.32   0
 -11  -3  -4   26.32    0.48   0
 -11   4   8    0.22    0.16   0
 -11   4  15    4.14    0.36   0
 -10   3  18   15.34    0.69   0
  -9  -3  -5    1.16    0.30   0
  -9   0  -2    0.02    0.16   0
  -9   4  14   12.86    0.42   0
  -8  -6  -7   15.91    0.47   0
  -8  -4  -6   99.89    0.85   0
  -8   3  17    2.76    0.42   0
  -8   4   8    0.48    0.18   0
  -8   4  12   23.76    0.48   0
  -8   4  13   18.84    0.43   0
  -7   4   9    8.68    0.29   0
  -7   4  11    3.81    0.25   0
  -6  -7  -8   28.65    0.57   0
  -6  -5  -7  116.85    0.89   0
  -6   3  15   18.39    0.49   0
  -5 -10  -9    1.44    0.54   0
  -5  -2  -5   38.47    0.43   0
  -5   2  16    1.08    0.44   0
  -5   3   4  264.97    0.64   0
  -4 -10  -9   11.03    0.51   0
  -4  -9  -9   11.67    0.57   0
  -4   1  17    4.03    0.56   0
  -4   2  15   45.95    0.68   0
  -4   3   5   42.31    0.31   0
  -4   3  11   65.54    0.65   0
  -3  -9  -9    2.27    0.45   0
  -3   2  13    0.09    0.36   0
  -2   0  16   13.72    0.58   0
  -2   1  14   -0.18    0.39   0
  -2   2  11  138.74    0.88   0
  -1 -11  -9   18.39    0.54   0
  -1 -10  -9   15.19    0.59   0
  -1  -7  -8    0.98    0.34   0
  -1   1  12    0.56    0.35   0
   0 -13  -9    2.51    0.55   0
   0 -12  -9   24.17    0.67   0
   0  -8  -8    1.24    0.27   0
   0  -1  -2  143.08    0.38   0
   0   1   9   -0.06    0.18   0
   1  -9  -8   41.13    0.58   0
   1  -5  -6   21.19    0.35   0
   1  -3  -4   57.97    0.36   0
   1   0  10   -0.10    0.21   0
   2 -13  -8    8.79    0.53   0
   2 -11  -8    3.90    0.40   0
   2  -6  -6   86.88    0.59   0
   2  -4  15    7.45    0.44   0
   2  -1   1   60.34    0.17   0
   3  -7  -6   67.33    0.56   0
   3  -4  13    0.46    0.28   0
   3  -2   9   17.37    0.36   0
   4  -6  -4    3.38    0.18   0
   4  -4  10    4.10    0.31   0
   4  -3   8   72.41    0.54   0
   5 -10  -5    6.66    0.30   0
   5  -8  -4   15.29    0.25   0
   5  -7  11    8.07    0.38   0
   5  -4   4   17.46    0.19   0
   6  -8  -2  124.18    0.51   0
   6  -6   3   27.89    0.18   0
   6  -6   4   48.96    0.28   0
   7 -12  -1    3.46    0.22   0
   7 -11   6   19.34    0.24   0
   7 -10   0    3.75    0.13   0
 -13  -3  -3    1.79    0.33   0
 -13   0   0    0.13    0.16   0
 -13   3   6    5.74    0.14   0
 -12   4  10   25.77    0.40   0
 -12   4  12   14.62    0.40   0
 -11  -4  -5   16.31    0.49   0
 -11   4   9    5.97    0.26   0
 -11   4  13   17.26    0.46   0
 -11   4  14    0.70    0.28   0
 -10  -5  -6    2.66    0.42   0
 -10   4   8   26.84    0.34   0
 -10   4  13    6.88    0.40   0
  -9  -6  -7   13.90    0.56   0
  -9   3  17   33.49    0.68   0
  -9   4   8    0.37    0.17   0
  -9   4  12    3.71    0.33   0
  -9   4  13   40.13    0.55   0
  -8  -8  -8    6.23    0.46   0
  -8   1  -1   15.18    0.18   0
  -8   4  10    0.05    0.25   0
  -8   4  11   17.81    0.35   0
  -7  -7  -8   10.05    0.45   0
  -7  -5  -7   12.53    0.39   0
  -7   2  18   12.46    0.55   0
  -6  -2  -5  106.14    0.66   0
  -6  -1  -4   19.70    0.31   0
  -6   2  17    3.83    0.42   0
  -6   3  14   11.85    0.41   0
  -5  -9  -9    0.86    0.39   0
  -5  -6  -8    6.24    0.45   0
  -5  -3  -6    1.11    0.26   0
  -5  -1  -4    0.88    0.13   0
  -5   2   1    7.08    0.03   0
  -5   3  12    7.63    0.37   0
  -4  -6  -8   -0.12    0.27   0
  -4  -3  -6    5.86    0.24   0
  -4  -2  -5    2.60    0.18   0
  -4  -1  -4   15.90    0.26   0
  -4   2  14   -0.12    0.37   0
  -4   3   6    0.04    0.16   0
  -4   3   9   19.95    0.37   0
  -4   3  10   55.12    0.53   0
  -3  -8  -9   23.23    0.60   0
  -3  -6  -8    0.77    0.27   0
  -3  -3  -6    7.06    0.28   0
  -3   0  17   17.13    0.64   0
  -2  -9  -9   52.00    0.73   0
  -2  -6  -8    0.76    0.34   0
  -2   2   4   43.22    0.29   0
  -1  -2  17   15.43    0.63   0
  -1  -1  16    1.74    0.37   0
  -1   0  14    0.68    0.37   0
   0  -3  17    0.92    0.43   0
   0  -1  14    1.86    0.42   0
   0   0  12   64.08    0.66   0
   0   1   4 2921.94    2.26   0
   0   1   8   15.58    0.29   0
   1  -8  -8   29.50    0.55   0
   1  -6  -7    4.84    0.31   0
   1  -2  14    0.56    0.31   0
   1  -1  12    1.22    0.27   0
   1   0   2    0.36    0.07   0
   1   0   9   70.36    0.57   0
   2 -10  -8   18.56    0.44   0
   3  -3  11   41.98    0.51   0
   4 -13  -7    7.31    0.44   0
   4 -12  -7    3.09    0.38   0
   4  -7  13   12.34    0.48   0
   4  -5  -3  128.20    0.48   0
   4  -3   7    2.52    0.21   0
   6 -14  -4    1.18    0.34   0
   6 -13  -4    1.01    0.30   0
   6 -11  -4   12.32    0.32   0
   6  -9  -3   22.15    0.30   0
   6  -9   9   11.55    0.34   0
   6  -7   7   42.03    0.39   0
   7 -13  -1    1.45    0.22   0
   7 -10   5    0.00    0.12   0
 -12  -2  -3    6.83    0.32   0
 -11   3  17    3.60    0.56   0
 -11   4  10   34.17    0.44   0
 -11   4  11   25.24    0.43   0
 -11   4  12    5.05    0.28   0
 -10  -2  -4    0.70    0.25   0
 -10  -1  -3    0.15    0.20   0
 -10   3   4    7.77    0.11   0
 -10   3  17   12.46    0.51   0
 -10   4   9   -0.18    0.21   0
 -10   4  12    7.61    0.31   0
  -9  -4  -6   67.41    0.70   0
  -9   3  16    4.47    0.50   0
  -9   4   9   29.44    0.36   0
  -9   4  10    5.55    0.28   0
  -8  -7  -8    1.33    0.48   0
  -8  -5  -7   18.81    0.53   0
  -8   2  18    6.49    0.59   0
  -7  -3  -6   37.86    0.51   0
  -7  -2  -5   71.09    0.57   0
  -7  -1  -4  110.63    0.64   0
  -7   2  17    2.63    0.49   0
  -6  -8  -9    0.62    0.47   0
  -6  -6  -8   35.35    0.59   0
  -6  -3  -6    2.86    0.23   0
  -6   2  16   17.24    0.59   0
  -6   3  13    0.32    0.35   0
  -5  -4  -7    0.43    0.30   0
  -5   1  17   -0.27    0.47   0
  -5   2  15    0.38    0.40   0
  -4   0  18   34.13    0.74   0
  -4   1  -1   30.77    0.16   0
  -4   1  16   13.64    0.56   0
  -4   3   7    0.20    0.14   0
  -4   3   8   22.03    0.32   0
  -3  -4  -7    8.45    0.35   0
  -3  -1  18    0.26    0.55   0
  -3   2  12    1.75    0.25   0
  -2  -3  -6  290.01    1.05   0
  -2  -2  18    1.84    0.62   0
  -2  -1  17    0.11    0.39   0
  -2   0  15    0.33    0.41   0
  -2   2   9  167.70    0.84   0
  -1  -8  -9   70.38    0.80   0
  -1  -1  -3 2294.39    1.87   0
  -1   1  11   46.58    0.54   0
   0  -9  -9    3.71    0.40   0
   0  -4  -6  230.57    0.90   0
   0  -3  -5   45.54    0.37   0
   0  -2  15   55.92    0.80   0
   0   1   5  367.64    0.90   0
   0   1   6  478.49    1.13   0
   0   1   7  537.35    1.29   0
   1 -13  -9    3.24    0.42   0
   1 -11  -9    0.21    0.34   0
   1 -10  -9    3.04    0.41   0
   1  -4  16   -0.29    0.38   0
   1  -2  -3   67.72    0.33   0
   1  -1  -1  128.20    0.24   0
   1   0   8    0.72    0.23   0
   2  -9  -8    7.45    0.34   0
   2  -5  15    0.55    0.44   0
   2  -4  14    7.59    0.45   0
   2  -3  13   17.69    0.44   0
   2  -2  11  134.86    0.91   0
   2  -1   8   34.69    0.42   0
   3 -14  -8    4.99    0.56   0
   3 -13  -8   19.19    0.61   0
   3 -11  -8   -0.29    0.38   0
   3  -6  14    1.63    0.40   0
   3  -4  12    3.87    0.35   0
   3  -2   8    0.78    0.17   0
   4 -14  -7    0.50    0.35   0
   4  -8  -6    0.66    0.26   0
   4  -6  12    8.03    0.39   0
   4  -4   9   22.21    0.39   0
   5 -14  -6    1.22    0.43   0
   5 -13  -6   24.03    0.54   0
   5 -12  -6   16.63    0.45   0
   5  -8  11    1.11    0.31   0
   6 -10  -4    1.91    0.22   0
   6  -8   8   15.35    0.31   0
   7  -9   1   24.43    0.12   0
 -16   2   7    0.44    0.13   0
 -12  -3  -4    0.92    0.31   0
 -11  -5  -6   74.16    0.89   0
 -10  -6  -7   -0.64    0.44   0
 -10  -3  -5    1.18    0.25   0
 -10   0  -2   59.17    0.44   0
 -10   3  16    4.25    0.51   0
  -9  -7  -8    0.60    0.47   0
  -9  -5  -7    0.77    0.39   0
  -9   2  18   11.91    0.63   0
  -8  -2  -5   11.14    0.33   0
  -8  -1  -4   23.23    0.35   0
  -7  -8  -9    0.07    0.48   0
  -7  -6  -8   49.61    0.69   0
  -7   3  14   -0.64    0.28   0
  -6  -4  -7   54.98    0.60   0
  -6   0  -3   -0.00    0.13   0
  -5  -7  -9    2.80    0.42   0
  -5   0  -3  111.06    0.49   0
  -5   3   5  714.38    1.19   0
  -4  -7  -9   12.91    0.51   0
  -4  -5  -8   30.81    0.56   0
  -3 -11 -10    3.43    0.47   0
  -3 -10 -10    0.94    0.49   0
  -3  -7  -9    5.37    0.41   0
  -3  -5  -8   95.86    0.80   0
  -3  -1  -4   18.83    0.24   0
  -3   0  16    0.23    0.46   0
  -3   1  14   11.76    0.48   0
  -3   2  11    2.32    0.29   0
  -2 -11 -10   23.29    0.63   0
  -2 -10 -10   13.33    0.59   0
  -2  -7  -9   63.53    0.75   0
  -2  -4  -7   35.47    0.43   0
  -2   0  -2  475.34    0.72   0
  -2   2   5  225.35    0.70   0
  -2   2   8    8.26    0.23   0
  -1 -12 -10   58.38    0.89   0
  -1  -1  15    0.10    0.32   0
  -1   0  13    2.73    0.29   0
  -1   1  10   12.70    0.35   0
   0  -3  16    1.67    0.47   0
   0  -2  -4   60.31    0.38   0
   0   0  11    0.55    0.22   0
   1  -7  -8    6.43    0.28   0
   1  -1  11    7.16    0.29   0
   1   0   7  562.73    1.34   0
   2 -13  -9   10.78    0.56   0
   2 -12  -9    6.06    0.48   0
   2 -11  -9    0.58    0.40   0
   2  -8  -8   55.73    0.65   0
   3  -5  -5   40.24    0.37   0
   3  -5  13    1.42    0.29   0
   3  -3  10   39.04    0.47   0
   3  -2   7  158.53    0.73   0
   5 -10  -6   45.43    0.55   0
   5  -7  -4    0.23    0.15   0
   5  -7  10    0.32    0.27   0
   5  -5  -1  112.66    0.29   0
   6  -7   6   29.49    0.31   0
   7 -13  -2   23.79    0.39   0
   7 -12  -2    4.43    0.24   0
   7 -10  -1   14.93    0.21   0
 -15   1   3    6.19    0.11   0
 -15   3  10    0.27    0.23   0
 -14  -2  -2    1.65    0.27   0
 -14   1   2    1.96    0.11   0
 -13   3  16    0.34    0.43   0
 -12  -4  -5    3.67    0.40   0
 -12   0  -1   -0.29    0.16   0
 -11   3  16   11.08    0.45   0
 -10  -4  -6   38.74    0.57   0
 -10   2  18   10.01    0.65   0
  -9   1  -1   17.16    0.20   0
  -8  -6  -8   13.57    0.47   0
  -8  -3  -6    0.00    0.23   0
  -8   2  17    4.66    0.42   0
  -7  -4  -7   28.71    0.48   0
  -7   0  -3   34.33    0.31   0
  -7   2  16   17.00    0.61   0
  -6  -7  -9   27.58    0.60   0
  -6  -5  -8   10.31    0.46   0
  -6   2  15    8.48    0.51   0
  -5  -9 -10   13.53    0.64   0
  -5  -5  -8   24.69    0.48   0
  -5   0  18   -0.78    0.41   0
  -5   1  16   -0.08    0.42   0
  -5   3   9   91.17    0.64   0
  -4  -9 -10    7.09    0.54   0
  -4   0  -3   -0.15    0.12   0
  -4   0  17   -0.03    0.38   0
  -3  -9 -10   20.61    0.63   0
  -3  -1  17   -0.04    0.48   0
  -2  -5  -8   50.16    0.56   0
  -2  -1  16    1.58    0.38   0
  -2   0  14   19.90    0.51   0
  -2   1  12   11.29    0.34   0
  -1 -10 -10    0.93    0.36   0
  -1  -7  -9   37.63    0.61   0
  -1  -3  17   28.73    0.75   0
  -1   1   9   57.58    0.54   0
   0 -12 -10    0.52    0.38   0
   0 -11 -10    0.19    0.37   0
   0  -6  -8   32.83    0.46   0
   0   0  10    0.12    0.27   0
   1  -4  -6    0.43    0.20   0
   1   0   3 1098.61    1.19   0
   2 -10  -9    0.68    0.37   0
   2  -6  -7   49.47    0.52   0
   2  -4  -5  122.77    0.58   0
   2  -2  10    0.89    0.29   0
   3  -9  -8   13.86    0.43   0
   3  -6  -6   36.35    0.39   0
   3  -4  11    1.65    0.30   0
   3  -2   1    5.74    0.06   0
   4 -12  -8    1.20    0.39   0
   4  -9  -7   62.07    0.60   0
   4  -5  10   31.10    0.48   0
   4  -4  -2   94.81    0.32   0
   4  -3   5   36.73    0.31   0
   5  -8  -5   11.06    0.24   0
   6 -14  -5    0.35    0.36   0
   6 -13  -5    0.04    0.24   0
   6 -12  -5    2.65    0.25   0
   6  -9  -4   59.74    0.47   0
   6  -8  -3   35.15    0.32   0
   7 -11  -2    1.14    0.17   0
 -15   3  11   44.96    0.52   0
 -15   3  12   22.42    0.47   0
 -15   3  13    6.52    0.38   0
 -14  -1  -1    0.42    0.23   0
 -14   3  14    1.38    0.37   0
 -13   3  15    0.40    0.42   0
 -12   3  15    6.59    0.48   0
 -11  -3  -5    2.27    0.33   0
 -11  -1  -3    0.65    0.21   0
 -11   3  15    0.60    0.43   0
 -10  -5  -7   -0.78    0.40   0
  -9  -6  -8   39.82    0.74   0
  -9  -3  -6    1.72    0.31   0
  -9  -2  -5    5.86    0.30   0
  -9  -1  -4    7.38    0.27   0
  -9   2  17    7.55    0.58   0
  -9   3   4   11.76    0.14   0
  -8  -4  -7    8.98    0.36   0
  -8   0  -3    0.12    0.17   0
  -8   3  13    5.05    0.37   0
  -7  -7  -9   11.40    0.48   0
  -7  -5  -8  106.77    0.96   0
  -6   1  17    0.29    0.37   0
  -5  -6  -9    0.84    0.42   0
  -5   2  13    3.67    0.37   0
  -5   3   7    8.38    0.21   0
  -4  -8 -10    1.58    0.50   0
  -4  -6  -9    3.61    0.33   0
  -4  -1  18    1.26    0.42   0
  -4   2  12   33.63    0.48   0
  -3  -8 -10   21.86    0.63   0
  -3  -6  -9   11.29    0.46   0
  -3  -2  18    9.26    0.61   0
  -3   0  15   38.90    0.68   0
  -3   2   3   14.53    0.15   0
  -2  -8 -10    0.18    0.41   0
  -2  -6  -9   16.77    0.48   0
  -2   1  11  103.40    0.78   0
  -1  -9 -10    7.11    0.40   0
  -1  -5  -8    3.13    0.24   0
  -1  -2  -5   22.28    0.30   0
  -1  -1  14   19.09    0.47   0
  -1   0  12    0.68    0.25   0
   0 -10 -10    0.83    0.34   0
   0  -7  -9   59.11    0.71   0
   1  -8  -9    2.26    0.32   0
   1  -6  -8   92.29    0.73   0
   1  -5  -7    2.55    0.20   0
   1  -3  -5   13.35    0.25   0
   1   0   4    0.15    0.09   0
   1   0   5   19.65    0.23   0
   2  -7  -8    0.11    0.29   0
   2  -1   6   22.91    0.30   0
   3 -13  -9    7.09    0.45   0
   3 -11  -9    1.96    0.39   0
   3  -5  12   18.12    0.47   0
   3  -4  -4  105.10    0.47   0
   3  -2   6   39.77    0.34   0
   4 -11  -8   38.69    0.62   0
   4  -7  -6    1.14    0.18   0
   4  -7  12   42.15    0.58   0
   4  -6  11    0.44    0.28   0
   4  -4   8    1.14    0.16   0
   4  -3   2   95.44    0.28   0
   4  -3   3  173.69    0.47   0
   4  -3   4    4.58    0.13   0
   5 -14  -7    3.93    0.45   0
   5 -13  -7    2.72    0.33   0
   5 -12  -7    5.76    0.32   0
   5 -11  -7   65.46    0.71   0
   5  -9  -6   39.71    0.46   0
   5  -6   8    6.05    0.26   0
   5  -5   6   95.84    0.52   0
   6 -10  -5   -0.10    0.22   0
   6  -9   8    6.31    0.26   0
   7 -13  -3    9.16    0.33   0
   7 -12  -3    8.82    0.28   0
   7 -11   5   14.65    0.20   0
   7  -9   0   41.90    0.21   0
 -14   3  13    1.26    0.36   0
 -13  -2  -3    1.07    0.26   0
 -13   1   1    8.09    0.16   0
 -13   3   7    1.57    0.14   0
 -13   3  14    1.53    0.38   0
 -12   3   6    3.83    0.14   0
 -11  -4  -6    5.46    0.41   0
 -11   3   5   83.62    0.35   0
 -11   3  14    1.87    0.36   0
 -10   2  17    4.09    0.51   0
 -10   3  14    0.45    0.35   0
  -9  -4  -7    9.64    0.43   0
  -8  -7  -9   10.66    0.59   0
  -8  -5  -8    7.01    0.48   0
  -8   1  18    4.02    0.46   0
  -7   3  11   35.19    0.49   0
  -6  -8 -10    1.20    0.54   0
  -6  -6  -9    0.94    0.32   0
  -6  -3  -7   49.52    0.58   0
  -6  -2  -6   21.43    0.40   0
  -6   0  18    3.93    0.55   0
  -6   2  14    2.07    0.30   0
  -6   3   9   14.18    0.33   0
  -6   3  10   20.86    0.35   0
  -5  -3  -7   12.85    0.33   0
  -5  -2  -6    9.56    0.26   0
  -5   0  17    8.81    0.54   0
  -5   1  15    3.47    0.41   0
  -4  -4  -8    0.91    0.30   0
  -4  -3  -7    2.86    0.23   0
  -4   0  16   53.89    0.75   0
  -4   1  14    5.78    0.34   0
  -4   2  11   52.65    0.55   0
  -3  -3  -7    2.51    0.27   0
  -2  -1  15    3.72    0.42   0
  -2   0  13    0.57    0.34   0
  -1  -8 -10    0.39    0.41   0
  -1  -6  -9    1.75    0.34   0
  -1   1   8   76.38    0.54   0
   0  -9 -10    0.62    0.33   0
   0  -4  16    3.41    0.41   0
   0   0   9   -0.22    0.17   0
   1  -3  13   80.41    0.82   0
   2 -13 -10    6.22    0.57   0
   2 -12 -10   47.26    0.85   0
   2  -3  -4    0.16    0.09   0
   2  -2  -2   13.34    0.12   0
   2  -2   9    7.23    0.31   0
   2  -1   2  381.30    0.58   0
   2  -1   5    0.98    0.14   0
   3 -10  -9   -0.21    0.38   0
   3  -8  -8   21.10    0.40   0
   3  -2   5  258.44    0.75   0
   4 -10  -8    1.25    0.26   0
   4  -8  -7    2.08    0.21   0
   4  -5  -4   19.22    0.22   0
   5 -10  -7    0.25    0.29   0
   5  -8  10    0.27    0.27   0
   5  -7   9    2.74    0.27   0
   6 -13  -6   -0.11    0.35   0
   6 -12  -6   31.23    0.52   0
   6  -7   5    0.48    0.13   0
   7 -11  -3   27.23    0.37   0
   7 -10  -2    0.30    0.13   0
   7 -10   4    0.53    0.10   0
 -15   0   1    0.84    0.16   0
 -14   3  10    0.15    0.23   0
 -14   3  12    2.14    0.30   0
 -13   3  13    2.75    0.35   0
 -11   0  -2    0.08    0.15   0
 -11   2  17    6.50    0.44   0
 -10  -3  -6    3.35    0.34   0
 -10  -2  -5   81.47    0.71   0
 -10   1  -1    2.03    0.14   0
 -10   3  13    4.75    0.39   0
  -9   0  -3   49.38    0.42   0
  -9   1  18   18.06    0.71   0
  -9   2  16    7.59    0.41   0
  -8   3  12    3.52    0.27   0
  -7  -6  -9   -0.22    0.34   0
  -7  -3  -7   22.85    0.48   0
  -7  -2  -6   14.73    0.36   0
  -7   3  10  107.80    0.73   0
  -6  -4  -8    8.97    0.41   0
  -6  -1  -5   24.29    0.35   0
  -6   1  16    3.24    0.38   0
  -6   3   6    1.52    0.15   0
  -6   3   8   66.90    0.51   0
  -5  -4  -8    0.30    0.25   0
  -5  -1  -5    7.62    0.21   0
  -5  -1  18   18.46    0.71   0
  -5   2  12   50.54    0.61   0
  -4  -7 -10    7.49    0.42   0
  -4  -5  -9   92.36    0.85   0
  -4  -1  -5   44.67    0.41   0
  -4   2  10    1.20    0.26   0
  -3 -10 -11    0.38    0.43   0
  -3  -7 -10   12.22    0.45   0
  -3  -4  -8    0.02    0.21   0
  -3  -2  -6   44.42    0.42   0
  -3  -1  16    1.02    0.35   0
  -3   0  -3    3.23    0.10   0
  -3   1  12    7.17    0.31   0
  -2  -7 -10    6.69    0.44   0
  -2  -4  -8   62.17    0.63   0
  -2  -2  16   15.06    0.57   0
  -2   1  10   -0.00    0.18   0
  -1 -11 -11    8.60    0.50   0
  -1 -10 -11    4.49    0.56   0
  -1  -4  17   13.08    0.56   0
  -1  -3  16    4.14    0.42   0
  -1  -1  13    1.58    0.37   0
  -1   0  11   56.96    0.58   0
  -1   1   7   73.01    0.49   0
   0 -11 -11    0.37    0.54   0
   0  -8 -10   11.57    0.41   0
   0  -5  -8    2.54    0.22   0
   0  -3  -6    1.11    0.17   0
   1  -9 -10   37.83    0.60   0
   1  -5  15    4.15    0.47   0
   1  -2  11  291.30    1.28   0
   2 -11 -10   -0.41    0.33   0
   2 -10 -10    0.85    0.40   0
   2  -8  -9  323.78    1.42   0
   2  -1   3  429.84    0.75   0
   2  -1   4   26.95    0.23   0
   3  -4  10    2.87    0.30   0
   3  -2   2  254.33    0.47   0
   3  -2   4   76.68    0.38   0
   4 -13  -9   32.93    0.72   0
   4 -12  -9    4.33    0.44   0
   4  -9  -8   26.06    0.51   0
   4  -8  12    5.24    0.38   0
   4  -4   7   17.29    0.30   0
   5  -8  -6    4.31    0.26   0
   5  -7  -5    0.20    0.17   0
   5  -5   5   30.57    0.28   0
   6 -11  -6   12.46    0.38   0
   6  -9  -5  112.39    0.67   0
   7 -13  -4   -0.53    0.25   0
 -16   2   8    0.32    0.18   0
 -15   2   6    0.04    0.11   0
 -14   0   0    0.05    0.15   0
 -13   3  11   40.77    0.51   0
 -13   3  12   -0.17    0.28   0
 -12  -3  -5   44.98    0.63   0
 -12  -2  -4    0.20    0.22   0
 -12  -1  -3    1.77    0.23   0
 -11   3  13    0.88    0.26   0
 -10  -4  -7    7.23    0.45   0
 -10   1  18    1.55    0.58   0
 -10   3  12   13.04    0.40   0
  -9  -5  -8   43.50    0.69   0
  -9   3  12    3.88    0.27   0
  -8  -6  -9   42.76    0.78   0
  -8  -3  -7    1.78    0.32   0
  -8  -2  -6   26.15    0.46   0
  -8   1  17    0.44    0.38   0
  -8   3  11   37.94    0.47   0
  -7  -4  -8   34.43    0.60   0
  -7  -1  -5    2.85    0.19   0
  -7   0  18    0.00    0.40   0
  -7   1  16    7.02    0.50   0
  -7   2  14    0.94    0.29   0
  -7   3   9    1.16    0.25   0
  -6  -7 -10   35.83    0.68   0
  -6  -5  -9    3.82    0.43   0
  -6   0  17    0.58    0.50   0
  -6   1  -2  140.82    0.47   0
  -6   2  13   -0.05    0.26   0
  -5  -5  -9    5.60    0.33   0
  -5   0  16   -0.20    0.44   0
  -4  -9 -11   26.85    0.68   0
  -4   0  15   -0.60    0.43   0
  -3  -9 -11    5.48    0.46   0
  -3  -5  -9   50.65    0.62   0
  -3  -3  18   -0.03    0.42   0
  -3  -2  17   21.37    0.59   0
  -3  -1  -5    3.97    0.21   0
  -3   0  14    0.50    0.28   0
  -3   2   5   47.25    0.34   0
  -3   2   6   26.09    0.28   0
  -2  -5  -9    0.38    0.33   0
  -2  -3  17    0.91    0.38   0
  -2  -2  -6  239.90    0.91   0
  -2  -1  14    1.15    0.36   0
  -1  -9 -11    2.24    0.50   0
  -1  -7 -10    4.95    0.35   0
  -1   1   3    8.99    0.14   0
  -1   1   6   69.00    0.44   0
   0 -10 -11    1.80    0.37   0
   0  -6  -9  193.20    1.07   0
   0  -5  16    1.64    0.48   0
   0  -1  -3   77.38    0.35   0
   0  -1  11    3.25    0.26   0
   0   0   8    0.36    0.17   0
   1 -12 -11   10.39    0.53   0
   1 -11 -11    1.10    0.52   0
   2  -6  -8  151.08    0.86   0
   2  -6  14    4.94    0.36   0
   2  -5  -7   28.36    0.37   0
   2  -5  13   55.55    0.71   0
   2  -4  12    0.41    0.26   0
   3 -13 -10    1.11    0.40   0
   3  -7  -8   24.88    0.45   0
   3  -7  13    1.69    0.38   0
   3  -6  -7    1.61    0.19   0
   3  -5  -6   20.71    0.29   0
   3  -5  11    3.00    0.32   0
   3  -2   3   85.39    0.33   0
   4  -7  -7    0.60    0.26   0
   4  -7  11   22.26    0.42   0
   4  -6  -6   25.55    0.35   0
   5 -12  -8    6.67    0.36   0
   5 -11  -8   -0.24    0.35   0
   5  -9  -7   98.94    0.75   0
   5  -9  10   13.73    0.39   0
   6 -10  -6    8.24    0.31   0
   6 -10   8   13.76    0.32   0
   6  -8  -4    0.64    0.12   0
   7 -12  -4    0.14    0.22   0
   7 -10  -3    5.50    0.21   0
   7  -9  -1    1.07    0.09   0
 -13   0  -1    7.84    0.23   0
 -13   2  16    5.41    0.48   0
 -13   3   9    7.73    0.26   0
 -13   3  10   16.63    0.35   0
 -12   3  11   -0.40    0.25   0
 -11   2  16   13.44    0.49   0
  -9   1  17   21.63    0.70   0
  -9   3  11    0.44    0.20   0
  -8  -4  -8   45.04    0.69   0
  -8  -1  -5   53.75    0.52   0
  -8   2  14   18.03    0.53   0
  -8   3  10    1.35    0.20   0
  -7  -7 -10    0.60    0.41   0
  -7  -5  -9   45.65    0.74   0
  -7   1  -2   18.24    0.20   0
  -7   3   8   28.70    0.36   0
  -6  -1  18    5.93    0.58   0
  -6   1  15   17.06    0.45   0
  -6   2  12   29.10    0.51   0
  -5  -8 -11    1.42    0.56   0
  -5  -6 -10   10.93    0.54   0
  -5   1  14    0.26    0.28   0
  -5   2  11   20.60    0.38   0
  -4  -8 -11    1.52    0.39   0
  -4  -6 -10    3.40    0.35   0
  -4   2   9   29.60    0.38   0
  -3  -1  15    1.35    0.43   0
  -3   1  11   37.74    0.48   0
  -2  -8 -11    2.37    0.46   0
  -2   0  12   61.08    0.63   0
  -1  -2  14   34.12    0.57   0
  -1  -1  -4  265.58    0.72   0
  -1   0  10   -0.14    0.18   0
  -1   1   4 1419.85    1.53   0
  -1   1   5   47.61    0.33   0
   0  -9 -11   -0.44    0.43   0
   0  -4  15    0.80    0.35   0
   0  -2  -5   49.99    0.37   0
   0   0   7   -0.41    0.22   0
   1  -6  -9   21.55    0.47   0
   1  -5  -8   -0.10    0.19   0
   1  -4  -7   27.62    0.36   0
   1  -3  12   18.95    0.45   0
   1  -2  -4   77.34    0.39   0
   1  -1   8   26.96    0.35   0
   2 -12 -11    4.68    0.56   0
   2  -9 -10    4.13    0.33   0
   2  -3  10   40.91    0.47   0
   2  -2   8   12.22    0.26   0
   3 -10 -10    5.66    0.43   0
   3  -8  -9   68.87    0.73   0
   3  -4  -5    0.21    0.15   0
   4 -10  -9   46.78    0.62   0
   4  -8  -8  192.25    1.03   0
   4  -4   6    0.19    0.16   0
   5 -10  -8  105.99    0.86   0
   5  -8   9    2.13    0.27   0
   5  -7   8   13.76    0.31   0
   5  -5  -2   15.86    0.15   0
   6 -13  -7    1.39    0.30   0
   6 -12  -7    1.21    0.36   0
   6  -9   7   29.79    0.36   0
   6  -8   6    0.25    0.15   0
   6  -7  -3   51.40    0.34   0
   7 -13  -5    1.80    0.29   0
   7 -11  -4    0.89    0.21   0
 -12   3   8    5.23    0.22   0
 -12   3   9   15.20    0.31   0
 -12   3  10    3.20    0.26   0
 -11  -2  -5    0.10    0.27   0
 -11  -1  -4   27.30    0.40   0
 -11   3  10    1.54    0.25   0
 -11   3  11   -0.08    0.20   0
 -10   0  -3    0.12    0.17   0
 -10   1  17   39.07    0.77   0
 -10   2  15    1.72    0.34   0
  -9  -3  -7    8.60    0.40   0
  -9  -2  -6   20.19    0.42   0
  -9   3  10   -0.29    0.23   0
  -8  -5  -9   39.46    0.72   0
  -8   0  18    0.33    0.44   0
  -8   1  -2   20.66    0.22   0
  -8   1  16   50.40    0.79   0
  -8   3   6  106.50    0.50   0
  -8   3   8   84.17    0.55   0
  -8   3   9   60.86    0.50   0
  -7   0  -4   -0.20    0.17   0
  -7   0  17    5.46    0.53   0
  -7   2  13    0.47    0.27   0
  -6  -6 -10    6.98    0.41   0
  -6   0  -4    3.83    0.15   0
  -5  -3  -8    3.09    0.32   0
  -5  -2  18    6.14    0.62   0
  -5  -1  17    0.28    0.37   0
  -5   0  -4   -0.04    0.11   0
  -5   1  -2    0.17    0.08   0
  -5   2  10    6.37    0.31   0
  -4  -2  17   45.78    0.82   0
  -4   0  14   -0.09    0.36   0
  -4   1  12   13.67    0.36   0
  -3  -7 -11   13.72    0.55   0
  -3   0  13    8.57    0.34   0
  -3   1  -1  325.80    0.44   0
  -2 -10 -12    0.55    0.55   0
  -2  -3  16    5.69    0.53   0
  -2   1   8  103.62    0.63   0
  -1 -10 -12    8.20    0.58   0
  -1  -8 -11   44.06    0.69   0
  -1  -6 -10    5.58    0.33   0
  -1  -4  16    9.50    0.46   0
   0  -5  -9    5.73    0.33   0
   0  -4  -8  131.74    0.81   0
   0  -2  12    0.26    0.26   0
   0  -1  10    0.11    0.19   0
   1  -9 -11    2.77    0.48   0
   1  -7 -10   13.56    0.48   0
   1  -6  15    0.35    0.33   0
   1  -5  14   11.37    0.49   0
   1  -4  13   22.12    0.47   0
   1  -3  -6   12.76    0.24   0
   1  -2  10  281.60    1.15   0
   2 -11 -11    1.95    0.38   0
   2  -8 -10  172.50    1.15   0
   2  -7  14    0.14    0.44   0
   3  -8  13    1.19    0.37   0
   3  -4   9   36.87    0.43   0
   3  -3  -3   25.66    0.19   0
   3  -3   7    2.31    0.16   0
   4 -13 -10    0.05    0.48   0
   4 -12 -10   -0.16    0.48   0
   4  -9  -9   45.25    0.64   0
   4  -8  11    1.45    0.32   0
   4  -5  -5   21.40    0.26   0
   4  -5   8   32.37    0.38   0
   4  -4  -3  106.95    0.40   0
   5 -13  -9    1.02    0.46   0
   5  -8  -7  128.50    0.79   0
   5  -7  -6    2.92    0.23   0
   5  -5   4    5.18    0.13   0
   6 -11  -7    3.69    0.32   0
   6  -9  -6   67.78    0.58   0
   6  -7   4   16.59    0.18   0
   7 -12  -5    0.40    0.27   0
   7  -9  -2   59.94    0.35   0
 -14  -1  -2    0.89    0.24   0
 -13  -2  -4    2.02    0.32   0
 -13   2  15    9.62    0.41   0
 -12   0  -2    0.75    0.17   0
 -12   2  15    7.74    0.40   0
 -11   1  17    0.22    0.47   0
 -11   3   7  100.48    0.54   0
 -11   3   8    5.31    0.23   0
 -11   3   9   11.66    0.30   0
  -9  -4  -8   39.35    0.62   0
  -9  -1  -5    2.26    0.24   0
  -9   0  18   -0.52    0.42   0
  -9   1  16  111.23    1.07   0
  -9   2  14   16.75    0.43   0
  -9   3   8   21.30    0.33   0
  -9   3   9   21.17    0.32   0
  -8   0  -4  132.93    0.66   0
  -8   2  13    0.56    0.34   0
  -8   3   7   71.97    0.46   0
  -7  -6 -10    0.80    0.38   0
  -7  -1  18    3.94    0.60   0
  -7   1  15    9.50    0.40   0
  -7   2  12   27.62    0.50   0
  -6  -7 -11    2.79    0.51   0
  -6  -4  -9    0.48    0.37   0
  -6  -3  -8   36.60    0.52   0
  -6  -2  -7  152.92    0.89   0
  -6   0  16    8.75    0.42   0
  -6   1  14    5.75    0.34   0
  -6   2  11   54.78    0.59   0
  -5  -4  -9   -0.32    0.26   0
  -5  -2  -7   34.56    0.43   0
  -5   0  15   14.44    0.44   0
  -4  -7 -11   22.94    0.56   0
  -4  -5 -10   32.21    0.60   0
  -4  -3  18    0.43    0.42   0
  -4   0  -4   28.61    0.27   0
  -3  -4  -9   38.92    0.53   0
  -3  -3  -8   21.66    0.38   0
  -3  -3  17    1.29    0.39   0
  -3  -2  -7  156.94    0.82   0
  -2  -9 -12    5.36    0.55   0
  -2  -7 -11    5.23    0.39   0
  -2  -4  -9    9.42    0.38   0
  -2  -1  -5    1.01    0.14   0
  -2  -1  13    8.18    0.34   0
  -2   0  -3    0.32    0.07   0
  -2   0  11    0.37    0.20   0
  -1  -7 -11   15.21    0.55   0
  -1  -2  13   42.84    0.65   0
  -1   0  -2    0.20    0.07   0
  -1   0   9  105.87    0.67   0
   0 -10 -12   15.96    0.68   0
   0  -6 -10    0.30    0.35   0
   0  -6  16    9.49    0.49   0
   0  -5  15    7.81    0.50   0
   0  -3  13    1.65    0.29   0
   0   0   6  266.58    0.83   0
   1  -1   7  599.45    1.35   0
   2 -10 -11   12.63    0.46   0
   2  -6  -9   31.78    0.50   0
   2  -6  13    1.30    0.37   0
   2  -5  -8   18.43    0.38   0
   2  -5  12    3.19    0.35   0
   2  -2   7  136.15    0.66   0
   3 -12 -11    2.00    0.41   0
   3 -11 -11    5.11    0.49   0
   3  -9 -10    1.43    0.28   0
   3  -7  -9   30.97    0.51   0
   3  -7  12    6.43    0.41   0
   3  -6  11    9.77    0.37   0
   3  -5  10   10.44    0.35   0
   4 -11 -10   23.37    0.54   0
   4  -6   9    3.57    0.26   0
   5 -11  -9   41.71    0.66   0
   5  -9  -8   49.52    0.60   0
   5  -6   6   16.88    0.26   0
   6 -13  -8    0.14    0.42   0
   6 -10  -7    1.38    0.30   0
   6  -8  -5    0.01    0.13   0
   7 -11  -5    9.13    0.31   0
 -15   2   7   19.11    0.26   0
 -15   2  13    5.42    0.34   0
 -14   2   5    2.39    0.11   0
 -13  -1  -3    9.38    0.32   0
 -13   2  14   15.20    0.48   0
 -12   2  14    2.61    0.40   0
 -11   2  14    0.50    0.37   0
 -10  -3  -7    2.26    0.36   0
 -10  -2  -6    7.20    0.36   0
 -10   0  18    5.88    0.58   0
 -10   3   7    2.62    0.18   0
 -10   3   8   55.88    0.44   0
  -9  -5  -9   11.80    0.48   0
  -9   1  -2    8.27    0.17   0
  -9   2  13   25.20    0.53   0
  -8   0  17    0.33    0.35   0
  -8   1  15   11.90    0.51   0
  -7  -4  -9   48.51    0.72   0
  -7  -3  -8    1.18    0.25   0
  -7  -2  -7    0.21    0.20   0
  -6  -5 -10    7.53    0.50   0
  -6  -1  -6  112.72    0.70   0
  -5  -1  -6    3.33    0.23   0
  -5  -1  16    0.39    0.42   0
  -5   2   9  162.37    0.80   0
  -4  -1  -6   17.79    0.32   0
  -4   2   3    5.65    0.11   0
  -4   2   6    4.66    0.19   0
  -3  -1  14   11.83    0.40   0
  -2  -8 -12   17.62    0.63   0
  -2  -3  -8   11.97    0.30   0
  -2  -2  14    0.11    0.41   0
  -2   1   7    5.43    0.19   0
  -1  -9 -12   10.95    0.51   0
  -1  -4  -9  168.24    0.98   0
  -1  -3  14    1.48    0.41   0
  -1  -1  11   47.19    0.53   0
   0  -7 -11    0.48    0.42   0
   0  -1   9   -0.17    0.23   0
   1 -10 -12    0.33    0.52   0
   1  -8 -11    1.68    0.33   0
   1  -5  -9   -0.50    0.29   0
   1  -3  11   -0.08    0.23   0
   1  -2   9   76.63    0.61   0
   1  -1  -2  181.78    0.39   0
   2  -9 -11    3.73    0.35   0
   2  -4  -7   -0.03    0.23   0
   2  -3   9   33.04    0.41   0
   2  -2  -3   49.76    0.27   0
   3 -10 -11   10.93    0.51   0
   3  -3   6    6.44    0.20   0
   4  -4   5   19.13    0.24   0
   5 -10  -9   32.50    0.59   0
   5  -9   9    0.74    0.26   0
   6 -12  -8    3.76    0.32   0
   6 -11  -8   51.10    0.65   0
   6 -10   7    8.19    0.25   0
   6  -7  -4   42.80    0.34   0
   7 -13  -6    6.88    0.32   0
   7 -12  -6    3.26    0.33   0
   7 -11   4   11.55    0.17   0
   7  -9  -3    0.49    0.13   0
 -14   2  13    0.85    0.33   0
 -12  -2  -5    5.25    0.34   0
 -11   0  -3   45.87    0.43   0
 -11   0  18   -0.01    0.42   0
 -10  -4  -8    7.86    0.40   0
 -10  -1  -5    0.25    0.25   0
 -10   2  13    9.92    0.43   0
  -9   0  -4   -0.50    0.19   0
  -9   0  17   17.49    0.67   0
  -9   1  15    2.49    0.40   0
  -8  -4  -9    1.60    0.42   0
  -8  -3  -8    2.93    0.28   0
  -8  -2  -7   26.16    0.47   0
  -8   2  12    2.72    0.26   0
  -7  -5 -10   14.12    0.56   0
  -7  -1  -6    0.98    0.17   0
  -7   0  16    0.15    0.35   0
  -7   1  14   26.18    0.50   0
  -6  -6 -11   14.88    0.59   0
  -6  -2  18    0.16    0.40   0
  -6   0  15   -0.06    0.29   0
  -6   1  13    5.28    0.31   0
  -6   2  10    7.32    0.26   0
  -5  -6 -11    2.96    0.39   0
  -5  -3  18    0.37    0.57   0
  -5  -2  17    2.05    0.40   0
  -5   0  14   -0.35    0.35   0
  -5   1  12   72.17    0.67   0
  -5   2   8   26.79    0.37   0
  -4  -6 -11    0.67    0.34   0
  -4  -4  18    9.92    0.63   0
  -4  -3  17    2.78    0.50   0
  -4  -2  16    2.75    0.46   0
  -4   0  13    0.25    0.25   0
  -4   1  -2   57.50    0.27   0
  -4   2   4  740.59    1.06   0
  -3  -3  16    2.47    0.46   0
  -3  -2  15    1.92    0.35   0
  -3  -1  -6    4.78    0.24   0
  -3   0  -4    0.13    0.09   0
  -3   1   9   13.72    0.28   0
  -2  -6 -11    0.50    0.29   0
  -2  -3  15    4.23    0.45   0
  -2  -2  -7  132.99    0.72   0
  -2   0  10   23.30    0.37   0
  -1  -8 -12    8.45    0.44   0
  -1  -5 -10   31.02    0.51   0
  -1  -4  15   30.15    0.59   0
  -1  -3  -8  182.58    0.90   0
  -1   0   8   -0.24    0.16   0
   0  -2  -6   70.16    0.48   0
   0   0   5   -0.01    0.10   0
   1  -9 -12   25.48    0.68   0
   1  -6 -10   39.38    0.55   0
   1  -6  14    5.68    0.38   0
   1  -5  13   21.92    0.52   0
   1  -4  -8   22.50    0.35   0
   1  -4  12   36.64    0.52   0
   1  -2  -5   24.90    0.28   0
   1  -1   6   28.93    0.30   0
   2 -11 -12    0.97    0.39   0
   2  -8 -11    3.19    0.44   0
   2  -7  13    0.54    0.36   0
   2  -4  10    4.68    0.29   0
   3  -8  12   11.86    0.45   0
   3  -4  -6   11.43    0.25   0
   4 -12 -11   12.98    0.61   0
   4  -9 -10   43.91    0.66   0
   4  -5   7   25.12    0.34   0
   5 -12 -10    0.44    0.42   0
   5  -8  -8    6.62    0.33   0
   5  -8   8   13.68    0.33   0
   5  -5  -3   64.14    0.32   0
   5  -5   3   22.74    0.19   0
   6  -9  -7  133.31    0.83   0
   6  -9   6   14.04    0.25   0
   6  -8  -6  159.67    0.79   0
   6  -8   5    0.13    0.12   0
   7 -11  -6   16.87    0.38   0
   7 -10  -5   12.58    0.29   0
   7 -10   3    0.13    0.09   0
 -15   2  10    1.85    0.27   0
 -14   2  12    4.23    0.36   0
 -13   1  16   -0.05    0.36   0
 -13   2  13   14.36    0.39   0
 -12   1  16    3.36    0.40   0
 -12   2  13   28.95    0.49   0
 -11  -3  -7    9.68    0.44   0
 -11  -2  -6   49.80    0.62   0
 -11   2  13   16.28    0.41   0
 -10   0  17   -1.21    0.51   0
  -9  -3  -8    2.66    0.38   0
  -9  -1  18   18.47    0.68   0
  -8  -5 -10    0.86    0.52   0
  -8  -1  -6   18.85    0.38   0
  -8   0  16  288.81    1.66   0
  -7  -1  17    7.69    0.46   0
  -6   2   9   20.50    0.36   0
  -5  -7 -12    6.23    0.58   0
  -5  -3  -9    6.75    0.37   0
  -4  -7 -12   46.51    0.83   0
  -4  -3  -9    6.94    0.38   0
  -4   1  10    4.48    0.23   0
  -3  -7 -12    6.16    0.44   0
  -3   0  11   93.34    0.73   0
  -2  -9 -13   -0.85    0.52   0
  -2  -7 -12    0.38    0.44   0
  -1  -2  -7  124.81    0.70   0
  -1  -2  12  178.18    1.03   0
  -1  -1  -5  357.76    0.92   0
  -1  -1  10   11.18    0.34   0
   0 -10 -13    0.24    0.58   0
   0  -8 -12    4.72    0.38   0
   0  -6  15    0.43    0.43   0
   0  -5 -10    0.74    0.25   0
   0  -5  14    5.24    0.43   0
   0  -4  -9   60.59    0.58   0
   0  -4  13   -0.28    0.33   0
   0  -3  12    0.09    0.25   0
   0  -1  -4 2876.61    2.24   0
   0   0   4  499.75    0.91   0
   1  -7 -11    2.47    0.31   0
   1  -3  -7    3.11    0.18   0
   2 -10 -12    1.77    0.36   0
   2  -5  11   13.99    0.41   0
   2  -3  -6    0.30    0.19   0
   2  -3   8   12.44    0.30   0
   3 -11 -12    0.12    0.51   0
   3  -9 -11    4.97    0.35   0
   3  -7  11   13.56    0.40   0
   3  -3  -4   53.69    0.31   0
   4  -6   8    0.05    0.22   0
   4  -4  -4  105.86    0.44   0
   5  -9  -9   83.28    0.74   0
   5  -6  -6   35.37    0.37   0
   6 -13  -9   14.66    0.48   0
   6 -12  -9    0.82    0.36   0
   6 -11   7    2.93    0.24   0
   6 -10  -8   22.95    0.42   0
   6  -7   3    8.46    0.13   0
   7 -13  -7   -0.32    0.32   0
   7 -12  -7    0.29    0.32   0
   7  -9  -4    3.31    0.18   0
 -14   0  -1   -0.10    0.18   0
 -14   2  11   44.47    0.56   0
 -13   2  12   21.29    0.45   0
 -12   2  12    0.56    0.28   0
 -11   0  17    0.82    0.51   0
 -11   1  15    8.09    0.50   0
 -11   2  12    2.14    0.31   0
 -10   1  -2    4.77    0.16   0
 -10   2  12    6.07    0.34   0
  -9  -4  -9   60.32    0.77   0
  -9  -2  -7   20.62    0.41   0
  -8   2  11    0.35    0.21   0
  -7   0  -5    0.20    0.17   0
  -7   0  15    2.16    0.31   0
  -7   1  13   11.81    0.37   0
  -6  -4 -10   68.44    0.82   0
  -6  -3  -9    5.55    0.31   0
  -6  -2  -8   18.47    0.43   0
  -6   0  -5   -0.07    0.16   0
  -6   0  14   -0.06    0.37   0
  -6   1  12   44.23    0.58   0
  -5  -4 -10    3.43    0.32   0
  -5  -2  -8   12.95    0.32   0
  -5  -1  15    3.39    0.34   0
  -5   0  -5   10.46    0.25   0
  -5   0  13    3.16    0.37   0
  -5   2   7    1.42    0.15   0
  -4  -5 -11   42.26    0.70   0
  -4  -2  -8   16.69    0.34   0
  -4   0  12    3.11    0.33   0
  -3  -5 -11    2.78    0.40   0
  -3  -4 -10    2.95    0.29   0
  -3  -3  -9  240.89    1.15   0
  -3   1   8  392.75    1.15   0
  -2  -5 -11   12.81    0.48   0
  -2  -3  -9   30.32    0.49   0
  -2  -2  13   27.45    0.54   0
  -2  -1  -6   22.78    0.33   0
  -2   0   9   -0.41    0.24   0
  -1  -9 -13    0.53    0.41   0
  -1  -7 -12   -0.03    0.34   0
  -1  -6  16    0.27    0.38   0
  -1  -5  15    1.44    0.42   0
  -1   0   7  541.50    1.27   0
   0  -9 -13    0.08    0.48   0
   0  -7 -12   20.48    0.58   0
   0  -6 -11    7.33    0.35   0
   0  -3  -8   71.16    0.56   0
   0  -2  10   79.82    0.66   0
   0  -1   8   15.59    0.28   0
   1 -10 -13    4.01    0.59   0
   1  -8 -12   20.87    0.53   0
   1  -7  14    1.72    0.44   0
   1  -3  10    4.64    0.25   0
   1  -2   8  429.66    1.25   0
   1  -1   5  338.91    0.85   0
   2  -9 -12   10.98    0.45   0
   2  -6 -10   20.07    0.42   0
   3 -10 -12    1.04    0.48   0
   3  -8 -11    9.02    0.47   0
   3  -6  10    1.55    0.27   0
   3  -5  -8   25.52    0.36   0
   4  -8 -10    0.22    0.34   0
   4  -7   9   12.54    0.29   0
   5 -10 -10    1.29    0.30   0
   5  -6   5   11.29    0.20   0
   5  -5  -4    0.94    0.12   0
   6 -11  -9    4.91    0.31   0
   6  -7  -5    2.68    0.18   0
   7 -11  -7    5.87    0.34   0
   7 -10  -6    3.30    0.26   0
   8 -13  -3   22.65    0.35   0
   8 -13  -2   49.27    0.40   0
   8 -13  -1    3.56    0.16   0
 -15   0   0   -0.14    0.14   0
 -14   2   6    0.11    0.12   0
 -14   2  10    2.24    0.28   0
 -13   0  -2   -0.21    0.17   0
 -13   1  15    1.40    0.34   0
 -13   2   4   16.98    0.16   0
 -12   0  17    0.00    0.40   0
 -12   1  15    0.70    0.33   0
 -11  -1  -5    0.32    0.25   0
 -10  -3  -8    2.68    0.41   0
 -10  -1  18    2.08    0.44   0
 -10   0  -4    2.53    0.20   0
  -9  -1  -6    5.27    0.24   0
  -9   0  16    0.37    0.35   0
  -9   1  14   10.55    0.38   0
  -9   2  11    2.70    0.23   0
  -8   2   0   19.31    0.11   0
  -8   2  10    4.83    0.28   0
  -7  -4 -10   -0.15    0.40   0
  -7  -3  -9   18.32    0.45   0
  -7  -2  -8    0.28    0.29   0
  -7  -1  16    7.00    0.50   0
  -7   1  -3   83.69    0.43   0
  -7   2   0   64.57    0.17   0
  -6  -5 -11   -0.74    0.37   0
  -6   1  -3   42.22    0.29   0
  -5  -3  17    4.11    0.52   0
  -5  -1  -7   57.06    0.55   0
  -4  -4  17    7.02    0.58   0
  -4  -3  16    3.77    0.50   0
  -4  -2  15   44.73    0.66   0
  -4   0  -5    0.10    0.15   0
  -4   1   9   14.10    0.33   0
  -3  -6 -12    0.28    0.44   0
  -3  -5  17    1.33    0.40   0
  -3  -4  16   17.62    0.59   0
  -3  -3  15   52.62    0.78   0
  -3  -2  14    9.99    0.38   0
  -2  -6 -12    0.55    0.45   0
  -2  -5  16   -0.47    0.35   0
  -2  -3  14   59.53    0.71   0
  -2  -1  11  106.56    0.75   0
  -2   0  -4   19.65    0.23   0
  -1  -8 -13    4.30    0.51   0
  -1  -5 -11   20.48    0.52   0
  -1  -4 -10    1.07    0.26   0
  -1  -4  14    0.96    0.30   0
   0  -7  15    1.68    0.49   0
   0   0   3    0.35    0.09   0
   1  -6 -11   14.21    0.40   0
   1  -6  13   11.00    0.45   0
   1  -5 -10    1.21    0.25   0
   1  -5  12    8.32    0.40   0
   1  -4  -9  210.85    1.00   0
   1  -4  11   77.16    0.67   0
   2 -10 -13    5.40    0.54   0
   2  -8  13    5.40    0.36   0
   2  -4  -8   99.04    0.64   0
   2  -2  -4   44.49    0.29   0
   2  -2   5   41.75    0.33   0
   3  -9  12    6.32    0.35   0
   3  -4   7   11.35    0.26   0
   4  -9 -11   28.67    0.59   0
   4  -5  -7    3.76    0.24   0
   4  -5   6   49.50    0.40   0
   4  -4   4   80.93    0.38   0
   5 -12 -11    9.89    0.48   0
   5 -11 -11   11.62    0.52   0
   5  -9 -10   69.01    0.75   0
   5  -8  -9    3.25    0.25   0
   5  -7  -8   33.03    0.45   0
   6 -12 -10    3.49    0.41   0
   6 -10  -9   26.18    0.52   0
   6  -9  -8   71.84    0.63   0
   7 -13  -8   24.34    0.55   0
   7 -12  -8    0.26    0.33   0
   7 -12   4    2.82    0.14   0
   7  -9  -5    0.91    0.18   0
   8 -13  -4    7.71    0.28   0
   8 -12  -3    4.71    0.22   0
 -14   2   8    1.57    0.22   0
 -14   2   9   77.84    0.60   0
 -13   1   0   27.15    0.22   0
 -12   0  -3   -0.48    0.18   0
 -11   0  16   -0.23    0.43   0
 -11   1  14    9.17    0.47   0
 -10  -2  -7   38.95    0.54   0
 -10   0  16  118.93    1.07   0
  -9  -1  17   21.06    0.59   0
  -8  -4 -10   20.21    0.63   0
  -8  -3  -9    2.28    0.38   0
  -8  -2  -8    8.02    0.40   0
  -8   0  -5   -0.12    0.16   0
  -8   0  15    0.01    0.33   0
  -8   1  -3   80.19    0.43   0
  -8   1  13   42.47    0.57   0
  -7  -5 -11    0.15    0.39   0
  -7  -3  18    4.76    0.59   0
  -7  -2  17    2.80    0.54   0
  -7  -1  -7   -0.08    0.27   0
  -7   0  14   -0.01    0.38   0
  -7   1  12  222.59    1.16   0
  -6  -1  -7   25.95    0.37   0
  -6   1  11   23.98    0.44   0
  -5   1  -3   50.31    0.30   0
  -5   1  10   24.97    0.41   0
  -5   2   5    0.85    0.13   0
  -4  -1  -7    0.69    0.17   0
  -4  -1  13    0.37    0.36   0
  -3  -1  12    7.00    0.31   0
  -3   0  10   -0.28    0.18   0
  -3   1   7   79.37    0.49   0
  -1  -6 -12    0.73    0.31   0
  -1  -3  -9   21.17    0.38   0
  -1   0  -3 1099.14    1.19   0
   0  -8 -13   25.82    0.62   0
   0  -5 -11    9.66    0.46   0
   0  -4 -10   23.65    0.47   0
   0  -3  11    3.78    0.25   0
   0  -2  -7  330.88    1.05   0
   1  -8  14   13.22    0.56   0
   1  -3  -8    6.95    0.28   0
   1  -2  -6   96.83    0.54   0
   2  -4   9    9.63    0.26   0
   3 -11 -13   12.53    0.62   0
   3  -9 -12    0.10    0.32   0
   3  -8  11    2.39    0.35   0
   3  -7 -11  120.74    0.96   0
   3  -6 -10  171.81    1.02   0
   3  -3  -5    1.81    0.16   0
   4  -4  -5    5.49    0.16   0
   5 -10 -11    6.35    0.45   0
   5  -8   7    8.48    0.26   0
   5  -7   6   32.80    0.35   0
   5  -6  -7    6.02    0.26   0
   6 -11 -10    6.52    0.46   0
   6 -10   6    5.52    0.21   0
   6  -7  -6   65.00    0.49   0
   6  -6  -2  136.23    0.38   0
   6  -6  -1    0.48    0.05   0
   7 -11  -8    4.28    0.32   0
   7 -10  -7    1.31    0.25   0
   7  -9  -6   14.57    0.30   0
   7  -8  -3   11.66    0.19   0
   7  -8  -2   54.72    0.28   0
   8 -13  -5    7.14    0.30   0
   8 -12  -4    0.46    0.21   0
   8 -12  -1    4.12    0.14   0
 -16   1   5   19.21    0.21   0
 -15   1  13   -0.19    0.35   0
 -14   1   1   31.48    0.17   0
 -13  -1  -4    4.89    0.30   0
 -13   0  16   -0.28    0.51   0
 -13   2  10   21.23    0.35   0
 -12   0  16   16.52    0.61   0
 -12   2  10    4.02    0.28   0
 -10  -1  -6    3.94    0.29   0
 -10  -1  17   42.83    0.81   0
 -10   2  10    0.15    0.24   0
  -9  -3  -9    2.52    0.39   0
  -9  -2  18   12.42    0.55   0
  -9   0  -5   57.38    0.50   0
  -9   0  15    1.91    0.34   0
  -9   1  -3    2.23    0.16   0
  -9   2  10   33.80    0.42   0
  -8  -1  -7    0.83    0.25   0
  -8  -1  16   49.27    0.80   0
  -7   2   8   42.31    0.43   0
  -6  -3  17   12.89    0.63   0
  -6  -2  16   17.61    0.50   0
  -6   0  13    0.31    0.26   0
  -6   2   7   63.40    0.44   0
  -5  -4 -11   12.69    0.53   0
  -5  -3 -10   35.93    0.61   0
  -5  -2  15    0.49    0.38   0
  -5   0  12    0.13    0.22   0
  -4   0  11   -0.25    0.19   0
  -3  -6  17   -0.71    0.54   0
  -3  -5 -12   17.24    0.57   0
  -3  -1  -7    3.73    0.20   0
  -3   0  -5   22.48    0.26   0
  -2  -6  16    2.00    0.53   0
  -2  -4 -11    4.59    0.40   0
  -2  -2  12    5.89    0.30   0
  -2   0   8   14.02    0.27   0
  -2   1   3  197.02    0.49   0
  -1  -7 -13    4.44    0.42   0
  -1  -3  12   17.65    0.47   0
  -1  -2  -8  441.45    1.35   0
  -1  -1  -6   30.23    0.32   0
  -1   0   6   -0.12    0.13   0
   0  -9 -14    0.18    0.54   0
   0  -4  12    8.71    0.34   0
   0  -3  -9    7.17    0.33   0
   0  -2   9   80.04    0.59   0
   0  -1  -5  387.96    0.92   0
   0   0   2  815.45    0.81   0
   1  -8 -13   57.98    0.81   0
   1  -2   7  121.65    0.63   0
   1  -1   4  273.78    0.67   0
   2  -9 -13   -0.19    0.39   0
   2  -9  13    0.30    0.32   0
   2  -7 -12    5.68    0.46   0
   2  -6 -11   52.33    0.63   0
   2  -5 -10   13.53    0.34   0
   2  -5  10    0.72    0.19   0
   2  -3  -7    3.49    0.18   0
   2  -3   7  188.77    0.77   0
   3 -10 -13    0.05    0.46   0
   3  -8 -12    2.88    0.45   0
   3  -7  10   12.34    0.38   0
   3  -5  -9   64.11    0.57   0
   3  -5   8   98.86    0.64   0
   4  -8   9   -0.07    0.24   0
   4  -7   8    1.76    0.22   0
   4  -6  -9   13.99    0.33   0
   4  -6   7   11.51    0.28   0
   5  -8 -10   11.59    0.40   0
   5  -5  -5   60.36    0.38   0
   6 -10 -10    1.70    0.37   0
   6  -9  -9   92.52    0.78   0
   6  -9   5    1.53    0.16   0
   6  -8  -8    6.76    0.30   0
   6  -8   4   17.44    0.21   0
   6  -6  -3   88.70    0.37   0
   7 -12  -9    1.29    0.37   0
   7  -8  -4    8.32    0.20   0
   7  -8  -1    1.45    0.07   0
   8 -13  -6    2.92    0.33   0
   8 -12  -5    1.38    0.23   0
 -16   1  11   22.55    0.49   0
 -14   1  13   -0.24    0.35   0
 -12  -1  -5    2.60    0.28   0
 -11  -2  -7    1.24    0.34   0
 -11  -1  17   -0.10    0.38   0
 -11   0  -4   -0.34    0.19   0
 -11   1  -2   29.44    0.28   0
 -11   1  13  110.66    0.91   0
 -10  -2  18    9.82    0.54   0
 -10   0  15    0.17    0.40   0
 -10   1  13   86.29    0.78   0
  -9  -2  -8   61.80    0.67   0
  -9   2   0  100.84    0.25   0
  -9   2   9  134.96    0.75   0
  -8  -3  18   15.07    0.71   0
  -8  -2  17    4.87    0.44   0
  -8   0  14   20.72    0.53   0
  -7  -3 -10   12.24    0.48   0
  -7  -1  15    8.20    0.39   0
  -7   1  11   18.32    0.41   0
  -6  -5 -12   -0.44    0.48   0
  -6  -4 -11    1.70    0.35   0
  -6  -3 -10    7.61    0.36   0
  -6  -2  -9    1.04    0.33   0
  -6   0  -6   66.11    0.52   0
  -6   2   6   43.15    0.35   0
  -5  -4  17   28.16    0.65   0
  -5  -2  -9   42.86    0.53   0
  -4  -5  17   20.58    0.63   0
  -4  -2  14    0.28    0.27   0
  -4   1  -3   34.55    0.25   0
  -4   1   8   26.04    0.33   0
  -3  -6 -13    8.49    0.59   0
  -3  -5  16    1.84    0.47   0
  -3  -4  15   37.60    0.69   0
  -3  -2  13   -0.18    0.26   0
  -3   1  -2   66.98    0.26   0
  -2  -6 -13    1.65    0.48   0
  -2  -3 -10   41.80    0.54   0
  -2  -1  -7   24.09    0.33   0
  -2  -1  10   -0.01    0.18   0
  -2   1   2    5.78    0.10   0
  -1  -8 -14   12.35    0.70   0
  -1  -5  14   -0.12    0.30   0
  -1  -4 -11   76.45    0.79   0
  -1  -4  13   38.84    0.56   0
   0  -7 -13   74.57    0.88   0
   1  -9 -14    1.75    0.60   0
   1  -7  13    4.12    0.33   0
   1  -5 -11   15.18    0.40   0
   1  -4  10    1.15    0.29   0
   2  -8  12   17.29    0.47   0
   2  -4  -9    3.21    0.22   0
   2  -2   4   46.11    0.30   0
   3  -9  11    7.22    0.38   0
   3  -4  -8    4.65    0.26   0
   3  -3   4   13.20    0.17   0
   4 -10  10    0.38    0.30   0
   4  -5  -8   48.12    0.46   0
   5 -11 -12   -0.46    0.38   0
   5 -10   8    0.20    0.25   0
   5  -9 -11   19.94    0.45   0
   5  -7  -9  119.77    0.78   0
   5  -6   4   52.81    0.33   0
   6 -12 -11    0.18    0.36   0
   6 -11 -11    1.01    0.41   0
   6  -6  -4    5.68    0.16   0
   7 -11  -9   44.14    0.62   0
   7 -10  -8   30.50    0.49   0
   7  -9  -7    4.61    0.28   0
   8 -12  -6   11.02    0.33   0
   8 -11  -4   24.24    0.32   0
   8 -11  -3    2.31    0.16   0
   8 -11  -2   70.27    0.36   0
 -16   1  10    2.78    0.31   0
 -15   1  12    1.13    0.27   0
 -14   0  15   -0.37    0.46   0
 -13   0  15   16.41    0.55   0
 -13   1  13    4.71    0.32   0
 -13   2   5   -0.09    0.11   0
 -13   2   8   48.81    0.45   0
 -12  -1  17   16.40    0.58   0
 -12   0  15    1.10    0.44   0
 -12   2   9    7.54    0.28   0
 -11   0  15   38.42    0.64   0
 -11   2   9   97.64    0.66   0
 -10   0  -5   -0.04    0.24   0
 -10   2   9  234.28    0.98   0
  -9  -2  17    7.10    0.55   0
  -9  -1  -7    3.80    0.32   0
  -9  -1  16  108.77    1.02   0
  -9   0  14   -0.17    0.37   0
  -9   1  12    0.64    0.33   0
  -7  -4 -11    4.94    0.41   0
  -7  -4  18    0.45    0.60   0
  -7  -3  17   16.51    0.67   0
  -7  -2  -9    1.94    0.33   0
  -7   0  -6    0.21    0.21   0
  -7   0  13    8.92    0.35   0
  -6  -1  14    5.87    0.34   0
  -6   0  12  274.85    1.27   0
  -6   1  10   17.09    0.32   0
  -5  -1  -8  162.59    0.91   0
  -4  -1  -8   36.67    0.47   0
  -4  -1  12   13.49    0.40   0
  -4   0  -6    7.58    0.25   0
  -4   0  10   29.76    0.43   0
  -3  -1  11   37.40    0.47   0
  -3   0   9    2.50    0.20   0
  -2  -2  -9    7.11    0.28   0
  -2   0  -5    0.12    0.15   0
  -1  -7  15    7.55    0.55   0
  -1  -3 -10    4.99    0.27   0
  -1   0   5  263.81    0.74   0
   0  -8 -14    3.30    0.45   0
   0  -5 -12    3.57    0.43   0
   0  -3  10  198.01    0.99   0
   2  -9 -14    0.04    0.51   0
   2  -4   8   63.29    0.53   0
   3  -7 -12   13.26    0.52   0
   3  -6 -11   12.77    0.44   0
   3  -4   6    0.04    0.11   0
   4 -10 -13   26.74    0.68   0
   4  -8 -12    5.71    0.43   0
   4  -7 -11   33.37    0.57   0
   4  -6 -10   16.41    0.43   0
   4  -5   5    0.84    0.13   0
   4  -4   3   43.96    0.25   0
   5 -10 -12   15.61    0.49   0
   5  -6  -8    7.53    0.24   0
   5  -5  -6   25.61    0.31   0
   6 -11   6    0.72    0.20   0
   6  -9 -10   54.46    0.69   0
   7 -12 -10    0.18    0.38   0
   7 -11   3    9.94    0.17   0
   7  -8  -5    0.17    0.16   0
   8 -13  -7   15.65    0.43   0
 -16   1   6    1.86    0.16   0
 -16   1   7   12.77    0.29   0
 -16   1   9   10.14    0.33   0
 -15   1   3    6.11    0.10   0
 -15   1  11    4.46    0.36   0
 -12   2   3    5.92    0.09   0
 -11  -1  16    1.71    0.47   0
 -10  -2  -8   -0.14    0.27   0
 -10  -1  16   73.72    0.87   0
 -10   1  -3    0.33    0.15   0
  -9   2   8    0.23    0.21   0
  -8  -3 -10   -0.14    0.30   0
  -8  -2  -9   25.76    0.55   0
  -8   0  -6   24.97    0.38   0
  -8   1  11   59.05    0.62   0
  -7  -1  -8   -0.18    0.29   0
  -7   1  -4  111.87    0.54   0
  -6  -4  17   -0.19    0.48   0
  -6  -1  -8    0.09    0.19   0
  -6   1  -4   19.74    0.24   0
  -6   2   5    3.29    0.14   0
  -5  -5  17    2.21    0.52   0
  -5  -2  14   12.24    0.46   0
  -5   0  11   74.27    0.63   0
  -5   1  -4    0.35    0.12   0
  -4  -6  17   27.68    0.78   0
  -4  -4 -12    2.60    0.43   0
  -3  -4 -12    3.51    0.43   0
  -3   1   5   51.64    0.34   0
  -2  -7 -14   -0.05    0.42   0
  -2  -2  11  133.71    0.84   0
  -2   0   7   -0.16    0.15   0
  -1  -7 -14    2.05    0.42   0
  -1  -6  14    7.08    0.45   0
  -1  -3  11    7.88    0.36   0
  -1  -2  -9   80.85    0.67   0
  -1   0  -4    0.04    0.08   0
   0  -6 -13    7.68    0.42   0
   0  -4  11   44.31    0.56   0
   0  -3 -10  191.85    1.04   0
   0  -2   8   63.98    0.52   0
   0  -1  -6  448.63    1.09   0
   1  -8 -14    0.20    0.39   0
   1  -8  13    3.73    0.40   0
   1  -3  -9   54.16    0.52   0
   1  -1   3 2162.66    1.62   0
   2  -7 -13   95.36    0.99   0
   2  -7  11    5.22    0.29   0
   2  -6  10   16.66    0.38   0
   2  -3  -8    4.99    0.21   0
   2  -3   6  286.02    0.88   0
   3 -10 -14    0.63    0.42   0
   3 -10  11    0.88    0.34   0
   3  -8 -13   27.65    0.58   0
   3  -8  10   21.84    0.45   0
   3  -5 -10   15.81    0.35   0
   4  -9 -13    7.35    0.53   0
   4  -9   9   11.34    0.35   0
   4  -5  -9   52.13    0.53   0
   5  -9 -12   19.64    0.56   0
   5  -9   7   -0.17    0.20   0
   5  -8 -11   17.00    0.42   0
   5  -7 -10    4.08    0.26   0
   6  -7   2    1.20    0.08   0
   7 -11 -10   20.38    0.51   0
   7 -10  -9    1.70    0.30   0
   7  -9  -8  137.13    0.86   0
   7  -8  -6   33.33    0.39   0
   8 -12  -7   19.41    0.42   0
   8 -11  -6    4.83    0.27   0
 -15   0  14    0.07    0.32   0
 -15   1  10   10.37    0.35   0
 -14   0  -2    4.42    0.20   0
 -14   0  14    8.64    0.48   0
 -14   1  11    0.65    0.29   0
 -13   0  -3    0.11    0.19   0
 -12   0  -4    1.09    0.23   0
 -12   1  12    1.92    0.26   0
 -12   2   7   97.61    0.56   0
 -11   0  14    0.50    0.41   0
 -11   1  12    0.04    0.25   0
 -11   2   8   53.72    0.47   0
 -10  -3  18   16.52    0.61   0
 -10  -1  -7    8.94    0.38   0
 -10   0  14    1.65    0.30   0
  -9  -1  15    2.21    0.46   0
  -8  -4  18    5.90    0.50   0
  -8  -3  17    2.90    0.51   0
  -8  -2  16    9.74    0.45   0
  -8  -1  -8    1.82    0.29   0
  -8   0  13    0.53    0.27   0
  -8   1  -4   25.33    0.30   0
  -8   2   7    0.20    0.18   0
  -7  -1  14   25.62    0.50   0
  -7   1  10   44.08    0.48   0
  -7   2   6    2.55    0.16   0
  -6  -4 -12   10.77    0.58   0
  -6  -3 -11   -0.49    0.42   0
  -5  -5 -13   16.84    0.69   0
  -5  -4 -12   -0.57    0.32   0
  -5  -4  16    4.70    0.39   0
  -5  -3 -11    2.80    0.33   0
  -5  -3  15   43.80    0.67   0
  -5  -2 -10    3.79    0.37   0
  -5   1   8  505.40    1.29   0
  -4  -5 -13   12.71    0.50   0
  -4  -5  16   21.18    0.64   0
  -4  -4  15    1.76    0.44   0
  -4  -2 -10    0.07    0.34   0
  -4  -2  13   21.08    0.45   0
  -3  -6  16   31.80    0.66   0
  -3  -5 -13    1.25    0.37   0
  -3  -3 -11   42.81    0.59   0
  -3  -3  13    6.57    0.40   0
  -3  -2  12    1.69    0.25   0
  -3   0  -6    0.49    0.14   0
  -3   0   8    0.31    0.21   0
  -2  -6  15    3.57    0.38   0
  -2  -3 -11   57.96    0.70   0
  -2  -3  12    0.87    0.34   0
  -2  -1  -8   34.28    0.43   0
  -2  -1   9   25.11    0.35   0
  -1  -8  15    6.54    0.56   0
  -1  -5  13    4.82    0.39   0
  -1  -4 -12   35.12    0.62   0
  -1  -4  12   14.53    0.44   0
   0  -8  14    3.36    0.37   0
   0  -7 -14    0.55    0.39   0
   1  -7  12   -0.36    0.35   0
   1  -6 -13    0.24    0.32   0
   1  -5 -12    0.15    0.27   0
   1  -4 -11   41.84    0.59   0
   1  -2   6   89.20    0.49   0
   2  -9  12    5.10    0.33   0
   2  -8 -14    0.63    0.38   0
   2  -4 -10  189.82    0.99   0
   2  -2  -6   54.97    0.39   0
   3  -9 -14   15.29    0.53   0
   3  -7   9    5.47    0.30   0
   3  -5   7  103.40    0.60   0
   3  -4  -9   87.08    0.63   0
   4  -4  -7   45.40    0.40   0
   5 -10 -13    0.74    0.46   0
   5  -8   6    5.79    0.22   0
   5  -7   5   37.17    0.33   0
   5  -6  -9    2.21    0.22   0
   5  -5  -7    9.87    0.26   0
   6 -12   6    3.61    0.23   0
   6 -11 -12    6.52    0.43   0
   6 -10   5   10.01    0.23   0
   6  -9 -11    0.46    0.36   0
   6  -6  -6   25.23    0.31   0
   7 -12 -11    1.21    0.44   0
   7  -8  -7   47.42    0.47   0
   8 -12  -8    0.58    0.33   0
   8 -11  -7   11.99    0.35   0
   8 -10  -4    1.17    0.16   0
 -13   0  14    0.33    0.31   0
 -12   0  14   42.71    0.63   0
 -12   2   4   41.98    0.26   0
 -11   0  -5    6.02    0.28   0
 -11   2   7   12.08    0.25   0
 -10  -1  15   41.24    0.72   0
  -9  -2  -9    8.96    0.38   0
  -9  -2  16    7.59    0.51   0
  -9   0  -6    0.14    0.21   0
  -9   0  13    0.60    0.35   0
  -7  -4  17    1.71    0.55   0
  -7  -3 -11   20.70    0.61   0
  -7  -3  16   10.80    0.55   0
  -7   0  12    0.61    0.24   0
  -6  -2 -10   15.33    0.40   0
  -6  -1  13    6.70    0.34   0
  -6   0  -7    0.26    0.22   0
  -6   0  11    0.23    0.29   0
  -6   2   0   75.49    0.14   0
  -6   2   4   40.32    0.26   0
  -5  -1  12   69.16    0.68   0
  -5   0  -7   25.22    0.38   0
  -4  -1  11   13.72    0.38   0
  -4   0   9    0.20    0.24   0
  -4   1  -4   17.37    0.22   0
  -3  -4  14    7.09    0.37   0
  -3  -1  10    8.90    0.27   0
  -3   1  -3  214.36    0.55   0
  -2  -6 -14    6.08    0.46   0
  -2  -2 -10    0.59    0.30   0
  -1  -3 -11    0.36    0.26   0
  -1  -2   9    8.07    0.30   0
   0  -5 -13   23.06    0.60   0
   0  -4 -12    8.85    0.43   0
   0  -2  -9   78.40    0.64   0
   1  -7 -14    7.48    0.45   0
   1  -6  11   50.73    0.62   0
   1  -5  10   30.86    0.47   0
   1  -4   9  174.65    0.87   0
   1  -2  -8  135.37    0.73   0
   1  -1  -5   45.06    0.34   0
   2 -10  12    0.49    0.38   0
   2  -8  11    1.80    0.33   0
   2  -5 -12   12.13    0.45   0
   2  -3  -9    0.82    0.26   0
   3  -5 -11   11.21    0.42   0
   3  -3   3   14.69    0.16   0
   4 -10 -14    5.11    0.46   0
   4  -8 -13   46.56    0.74   0
   4  -7 -12    9.10    0.37   0
   4  -7   7    7.95    0.26   0
   4  -6 -11   13.96    0.38   0
   4  -6   6    3.94    0.16   0
   5  -8 -12    0.65    0.39   0
   5  -7 -11    9.82    0.41   0
   6 -10 -12    1.62    0.42   0
   6  -7  -9   18.94    0.40   0
   7 -11 -11   31.09    0.62   0
   7 -10 -10    2.40    0.28   0
   7 -10   2    3.70    0.11   0
   7  -9  -9   14.94    0.40   0
   8 -11  -8    6.42    0.32   0
   8 -11  -1    0.29    0.07   0
   8 -10  -6    0.61    0.20   0
   8 -10  -5    0.63    0.17   0
   8 -10  -3   49.81    0.32   0
 -15   0  13    8.61    0.38   0
 -15   1   9   41.09    0.49   0
 -14   0  13   -0.05    0.35   0
 -12  -1  -6    0.48    0.28   0
 -12   1  -2    7.66    0.18   0
 -12   1  11    4.46    0.32   0
 -11  -1  15    7.56    0.48   0
 -10  -2  16    2.11    0.51   0
 -10   0  13    0.18    0.35   0
  -9  -1  -8   -0.03    0.32   0
  -8  -3 -11    0.48    0.43   0
  -8  -1  14    1.33    0.29   0
  -8   0  12  262.97    1.27   0
  -8   1  10   99.16    0.69   0
  -8   2   6    4.60    0.18   0
  -7  -2 -10   21.26    0.47   0
  -7   0  -7  135.12    0.79   0
  -7   1   9   30.10    0.41   0
  -6  -5  17    5.66    0.46   0
  -6  -3  15   15.81    0.55   0
  -6  -1  -9    5.44    0.33   0
  -5  -6  17    2.14    0.45   0
  -5  -2  13    4.25    0.38   0
  -5  -1  -9    0.35    0.21   0
  -5   0  10   -0.11    0.18   0
  -4  -1  -9   98.56    0.72   0
  -4   0  -7    0.22    0.16   0
  -4   1   6    8.77    0.19   0
  -3  -7  16    0.43    0.38   0
  -3  -1  -9   63.06    0.61   0
  -2  -7  15   -0.34    0.36   0
  -2  -2  10   18.42    0.39   0
  -2   0  -6   94.36    0.52   0
  -2   0   6  333.76    0.90   0
  -1  -7  14    8.37    0.41   0
  -1  -2 -10  268.64    1.20   0
  -1  -1  -8   26.31    0.39   0
  -1  -1   7   70.17    0.47   0
  -1   0  -5   23.10    0.25   0
  -1   0   4    0.14    0.10   0
   0  -9  14    0.25    0.34   0
   0  -6 -14    3.66    0.40   0
   0  -6  12    0.10    0.32   0
   0  -3 -11    4.12    0.37   0
   0  -3   9    7.63    0.25   0
   0  -1  -7  548.94    1.30   0
   0   0  -2  709.67    0.76   0
   1  -8 -15    6.90    0.50   0
   2  -7 -14   56.22    0.80   0
   2  -4 -11   46.33    0.60   0
   2  -2  -7  681.64    1.43   0
   2  -2   3  378.83    0.69   0
   3  -9  10   20.40    0.41   0
   3  -8 -14   20.57    0.56   0
   3  -4 -10    0.90    0.28   0
   3  -4   5    8.22    0.19   0
   4  -4  -8  185.56    0.82   0
   4  -3  -2   13.11    0.11   0
   5 -10   7    3.25    0.25   0
   5  -9 -13   11.54    0.46   0
   5  -6 -10    2.38    0.29   0
   5  -5  -8    5.12    0.21   0
   6  -9   4   10.42    0.20   0
   6  -8 -11    1.63    0.34   0
   6  -8   3   44.92    0.28   0
   6  -6  -7    5.17    0.19   0
   7  -8  -8    6.15    0.30   0
   8 -12  -9    0.65    0.27   0
   8 -10  -7    1.11    0.25   0
 -15   1   8   10.78    0.30   0
 -14  -1  15    7.38    0.45   0
 -13  -1  15    1.44    0.36   0
 -13   0  13    0.87    0.33   0
 -13   1  -1    0.76    0.11   0
 -12  -1  15    0.90    0.35   0
 -12   0  13    0.26    0.34   0
 -11  -2  16   13.57    0.59   0
 -11   0  13    9.80    0.37   0
 -11   1  -3    0.52    0.14   0
 -11   2   2  105.19    0.24   0
 -11   2   6   57.22    0.40   0
 -10   0  -6   20.47    0.38   0
 -10   2   6   41.39    0.34   0
  -9  -1  14   11.40    0.40   0
  -9   1  10    3.70    0.29   0
  -8  -4  17    2.76    0.43   0
  -8  -3  16   22.38    0.64   0
  -8  -2 -10    2.73    0.31   0
  -8  -2  15    6.20    0.39   0
  -8   0  -7    0.00    0.24   0
  -7  -1  -9   18.29    0.43   0
  -7   0  11    1.91    0.29   0
  -7   1  -5    2.54    0.19   0
  -6   1  -5   24.72    0.30   0
  -6   1   8   25.34    0.33   0
  -5  -5  16   21.55    0.59   0
  -5  -4 -13    5.09    0.53   0
  -5  -4  15   19.96    0.58   0
  -5  -3 -12   14.52    0.54   0
  -5   1  -5    7.03    0.20   0
  -4  -5 -14    7.31    0.58   0
  -4  -5  15   -0.25    0.48   0
  -4  -4 -13   13.78    0.49   0
  -4  -3 -12   15.49    0.46   0
  -4  -2 -11    2.94    0.36   0
  -3  -6  15   14.51    0.48   0
  -3  -5 -14   13.07    0.53   0
  -3  -4 -13    0.43    0.33   0
  -3  -3 -12    3.09    0.32   0
  -3  -2  11    1.73    0.22   0
  -3   0  -7    0.33    0.16   0
  -2  -6  14    9.79    0.48   0
  -2  -5 -14    0.50    0.38   0
  -2  -4 -13   11.94    0.45   0
  -2  -3 -12   -0.67    0.41   0
  -2  -1  -9   86.11    0.68   0
  -2  -1   8  105.07    0.63   0
  -1  -3  10   10.31    0.29   0
   0  -5  11    9.51    0.31   0
   0  -2   7  320.56    0.98   0
   1  -7 -15    6.41    0.62   0
   1  -5 -13    4.53    0.34   0
   1  -3   7    3.71    0.23   0
   2  -8 -15    1.62    0.45   0
   2  -6   9   17.13    0.37   0
   2  -5   8   49.76    0.49   0
   3  -9 -15    0.42    0.44   0
   3  -6 -13    0.32    0.39   0
   3  -3  -8   -0.32    0.16   0
   3  -2  -3   14.18    0.15   0
   3  -2  -2  249.57    0.43   0
   4 -11   9   13.96    0.42   0
   4  -9   8   18.62    0.37   0
   4  -8 -14   53.62    0.84   0
   4  -3  -5   43.60    0.32   0
   5 -10 -14   28.06    0.66   0
   5  -7 -12    7.64    0.41   0
   5  -4  -4   51.01    0.31   0
   5  -4  -3   39.05    0.23   0
   6 -10 -13   39.17    0.77   0
   6  -9 -12    0.37    0.31   0
   6  -7 -10   14.14    0.40   0
   7 -12   3    0.07    0.13   0
   7 -11 -12   -0.14    0.46   0
   7 -10 -11   -0.02    0.27   0
   7  -9 -10   19.49    0.42   0
   7  -7  -6   48.00    0.41   0
   7  -7  -5   27.94    0.30   0
   7  -7  -4    0.39    0.11   0
   8 -12 -10    4.30    0.44   0
   8 -11  -9   -0.26    0.31   0
   8 -10  -8    1.52    0.28   0
 -16   0  11   -0.83    0.35   0
 -15   0  12   -0.05    0.27   0
 -14   1   9    0.26    0.25   0
 -13  -2  16    5.90    0.53   0
 -12  -2  16    0.40    0.36   0
 -12   1  10    0.08    0.27   0
 -10  -1  -8    3.40    0.37   0
 -10  -1  14   69.48    0.81   0
 -10   1  -4    1.06    0.16   0
 -10   1  10   11.37    0.30   0
 -10   2   0   67.15    0.18   0
  -9  -4  17    2.27    0.53   0
  -9  -3  16    4.22    0.49   0
  -9  -2 -10   28.43    0.60   0
  -9   0  12   -0.11    0.23   0
  -8  -1  -9    2.03    0.35   0
  -8  -1  13   41.95    0.63   0
  -8   1  -5   53.84    0.44   0
  -8   1   9  272.63    1.06   0
  -8   2  -1  172.97    0.38   0
  -7  -4  16    8.86    0.57   0
  -7  -3  15   30.23    0.67   0
  -7   2  -1    3.11    0.07   0
  -6  -6  17    5.58    0.58   0
  -6  -3 -12    0.27    0.35   0
  -6  -2 -11   -0.27    0.39   0
  -6   0  10    4.77    0.30   0
  -6   2   2  136.66    0.30   0
  -5  -2 -11    3.65    0.33   0
  -5  -1  11   65.11    0.64   0
  -4  -3  13   11.29    0.37   0
  -3  -5  14    1.20    0.30   0
  -3  -4  13   39.25    0.62   0
  -3  -1   9   13.31    0.32   0
  -3   0   7  753.36    1.46   0
  -2  -5  13    5.19    0.33   0
  -2  -4  12   19.76    0.48   0
  -2  -3  11    3.25    0.24   0
  -2  -2 -11  132.51    0.96   0
  -2   1  -1   61.59    0.17   0
  -1  -6 -15    0.13    0.44   0
  -1  -3 -12   19.60    0.45   0
   0  -8  13   24.67    0.53   0
   0  -6 -15    0.20    0.51   0
   0  -5 -14    5.49    0.49   0
   0  -4 -13   -0.10    0.41   0
   0  -2 -10   83.86    0.67   0
   0   0  -3    0.42    0.09   0
   1  -7  11   13.29    0.43   0
   1  -1  -6   70.65    0.44   0
   1  -1   2    5.46    0.11   0
   2  -9  11   16.45    0.41   0
   2  -7 -15    0.15    0.48   0
   2  -6 -14    9.99    0.53   0
   2  -5 -13    5.18    0.41   0
   2  -3 -10   11.03    0.30   0
   2  -3   5   63.69    0.38   0
   3 -10  10    0.84    0.32   0
   3  -8 -15   10.31    0.60   0
   3  -5 -12   22.35    0.45   0
   3  -2  -4  155.85    0.49   0
   4  -9 -15    1.87    0.57   0
   4  -5 -11   23.73    0.46   0
   4  -5   4   22.58    0.23   0
   4  -4   2    3.03    0.09   0
   5 -11   7   15.52    0.36   0
   5  -9 -14    4.39    0.51   0
   5  -9   6   35.87    0.39   0
   5  -8 -13   48.39    0.68   0
   5  -6 -11    0.19    0.31   0
   5  -6   3    9.53    0.15   0
   5  -5  -9   24.96    0.37   0
   5  -4  -5    1.43    0.11   0
   6 -11   5   29.74    0.36   0
   7  -9 -11   21.88    0.50   0
   7  -7  -7   43.56    0.43   0
   7  -7  -3    3.99    0.12   0
   8 -11 -10   45.09    0.67   0
   8 -10  -9    2.44    0.30   0
   8 -10  -2    3.88    0.10   0
   8  -9  -5   26.77    0.31   0
 -15   1   4    3.80    0.14   0
 -15   1   5   -0.14    0.15   0
 -15   1   6    1.69    0.18   0
 -14  -1  14    2.65    0.42   0
 -14   0  12   15.81    0.41   0
 -13  -1  14    1.66    0.44   0
 -13   0  -4    0.20    0.21   0
 -13   0  12    0.33    0.31   0
 -12  -1  14    5.63    0.47   0
 -12   0  -5   -0.27    0.23   0
 -11   0  12   -0.16    0.33   0
 -11   2   4   62.90    0.32   0
 -10   0  12   32.49    0.50   0
  -9   0  -7   65.89    0.60   0
  -9   2   5  118.79    0.49   0
  -8  -5  17   25.67    0.75   0
  -8   0  11    0.66    0.32   0
  -7  -3 -12   22.36    0.57   0
  -7  -2 -11    6.95    0.44   0
  -7   1   8   36.56    0.41   0
  -6  -5  16    3.21    0.39   0
  -6  -4  15    0.66    0.42   0
  -6  -3  14   11.62    0.47   0
  -6   0  -8  192.83    0.97   0
  -5  -6  16   28.19    0.71   0
  -5  -1 -10    4.85    0.36   0
  -5   0  -8    0.50    0.17   0
  -5   0   9  711.45    1.65   0
  -4  -7  16    0.84    0.40   0
  -4  -1 -10    8.24    0.38   0
  -4   0  -8   12.56    0.33   0
  -4   0   8 1036.91    1.85   0
  -4   1  -5   47.70    0.35   0
  -4   1   5   24.70    0.24   0
  -3  -7  15    0.32    0.48   0
  -3  -1 -10   75.25    0.70   0
  -2   0  -7    0.21    0.15   0
  -1  -2 -11  287.69    1.33   0
  -1  -2   8  137.05    0.70   0
  -1  -1  -9    0.22    0.18   0
  -1   0  -6    0.39    0.13   0
   0  -7  12   20.83    0.52   0
   0  -3 -12    0.19    0.34   0
   0   0  -4  525.24    0.92   0
   1  -6 -15   22.05    0.67   0
   1  -6  10    5.88    0.33   0
   1  -5 -14   -0.41    0.46   0
   1  -4   8   16.24    0.33   0
   2  -2  -8    8.57    0.23   0
   3  -7   8   28.09    0.38   0
   3  -6   7   51.83    0.47   0
   3  -4 -11    9.07    0.31   0
   3  -3  -9   60.08    0.52   0
   3  -2  -5   49.49    0.32   0
   4  -8   7    6.80    0.27   0
   4  -7 -14    1.37    0.43   0
   5  -8   5   41.90    0.37   0
   5  -4  -2  108.49    0.29   0
   6 -10 -14    7.54    0.59   0
   6  -7 -11   13.89    0.42   0
   6  -6  -9    9.06    0.27   0
   7  -7  -8    1.18    0.22   0
   8  -9  -4    3.77    0.15   0
 -16   0  10    2.16    0.31   0
 -15   0  11    0.13    0.32   0
 -14   1   8   33.95    0.43   0
 -13   1   9    0.74    0.18   0
 -12   0  12   13.51    0.38   0
 -11  -4  17   13.08    0.65   0
 -11  -2  15    4.37    0.46   0
 -11   0  -6   -0.18    0.23   0
 -11   2   3   38.83    0.21   0
 -10  -4  17    2.35    0.45   0
 -10  -3  16    4.97    0.41   0
 -10   1   9   15.94    0.35   0
  -9  -1  -9    1.43    0.34   0
  -9  -1  13   43.05    0.59   0
  -9   1  -5    2.85    0.20   0
  -9   1   9  419.39    1.30   0
  -9   2  -1  106.31    0.31   0
  -8  -3  15    2.26    0.43   0
  -8  -2 -11   13.88    0.53   0
  -7  -1 -10   25.01    0.51   0
  -7   0  -8    0.06    0.19   0
  -6  -1 -10   30.98    0.50   0
  -6   1  -6  110.27    0.62   0
  -6   1   7  119.51    0.60   0
  -6   2   1  231.29    0.24   0
  -5  -5  15    3.15    0.36   0
  -5  -4  14    0.21    0.36   0
  -5  -3 -13    0.92    0.50   0
  -5   1   6   28.48    0.28   0
  -4  -6  15   52.45    0.75   0
  -4  -4 -14   10.17    0.49   0
  -4  -3 -13    1.57    0.36   0
  -3  -4 -14    4.75    0.41   0
  -3  -3 -13   11.39    0.44   0
  -3  -2  10   44.89    0.52   0
  -3   0  -8   -0.18    0.17   0
  -3   1   3   79.41    0.30   0
  -2  -7  14   54.56    0.74   0
  -2  -4 -14    7.63    0.43   0
  -2  -3 -13   15.32    0.53   0
  -2  -1 -10    3.73    0.33   0
  -2   0   5    0.28    0.11   0
  -2   1  -2  364.48    0.56   0
  -1  -7  13    0.29    0.32   0
  -1  -4 -14   13.83    0.59   0
  -1   0   3   26.55    0.21   0
   0  -9  13    0.01    0.31   0
   0  -6  11    7.85    0.39   0
   0  -3   8   72.67    0.53   0
   1  -5   9    1.32    0.20   0
   1  -4 -13   38.68    0.60   0
   1  -2 -10   97.67    0.73   0
   1  -1  -7   72.73    0.48   0
   2 -10  11   13.95    0.42   0
   2  -3 -11    2.52    0.32   0
   3  -9   9    1.91    0.30   0
   3  -5 -13    0.59    0.28   0
   3  -2  -6   25.87    0.30   0
   4 -10   8   -0.39    0.27   0
   4  -8 -15    8.05    0.48   0
   4  -7   6   11.06    0.26   0
   4  -6 -13    0.06    0.28   0
   4  -6   5    2.17    0.17   0
   4  -5 -12   18.61    0.48   0
   4  -4 -10    5.74    0.25   0
   4  -3  -7    0.37    0.14   0
   5 -12   7    9.51    0.33   0
   5  -9 -15   -0.41    0.50   0
   5  -8 -14    5.25    0.39   0
   5  -7 -13   16.99    0.45   0
   5  -7   4   17.00    0.22   0
   5  -5 -10  104.16    0.72   0
   5  -5   1   69.25    0.20   0
   6 -12   5    0.87    0.21   0
   6  -6 -10    7.63    0.34   0
   6  -5  -6   64.95    0.44   0
   6  -5  -5   26.84    0.26   0
   7 -10 -13   -0.19    0.43   0
   8 -11 -11    3.88    0.34   0
   8  -9  -8    2.63    0.25   0
 -14  -2  15   12.05    0.50   0
 -14   0  11    0.50    0.32   0
 -13  -2  15    9.39    0.47   0
 -12  -3  16    0.33    0.48   0
 -11   1   9    1.98    0.20   0
 -10  -1  13   78.81    0.77   0
 -10   0  -7   -0.04    0.26   0
  -9  -5  17    7.70    0.52   0
  -9  -4  16    7.00    0.53   0
  -9  -2  14   16.07    0.51   0
  -9   0  11  181.27    0.99   0
  -8   0  -8   13.37    0.32   0
  -8   1   8   44.96    0.45   0
  -7  -5  16   41.37    0.73   0
  -7  -2  13    0.94    0.36   0
  -7   0  10    0.62    0.20   0
  -7   1  -6    1.70    0.20   0
  -6  -6  16   -1.33    0.48   0
  -6  -3 -13    0.22    0.38   0
  -6  -2 -12    3.10    0.42   0
  -6   2  -1    9.24    0.09   0
  -5  -7  16    1.73    0.56   0
  -5  -2 -12    1.21    0.31   0
  -5   1  -6    2.87    0.15   0
  -4  -5  14    0.86    0.32   0
  -4  -2 -12    5.96    0.36   0
  -4   1  -6   20.93    0.29   0
  -3  -8  15   10.77    0.59   0
  -3  -6  14   11.43    0.42   0
  -3  -5  13    0.49    0.35   0
  -3  -3  11  103.91    0.79   0
  -2  -6  13   88.79    0.84   0
  -2  -3  10   11.36    0.35   0
  -2  -2 -12   32.66    0.58   0
  -2   0  -8   42.62    0.46   0
  -1  -6  12   21.93    0.44   0
  -1  -5  11   13.71    0.41   0
  -1   0  -7  591.46    1.35   0
   0 -10  13    0.16    0.45   0
   0  -5 -15    7.82    0.46   0
   0  -5  10    1.54    0.22   0
   0  -4 -14    0.87    0.34   0
   0  -4   9   60.00    0.53   0
   0  -2 -11   24.42    0.43   0
   0  -2   6   67.91    0.45   0
   0  -1   4 2977.11    2.18   0
   0   0  -5    0.27    0.10   0
   1  -8  11   42.51    0.61   0
   2 -11  11    1.78    0.41   0
   2  -7 -16   13.95    0.68   0
   2  -7   9   65.24    0.62   0
   2  -5 -14    3.12    0.36   0
   2  -4 -13   27.20    0.57   0
   2  -4   6   30.56    0.31   0
   2  -2  -9  168.69    0.83   0
   2  -1  -4    4.95    0.15   0
   3  -4 -12   17.08    0.41   0
   3  -3 -10    6.41    0.25   0
   3  -2  -7   38.43    0.38   0
   4  -3  -8   22.87    0.34   0
   4  -3  -1    1.09    0.03   0
   5 -10   6    7.64    0.28   0
   5  -5 -11   27.54    0.49   0
   5  -4  -8   48.90    0.46   0
   6 -10   4    0.39    0.16   0
   6  -9 -14   18.28    0.55   0
   6  -5  -7   36.84    0.36   0
   7  -8 -11   -0.04    0.26   0
   7  -7  -9   42.76    0.47   0
   8 -11 -12   22.15    0.59   0
   8 -10 -11    2.27    0.39   0
   8  -9  -9  106.94    0.75   0
   9 -12  -8    1.74    0.28   0
   9 -12  -7    3.71    0.28   0
   9 -12  -6   25.09    0.38   0
 -16   0   9   -0.33    0.26   0
 -15   0  10   -0.30    0.28   0
 -14   1   7   11.27    0.27   0
 -13   0  11   52.32    0.62   0
 -13   1   8   24.62    0.37   0
 -12   0  11    0.28    0.31   0
 -12   1  -3    1.75    0.16   0
 -11  -1  13  110.35    0.91   0
 -11   0  11   12.32    0.40   0
 -11   1  -4   28.72    0.32   0
 -10  -2  14    0.07    0.38   0
 -10  -1  -9    4.87    0.38   0
 -10   0  11   -0.50    0.21   0
 -10   1  -5    0.49    0.18   0
  -9  -3  15   19.47    0.53   0
  -9   0  -8   -0.19    0.26   0
  -8  -6  17    0.42    0.42   0
  -8  -1 -10   17.32    0.43   0
  -8  -1  12  110.03    0.83   0
  -8   0  10    9.86    0.35   0
  -8   1  -6   19.47    0.32   0
  -8   2  -2   72.86    0.31   0
  -7  -3  14   -0.49    0.29   0
  -7  -2 -12   13.90    0.53   0
  -6  -2  12   27.59    0.51   0
  -6   0  -9    0.46    0.28   0
  -6   0   9   -0.21    0.17   0
  -5  -1 -11   10.40    0.43   0
  -5  -1  10   24.70    0.38   0
  -5   0  -9   -0.21    0.19   0
  -5   0   8   -0.32    0.21   0
  -4  -7  15    0.39    0.48   0
  -4  -1 -11   20.19    0.48   0
  -4  -1   9   14.42    0.29   0
  -4   0  -9   -0.21    0.18   0
  -4   0   7    0.06    0.19   0
  -3  -4 -15   30.04    0.76   0
  -3  -1 -11    0.17    0.34   0
  -3  -1   8  401.13    1.17   0
  -3   0   6   -0.27    0.13   0
  -2  -8  14    0.04    0.34   0
  -2   1  -4   27.11    0.24   0
  -1  -4  10   71.83    0.62   0
  -1  -2 -12   -0.13    0.26   0
  -1  -1 -10   43.36    0.50   0
   1  -6 -16    0.45    0.52   0
   1  -5 -15    0.63    0.36   0
   1  -4 -14    2.09    0.42   0
   1  -3   6    9.82    0.20   0
   1  -2 -11    0.62    0.29   0
   1  -1  -8   78.32    0.54   0
   2  -9  10   15.46    0.43   0
   2  -6   8    0.50    0.23   0
   2  -5   7   13.97    0.29   0
   2  -2   2    4.36    0.09   0
   2  -1  -5  247.44    0.70   0
   3 -10   9    1.37    0.30   0
   3  -8   8   40.94    0.49   0
   3  -6 -15   14.49    0.60   0
   3  -5 -14    1.00    0.43   0
   3  -4   4  104.19    0.44   0
   3  -3   2   65.88    0.25   0
   4 -11   8   63.74    0.65   0
   4  -9   7   59.86    0.53   0
   4  -8 -16    0.34    0.58   0
   4  -7 -15    0.20    0.38   0
   4  -5 -13    1.22    0.37   0
   4  -4 -11    1.97    0.24   0
   5  -7 -14   13.93    0.46   0
   6  -5  -8   -0.03    0.15   0
   6  -5  -3   18.67    0.16   0
   7 -10 -14    2.49    0.54   0
   7  -7 -10   21.14    0.42   0
   7  -7  -2    3.85    0.08   0
   8  -9 -10   10.53    0.37   0
   8  -9  -3    3.63    0.11   0
   9 -12  -9   -0.52    0.34   0
   9 -12  -5   20.35    0.30   0
 -16   0   8    6.87    0.29   0
 -15  -1  12   -0.09    0.39   0
 -14  -2  14   24.30    0.65   0
 -14   0  10   18.00    0.42   0
 -13   1  -2    0.90    0.13   0
 -12  -2  14    2.11    0.44   0
 -12   0  -6   26.85    0.42   0
 -11  -4  16    0.91    0.49   0
 -11   1   8    9.56    0.28   0
 -10  -4  16    2.08    0.40   0
 -10  -3  15    7.13    0.42   0
 -10   1   8   71.64    0.56   0
 -10   2   3  214.92    0.50   0
  -9  -1 -10    1.41    0.37   0
  -9  -1  12    1.13    0.26   0
  -9   1  -6    7.43    0.27   0
  -9   1   8   76.41    0.54   0
  -8  -4  15    1.22    0.47   0
  -8  -3  14   18.26    0.55   0
  -7  -6  16    0.90    0.48   0
  -7  -1  11   18.73    0.38   0
  -7   0  -9   55.27    0.61   0
  -7   1   7  170.50    0.71   0
  -6  -7  16   35.61    0.80   0
  -6  -4  14    0.72    0.30   0
  -6  -3  13    0.23    0.27   0
  -6  -1 -11    1.03    0.27   0
  -6   1  -7   23.85    0.36   0
  -6   2  -2   21.25    0.16   0
  -5  -8  16   16.62    0.66   0
  -5  -6  15    0.80    0.37   0
  -5  -2  11   19.65    0.42   0
  -5   1  -7   61.56    0.50   0
  -4  -3 -14   12.61    0.51   0
  -4  -2 -13   27.82    0.64   0
  -4   1   4   19.08    0.19   0
  -3  -7  14    9.51    0.43   0
  -3  -3 -14   -0.01    0.36   0
  -3  -2 -13   17.38    0.53   0
  -3   0  -9   44.86    0.48   0
  -3   1  -6    4.77    0.20   0
  -2  -9  14   -0.63    0.45   0
  -2  -7  13   95.57    0.93   0
  -2  -4 -15    8.01    0.48   0
  -1  -4 -15    2.46    0.40   0
  -1  -3 -14   32.66    0.66   0
  -1  -2   7    1.85    0.22   0
  -1   0  -8    0.08    0.22   0
   0  -2 -12    0.25    0.33   0
   0  -1 -10   -0.08    0.28   0
   0   0  -6  272.83    0.83   0
   1  -3 -13    0.97    0.29   0
   1  -2   4  117.73    0.46   0
   2  -6 -16    1.92    0.51   0
   2  -5 -15   16.41    0.59   0
   2  -3   4    8.45    0.17   0
   2  -2 -10   19.09    0.35   0
   2  -1  -6   26.19    0.28   0
   2  -1  -2    6.44    0.10   0
   3  -4 -13   39.32    0.63   0
   3  -3 -11  105.27    0.75   0
   3  -2  -8  287.32    0.98   0
   4 -12   8    1.69    0.31   0
   4  -3  -9   19.91    0.32   0
   5  -5 -12   32.93    0.55   0
   6  -9 -15   10.56    0.50   0
   7 -11   2    4.25    0.14   0
   7  -6  -7    4.52    0.22   0
   8  -8  -8    1.87    0.23   0
   8  -8  -7   74.92    0.52   0
   8  -8  -6    9.13    0.22   0
   9 -11  -9   35.44    0.53   0
   9 -11  -8    2.15    0.26   0
   9 -11  -7   11.11    0.30   0
 -16  -1  11   21.45    0.51   0
 -15   0   9    9.76    0.35   0
 -14  -1  12    0.26    0.37   0
 -13  -3  15    0.81    0.51   0
 -13   0  10    0.55    0.26   0
 -13   1   7   11.50    0.28   0
 -12  -4  16    0.65    0.52   0
 -11   0  -7   20.74    0.41   0
 -10  -1  12    0.85    0.26   0
 -10   0  -8    9.56    0.35   0
 -10   2  -1    0.13    0.06   0
  -9  -5  16    5.02    0.52   0
  -9  -2  13   25.28    0.55   0
  -9   0  10    0.46    0.21   0
  -9   2  -2   58.69    0.28   0
  -9   2   3    5.46    0.11   0
  -8   0  -9    0.26    0.30   0
  -8   1   7    8.14    0.23   0
  -7  -5  15    0.71    0.44   0
  -7  -1 -11   14.40    0.42   0
  -7   0   9    7.68    0.25   0
  -7   1  -7    0.20    0.21   0
  -7   2   2   99.56    0.26   0
  -6  -2 -13    2.57    0.48   0
  -5  -3  12    7.11    0.31   0
  -5  -2 -13    0.09    0.34   0
  -5   1   5  258.19    0.72   0
  -4  -8  15    7.96    0.54   0
  -4  -6  14    3.02    0.33   0
  -4  -5  13    0.77    0.37   0
  -4   1  -7    1.05    0.21   0
  -3  -6  13    1.24    0.40   0
  -3  -2   9    5.47    0.29   0
  -2  -2 -13   11.40    0.41   0
  -2   0  -9    0.21    0.18   0
  -2   1  -5    0.96    0.15   0
  -1  -9  13    1.89    0.34   0
  -1  -7  12    0.32    0.25   0
  -1  -2 -13   14.71    0.48   0
  -1  -1 -11    7.00    0.36   0
   0  -9  12   15.52    0.45   0
   0  -5 -16    2.07    0.45   0
   0  -3 -14   37.12    0.71   0
   0  -3   7  201.65    0.81   0
   0   0  -7    0.19    0.21   0
   1  -5 -16    0.33    0.54   0
   1  -5   8    3.41    0.27   0
   1  -4   7  131.45    0.66   0
   2 -10  10   14.49    0.46   0
   2  -8   9    6.62    0.33   0
   2  -4 -14   16.15    0.46   0
   2  -1  -7    5.18    0.23   0
   3 -11   9   19.05    0.47   0
   3  -7   7  129.31    0.72   0
   3  -6 -16   30.27    0.75   0
   3  -6   6    9.22    0.23   0
   3  -5   5    0.36    0.14   0
   3  -2  -9    5.62    0.27   0
   4  -7 -16    0.56    0.50   0
   4  -6 -15   50.21    0.75   0
   4  -3 -10   53.46    0.54   0
   5 -11   6    5.11    0.26   0
   5  -9   5   19.07    0.28   0
   5  -7 -15   20.23    0.56   0
   5  -6 -14   42.55    0.72   0
   5  -4 -10    1.57    0.21   0
   6  -9   3   35.99    0.29   0
   6  -8 -15    0.82    0.46   0
   6  -5 -10   -0.34    0.26   0
   7  -9 -14   68.46    0.87   0
   7  -8 -13   18.94    0.47   0
   7  -6  -9    9.77    0.30   0
   7  -6  -8    6.61    0.21   0
   7  -6  -5   40.85    0.32   0
   8 -10 -13   17.83    0.59   0
   8  -9 -12    1.89    0.36   0
   8  -8 -10   16.29    0.39   0
   8  -8  -9    0.58    0.19   0
   8  -8  -5    0.32    0.12   0
   9 -12  -4   -0.27    0.13   0
   9 -11 -10   17.52    0.48   0
 -16   0   7   -0.05    0.24   0
 -15  -2  13    5.16    0.49   0
 -13  -1  12    8.60    0.35   0
 -12  -1  12    1.86    0.28   0
 -12   0  10   25.28    0.44   0
 -12   1   7    1.65    0.19   0
 -11   0  10    0.32    0.27   0
 -10  -5  16    1.26    0.55   0
 -10   0  10  575.40    1.66   0
 -10   2   2   19.09    0.13   0
  -9  -4  15    0.18    0.34   0
  -9  -3  14    3.96    0.35   0
  -8  -1 -11    6.82    0.43   0
  -8   1  -7    0.96    0.23   0
  -8   2  -3  129.44    0.47   0
  -7  -7  16    0.80    0.52   0
  -7  -4  14   -0.28    0.29   0
  -7  -3  13   37.24    0.56   0
  -7   2  -3   11.04    0.16   0
  -6  -8  16   11.01    0.68   0
  -6  -6  15   28.90    0.62   0
  -6   0 -10    5.31    0.33   0
  -6   0   8  162.44    0.77   0
  -6   2  -3    0.35    0.08   0
  -5  -7  15   20.94    0.57   0
  -5  -1 -12    0.77    0.40   0
  -5  -1   9    1.78    0.26   0
  -5   0 -10    0.28    0.22   0
  -4  -4  12    1.86    0.26   0
  -4  -3  11   66.14    0.62   0
  -4  -1 -12    3.73    0.32   0
  -4   0 -10   20.48    0.38   0
  -3  -3 -15   -0.06    0.47   0
  -3  -3  10    6.60    0.31   0
  -3  -1 -12   60.03    0.71   0
  -3   0 -10   -0.49    0.26   0
  -3   1  -7    4.06    0.23   0
  -2  -6  12    4.45    0.31   0
  -2  -1 -12   10.36    0.41   0
  -2   0   4 9899.12    3.92   0
  -1   0  -9   68.01    0.58   0
   0 -10  12   16.18    0.55   0
   0  -6  10    0.41    0.21   0
   0  -5   9    5.78    0.31   0
   0  -4   8  138.26    0.76   0
   0  -2 -13    0.13    0.34   0
   0  -1 -11    3.65    0.33   0
   1 -10  11    4.75    0.39   0
   1  -8  10    0.43    0.29   0
   1  -2 -12  175.72    1.04   0
   2  -3 -13   22.82    0.47   0
   2  -1  -8  114.37    0.65   0
   3 -12   9   11.93    0.45   0
   3  -9   8   19.35    0.39   0
   3  -5 -15    1.62    0.36   0
   3  -3 -12    0.37    0.24   0
   4 -10   7   14.43    0.34   0
   4  -8   6   -0.07    0.19   0
   4  -5   3   54.76    0.30   0
   5  -5 -13   25.44    0.53   0
   6 -11   4   35.92    0.36   0
   6  -7 -14    3.14    0.33   0
   6  -6 -13    2.52    0.39   0
   6  -5 -11   29.92    0.47   0
   7  -7 -12   -0.04    0.24   0
   7  -6 -10   15.18    0.38   0
   8  -8 -11   39.66    0.56   0
   9 -11 -11    0.25    0.35   0
   9 -10  -9    2.71    0.29   0
   9 -10  -8    1.16    0.25   0
   9 -10  -7    1.54    0.22   0
 -16  -1  10    2.43    0.35   0
 -15   0   8   -0.03    0.23   0
 -14   0   9    0.12    0.26   0
 -13   1   6    1.99    0.17   0
 -12  -2  13   27.38    0.61   0
 -11   1  -5    0.49    0.17   0
 -11   1   7   57.47    0.48   0
 -10  -4  15    8.48    0.44   0
 -10   1  -6    3.36    0.24   0
  -9  -1  11   30.65    0.52   0
  -9   0  -9    3.82    0.34   0
  -8  -5  15   19.72    0.60   0
  -8  -2  12    2.35    0.37   0
  -8   0   9    0.03    0.18   0
  -7   0 -10   -0.29    0.29   0
  -7   1   6   19.63    0.27   0
  -6  -5  14   28.87    0.57   0
  -6  -4  13    1.99    0.37   0
  -6  -3  12   18.26    0.46   0
  -6  -2  11   58.11    0.59   0
  -6  -1 -12   -0.07    0.29   0
  -6   1  -8    0.47    0.24   0
  -5  -6  14   42.22    0.73   0
  -5   0   7    2.23    0.20   0
  -5   1  -8  172.05    0.87   0
  -4  -2 -14    2.47    0.53   0
  -4   1  -8   36.11    0.43   0
  -3  -2 -14    3.96    0.50   0
  -3   0   5 1890.02    1.93   0
  -2  -8  13   12.68    0.44   0
  -2  -5  11    0.15    0.22   0
  -2  -4  10  187.95    0.96   0
  -2  -3 -15   72.79    0.91   0
  -2  -3   9    0.77    0.18   0
  -2  -2 -14    1.64    0.42   0
  -2   0 -10  136.98    0.83   0
  -1  -8  12   21.04    0.48   0
  -1  -5  10    1.14    0.22   0
  -1  -4 -16   -0.23    0.43   0
  -1  -4   9  220.60    0.98   0
  -1  -3 -15   78.37    0.91   0
  -1  -1 -12    1.97    0.36   0
   0  -8  11    3.52    0.29   0
   0  -4 -16    3.16    0.54   0
   0   0  -8   -0.17    0.16   0
   2 -11  10   22.85    0.48   0
   2  -7   8   40.51    0.48   0
   2  -4 -15    2.96    0.36   0
   4  -7   5   76.43    0.48   0
   4  -6 -16    3.78    0.52   0
   4  -4 -13    0.68    0.26   0
   4  -3 -11   61.40    0.58   0
   5 -12   6   13.44    0.35   0
   5  -8   4   96.70    0.50   0
   5  -7 -16    3.99    0.42   0
   5  -6 -15    0.28    0.47   0
   6  -8   2   12.71    0.16   0
   6  -7 -15    2.30    0.44   0
   6  -7   1  306.44    0.49   0
   7  -9 -15    0.39    0.38   0
   7  -6 -11    6.95    0.34   0
   7  -6  -4    5.40    0.13   0
   8  -9 -13   12.21    0.43   0
   9 -10 -10   11.48    0.39   0
   9 -10  -6    0.73    0.17   0
 -14  -3  14    1.07    0.37   0
 -14   1   4   10.81    0.19   0
 -13  -4  15    8.40    0.61   0
 -13  -3  14    0.89    0.46   0
 -13  -1  11    3.20    0.34   0
 -13   0   9   26.17    0.44   0
 -12  -5  16   -0.33    0.43   0
 -12  -4  15    2.54    0.47   0
 -11  -4  15    4.73    0.42   0
 -11  -3  14    2.13    0.32   0
  -9  -5  15    0.38    0.45   0
  -9   0   9   89.37    0.67   0
  -9   1  -7    4.60    0.25   0
  -8  -7  16    2.96    0.54   0
  -8  -4  14    2.11    0.32   0
  -8  -3  13    4.90    0.32   0
  -8   0 -10   23.78    0.51   0
  -8   2   2    3.05    0.08   0
  -7  -8  16    1.69    0.60   0
  -7  -1 -12    0.26    0.31   0
  -7   1  -8    0.19    0.22   0
  -7   2  -4   26.39    0.26   0
  -6  -7  15    2.02    0.48   0
  -6   2  -4   22.50    0.24   0
  -5  -8  15   21.15    0.59   0
  -5  -2 -14    8.75    0.49   0
  -5   0 -11   10.80    0.41   0
  -5   2  -3    0.53    0.09   0
  -5   2  -2    6.13    0.10   0
  -4  -6  13   -0.26    0.40   0
  -4   0 -11    0.47    0.32   0
  -4   0   6  205.90    0.72   0
  -3  -7  13    9.97    0.40   0
  -3   1  -8    5.10    0.27   0
  -2  -9  13    0.45    0.42   0
  -2  -7  12    6.59    0.41   0
  -2   1  -7   23.75    0.33   0
  -1   0 -10    0.65    0.28   0
   0 -11  12   -0.83    0.31   0
   0  -3 -15   32.49    0.64   0
   0   0  -9    0.68    0.22   0
   1  -7   9   39.56    0.52   0
   1  -4 -16    8.69    0.49   0
   1  -3   5  140.58    0.57   0
   1  -1 -11   48.47    0.57   0
   1   0  -6    0.21    0.17   0
   1   0  -5  293.76    0.76   0
   1   0  -4    0.66    0.10   0
   2  -9   9   53.28    0.60   0
   2  -6   7   11.79    0.28   0
   2  -4   5   22.76    0.25   0
   2  -3 -14   59.19    0.72   0
   2  -1  -9   25.15    0.35   0
   3  -5 -16    1.66    0.41   0
   3  -4 -15   37.69    0.70   0
   4  -6   4   35.22    0.29   0
   4  -4 -14   65.06    0.78   0
   4  -2  -7   25.94    0.32   0
   5  -6   2   19.34    0.17   0
   5  -5 -14    4.04    0.33   0
   5  -4 -12   26.32    0.45   0
   5  -3  -7    8.74    0.21   0
   5  -3  -6  195.36    0.68   0
   5  -3  -5  696.38    1.16   0
   6 -12   4    3.64    0.23   0
   6  -6 -14    6.21    0.43   0
   6  -5 -12   28.12    0.47   0
   6  -4  -7    5.28    0.22   0
   7  -8 -15   13.51    0.61   0
   8  -9 -14    1.93    0.48   0
   8  -8 -12    4.95    0.31   0
   8  -7 -10   28.41    0.45   0
   8  -7  -8  107.09    0.67   0
   8  -7  -7   47.77    0.43   0
   9 -10 -11   23.45    0.47   0
 -16   0   5    0.36    0.21   0
 -15  -2  12   11.22    0.48   0
 -15  -1  10   10.17    0.42   0
 -14   0   8   56.26    0.55   0
 -14   1   3   -0.12    0.12   0
 -12   0   9    0.22    0.25   0
 -12   1   6    7.69    0.22   0
 -11  -6  16    3.95    0.58   0
 -11  -1  11    0.45    0.23   0
 -11   0   9  126.89    0.81   0
 -10   0  -9    0.22    0.30   0
 -10   0   9    0.80    0.19   0
 -10   2  -2    0.16    0.08   0
 -10   2   1  180.40    0.28   0
  -9  -2  12   45.54    0.59   0
  -9   2   2  210.72    0.40   0
  -8   1  -8    2.49    0.26   0
  -8   2  -4   10.63    0.19   0
  -7  -5  14   11.80    0.43   0
  -7  -2  11   20.71    0.39   0
  -7   0   8    1.50    0.18   0
  -6  -6  14    8.59    0.49   0
  -6  -1   9   39.00    0.46   0
  -6   0 -11    0.42    0.31   0
  -6   1   5   69.76    0.39   0
  -5  -7  14   12.61    0.55   0
  -5  -4  12   27.54    0.48   0
  -5  -1 -13    7.11    0.47   0
  -5   1  -9    0.86    0.26   0
  -5   2  -4    4.45    0.14   0
  -5   2  -1  238.66    0.35   0
  -4  -8  14   50.42    0.75   0
  -4  -5  12   17.97    0.49   0
  -4  -2   9   28.20    0.41   0
  -4  -1 -13   17.12    0.47   0
  -4   1   3  204.13    0.49   0
  -3 -10  14    0.75    0.48   0
  -3  -6  12    9.93    0.47   0
  -3  -1 -13    6.41    0.37   0
  -3   0 -11   55.85    0.61   0
  -2  -1 -13   10.25    0.38   0
  -2   0 -11    0.64    0.31   0
  -1  -7  11    2.75    0.28   0
  -1  -3 -16   -0.42    0.51   0
  -1  -2   6   98.00    0.53   0
  -1   1  -5  340.14    0.84   0
  -1   1  -4  269.79    0.66   0
   0  -9  11    1.09    0.34   0
   0  -7  10   37.16    0.50   0
   0  -2 -14    5.31    0.37   0
   0  -1 -12    0.47    0.25   0
   1  -9  10    5.78    0.30   0
   1  -3 -15    3.33    0.39   0
   1   0  -7  589.11    1.29   0
   2  -5 -17   24.40    0.69   0
   2  -5   6   46.90    0.38   0
   2  -4 -16   34.25    0.74   0
   3  -8   7    4.26    0.21   0
   4  -9   6    0.29    0.19   0
   4  -6 -17   28.41    0.83   0
   4  -2  -8  312.08    1.01   0
   4  -2  -5  155.64    0.55   0
   5 -10   5    0.17    0.19   0
   5  -7   3   77.08    0.38   0
   5  -4 -13    7.59    0.40   0
   6  -7 -16   35.18    0.79   0
   6  -5 -13   13.54    0.46   0
   6  -5  -2    5.20    0.07   0
   6  -4  -9   36.37    0.40   0
   7 -12   2    7.23    0.18   0
   7  -7 -14    0.78    0.31   0
   7  -6 -12    8.26    0.32   0
   8  -8 -13   10.25    0.40   0
   8  -7  -6  195.70    0.72   0
   9 -11  -4    1.81    0.12   0
   9 -10  -5    0.54    0.14   0
   9  -9 -10   10.52    0.38   0
   9  -9  -8    0.43    0.23   0
   9  -9  -7    5.76    0.26   0
 -16  -1   9   13.27    0.41   0
 -15  -3  13    6.61    0.53   0
 -15   0   7    7.25    0.27   0
 -14  -2  12    4.51    0.34   0
 -14  -1  10   26.16    0.49   0
 -14   1   1   30.08    0.17   0
 -14   1   2    1.82    0.10   0
 -12  -2  12    0.40    0.36   0
 -11   1  -6    3.86    0.22   0
 -10  -5  15   16.93    0.53   0
 -10  -4  14   -0.19    0.40   0
 -10  -3  13    4.77    0.42   0
 -10   1  -7    9.26    0.29   0
  -9  -7  16    1.01    0.43   0
  -9   0 -10    0.71    0.32   0
  -9   1   6   11.46    0.24   0
  -8  -6  15    0.06    0.36   0
  -8   0   8   19.42    0.35   0
  -7  -7  15   23.80    0.66   0
  -7   0 -11    1.29    0.34   0
  -7   2  -5   67.70    0.44   0
  -6  -1 -13    0.27    0.34   0
  -6   0   7    0.74    0.20   0
  -6   1  -9    5.92    0.25   0
  -6   2  -5   97.06    0.50   0
  -5   1   4   13.24    0.16   0
  -4  -4  11    2.24    0.26   0
  -4  -3  10   56.20    0.54   0
  -4   1  -9   95.39    0.67   0
  -3  -5  11   11.64    0.40   0
  -3  -2 -15    0.56    0.38   0
  -3  -2   8  295.33    1.02   0
  -3   1  -9   67.99    0.59   0
  -2 -10  13    4.39    0.42   0
  -2  -6  11   48.27    0.58   0
  -2  -2 -15    1.11    0.37   0
  -2  -2   7  705.18    1.45   0
  -2   1  -8   35.51    0.39   0
  -1 -10  12    0.29    0.41   0
  -1  -1 -13   20.54    0.46   0
  -1   0 -11   37.99    0.55   0
  -1   1  -3 2433.67    1.71   0
   0  -6   9  191.84    0.99   0
   0   0 -10   -0.13    0.26   0
   1  -6   8  115.77    0.70   0
   1  -5   7    5.10    0.25   0
   1  -1 -12    0.31    0.34   0
   1  -1   1  265.44    0.34   0
   1   0  -8    2.14    0.18   0
   1   0  -3   33.90    0.22   0
   2 -10   9    2.82    0.32   0
   2  -8   8    8.11    0.33   0
   2  -2 -13   25.45    0.48   0
   3 -11   8    8.66    0.36   0
   3  -5 -17    1.22    0.53   0
   3  -4 -16   18.26    0.61   0
   3  -4   3  185.97    0.52   0
   3  -3 -14    0.80    0.29   0
   3  -2 -12    1.47    0.30   0
   3  -1  -7   74.68    0.49   0
   4 -12   7    7.23    0.33   0
   4  -5 -16   20.58    0.58   0
   4  -4 -15    1.49    0.46   0
   4  -3 -13   11.25    0.43   0
   4  -2  -9   29.61    0.37   0
   4  -2  -4  815.73    1.10   0
   5  -5 -15    2.66    0.35   0
   5  -3 -10    3.17    0.21   0
   5  -3  -4  278.12    0.65   0
   6 -13   4    7.74    0.27   0
   6  -6 -15   28.81    0.59   0
   6  -4 -11    1.62    0.28   0
   6  -4  -5   24.91    0.25   0
   7 -10   1    0.26    0.10   0
   7  -8 -16    2.00    0.52   0
   7  -5 -10   77.24    0.64   0
   7  -5  -9    7.89    0.24   0
   7  -5  -8   60.88    0.47   0
   7  -5  -7   22.46    0.30   0
   9 -10 -13    0.41    0.33   0
   9  -9 -11    9.77    0.34   0
 -16   0   4   23.10    0.30   0
 -14  -4  14   -0.60    0.49   0
 -14  -3  13    1.63    0.35   0
 -13  -5  15    0.24    0.48   0
 -13  -4  14    0.78    0.44   0
 -13  -1  10    4.76    0.32   0
 -13   0   8   -0.21    0.24   0
 -12  -5  15    9.23    0.48   0
 -12  -3  13    4.28    0.44   0
 -12   1  -5    2.43    0.22   0
 -11  -3  13    1.65    0.31   0
  -9  -6  15    1.14    0.39   0
  -9  -1  10    3.76    0.25   0
  -9   1  -8    0.56    0.24   0
  -8  -4  13   18.61    0.52   0
  -8  -3  12    4.10    0.39   0
  -8  -2  11    0.17    0.23   0
  -8   0 -11   -0.10    0.37   0
  -8   2  -5   11.25    0.22   0
  -7  -1   9   29.47    0.42   0
  -7   1  -9   17.67    0.35   0
  -6  -5  13   14.44    0.42   0
  -6  -4  12    0.44    0.33   0
  -6  -3  11    5.72    0.35   0
  -6  -2  10    7.31    0.26   0
  -5  -6  13    8.82    0.37   0
  -5  -1   8  505.59    1.33   0
  -5   0 -12    0.30    0.35   0
  -5   2  -5   41.91    0.33   0
  -4  -9  14    0.13    0.36   0
  -4  -7  13   10.49    0.42   0
  -4  -1 -14    3.63    0.50   0
  -4   0 -12   15.81    0.41   0
  -3  -4  10    0.93    0.20   0
  -3  -3   9   64.72    0.55   0
  -3  -1 -14   -0.48    0.41   0
  -2  -8  12    4.43    0.35   0
  -2  -3   8    5.25    0.27   0
  -2  -1 -14    0.52    0.42   0
  -2   0 -12    6.03    0.37   0
  -1  -8  11    1.87    0.37   0
  -1  -5   9   -0.43    0.27   0
  -1   1  -7  591.48    1.32   0
   0 -10  11    1.16    0.31   0
   0  -5   8    2.00    0.25   0
   0  -4   7   87.52    0.57   0
   0  -2 -15   57.95    0.83   0
   0  -1 -13    2.29    0.28   0
   1  -8   9   71.27    0.67   0
   1   0  -9   96.86    0.65   0
   2  -4 -17    4.39    0.58   0
   2  -2 -14    0.23    0.36   0
   3  -7   6   71.62    0.50   0
   3  -1  -8  406.74    1.15   0
   3  -1  -5   52.04    0.33   0
   4  -2 -10    1.39    0.20   0
   5 -11   5    2.88    0.25   0
   5  -6 -17    1.99    0.52   0
   5  -4 -14    0.62    0.37   0
   5  -3 -11    7.23    0.27   0
   6 -10   3   17.40    0.24   0
   6  -6 -16   -1.21    0.45   0
   6  -5 -14   28.32    0.53   0
   6  -4 -12    0.60    0.31   0
   7 -13   2   14.02    0.24   0
   7  -6 -14    3.39    0.41   0
   7  -5 -11    0.16    0.26   0
   7  -5  -6   30.13    0.31   0
   8  -7 -13    6.17    0.42   0
   8  -7  -5   11.58    0.20   0
 -16  -1   8   10.92    0.39   0
 -15  -2  11   17.85    0.45   0
 -15  -1   9   39.78    0.55   0
 -15   0   6    0.31    0.21   0
 -14   0   7   -0.30    0.21   0
 -12   0   8   96.14    0.68   0
 -11  -1  10   18.22    0.41   0
 -11   0   8    0.07    0.22   0
 -10  -6  15   -0.01    0.38   0
 -10   0   8   13.10    0.32   0
 -10   2  -3    3.21    0.12   0
  -9  -5  14   10.12    0.43   0
  -9  -2  11    2.45    0.33   0
  -9   0   8   -0.11    0.16   0
  -8  -7  15    8.05    0.47   0
  -8   1  -9    2.18    0.28   0
  -7   1   5  155.85    0.57   0
  -7   2  -6   13.23    0.27   0
  -6  -7  14    3.23    0.36   0
  -6   0 -12    1.40    0.29   0
  -6   1 -10   28.92    0.49   0
  -6   2  -6   21.29    0.29   0
  -5  -5  12   33.21    0.59   0
  -5  -1 -14    4.81    0.40   0
  -5   0   6   -0.25    0.11   0
  -5   1 -10    5.34    0.27   0
  -5   2  -6    8.91    0.23   0
  -4 -10  14    5.36    0.44   0
  -4  -6  12    2.25    0.38   0
  -4   1 -10    7.89    0.28   0
  -4   2  -5    2.34    0.15   0
  -4   2  -4   78.56    0.38   0
  -4   2  -3   18.36    0.18   0
  -3  -9  13    7.21    0.41   0
  -3  -7  12   14.54    0.41   0
  -3  -1   6    3.41    0.20   0
  -2  -4   9    3.47    0.22   0
  -2  -2 -16   -0.38    0.48   0
  -2  -1   5  244.09    0.72   0
  -2   0   3    0.60    0.13   0
  -2   1  -9   87.43    0.62   0
  -1 -11  12    0.95    0.34   0
  -1  -4   8   24.11    0.34   0
  -1  -1 -14   65.98    0.77   0
  -1   0 -12    0.70    0.34   0
  -1   1  -8   26.61    0.34   0
   0 -11  11    0.81    0.38   0
   0  -3 -17    1.18    0.54   0
   0   0 -11    0.26    0.21   0
   1 -11  10    5.46    0.39   0
   1  -2 -15   32.41    0.68   0
   1  -2   3    4.15    0.10   0
   1  -1 -13    1.73    0.34   0
   1   0 -10    0.48    0.24   0
   2  -7   7   -0.11    0.21   0
   2  -3   3   14.78    0.17   0
   3 -12   8    9.03    0.34   0
   3  -9   7    0.75    0.23   0
   3  -6   5   60.05    0.42   0
   3  -5   4    2.08    0.13   0
   3  -3 -15   54.22    0.72   0
   3  -2 -13    0.08    0.26   0
   3  -1  -9   13.43    0.27   0
   4 -10   6   -0.27    0.24   0
   4  -8   5   43.50    0.40   0
   4  -5 -17   21.40    0.64   0
   4  -4 -16   16.85    0.62   0
   4  -3 -14   13.28    0.41   0
   5  -9   4    2.48    0.19   0
   5  -5 -16   19.89    0.53   0
   6  -5 -15    2.79    0.46   0
   7  -7 -16    0.82    0.37   0
   7  -6  -3   45.43    0.22   0
   7  -5 -12    1.26    0.25   0
   8  -8 -15    0.80    0.37   0
   8  -7 -14    8.10    0.45   0
   8  -6 -11    8.76    0.33   0
   8  -6  -8    2.62    0.21   0
   9  -9 -14    6.60    0.47   0
   9  -8  -9   32.89    0.44   0
  10 -11 -10    0.40    0.33   0
 -16  -2  10    0.16    0.30   0
 -15  -3  12   22.21    0.59   0
 -14  -2  11   45.40    0.61   0
 -14  -1   9    0.17    0.29   0
 -13  -2  11    0.10    0.33   0
 -12  -6  15    8.33    0.64   0
 -11  -6  15    3.98    0.42   0
 -11  -2  11   -0.10    0.31   0
 -11   1  -7    9.67    0.33   0
 -10  -5  14   11.16    0.46   0
 -10  -2  11   49.89    0.62   0
 -10   1  -8    3.47    0.28   0
  -9  -4  13   40.99    0.61   0
  -9   2  -5    5.66    0.18   0
  -8  -8  15    0.62    0.51   0
  -8   2  -6   27.57    0.33   0
  -7  -9  15    0.17    0.57   0
  -7  -5  13    5.67    0.35   0
  -7  -4  12   12.51    0.46   0
  -7   0 -12   -0.11    0.29   0
  -7   0   7   37.10    0.37   0
  -7   1 -10   22.54    0.46   0
  -7   2   1   15.99    0.08   0
  -6  -1   8   26.92    0.38   0
  -5  -9  14    4.71    0.51   0
  -5  -4  11    2.61    0.24   0
  -5   0 -13    4.51    0.42   0
  -4   0 -13   -0.27    0.39   0
  -4   0   5    0.17    0.10   0
  -4   2  -6   36.11    0.35   0
  -4   2  -2   28.17    0.17   0
  -3 -10  13    0.66    0.45   0
  -3   0 -13   15.86    0.52   0
  -3   0   4    0.96    0.13   0
  -2  -9  12   11.10    0.42   0
  -2  -7  11    3.69    0.29   0
  -2   1 -10    3.65    0.31   0
  -1  -9  11    2.79    0.41   0
  -1  -7  10   15.06    0.43   0
  -1  -2 -16    2.15    0.41   0
  -1   1  -9    0.26    0.24   0
  -1   1  -2    6.48    0.09   0
   0  -2 -16    8.27    0.58   0
   0  -1 -14    1.90    0.31   0
   1 -12  10   56.62    0.76   0
   1  -7   8    1.52    0.24   0
   2 -12   9    0.53    0.28   0
   2  -9   8    6.32    0.33   0
   2  -2 -15    0.68    0.40   0
   3  -4 -17   15.42    0.57   0
   3  -2 -14   10.23    0.46   0
   3  -1  -4  309.49    0.68   0
   4  -4   1   40.58    0.17   0
   4  -2 -12   34.56    0.48   0
   5 -12   5   16.99    0.36   0
   5  -3 -13   41.61    0.60   0
   6  -6 -17    5.19    0.59   0
   6  -4 -13    2.12    0.27   0
   6  -4  -4    4.73    0.12   0
   7  -6 -15    5.67    0.39   0
   7  -5 -13    5.56    0.32   0
   7  -5  -5   23.75    0.24   0
   8  -8  -3   90.55    0.29   0
   8  -6  -7   46.96    0.41   0
   9  -8 -12    7.29    0.33   0
  10 -12  -7    0.79    0.23   0
  10 -11  -8   24.53    0.38   0
 -16  -1   7   13.44    0.39   0
 -15  -2  10    2.21    0.35   0
 -14  -4  13    9.06    0.55   0
 -14  -3  12    2.58    0.35   0
 -13  -5  14   -0.22    0.49   0
 -13  -3  12   -0.26    0.39   0
 -13   0   7   13.30    0.31   0
 -12  -4  13    0.24    0.40   0
 -12  -3  12    2.53    0.39   0
 -12   1  -6    0.36    0.21   0
 -11  -3  12    1.54    0.40   0
 -10  -7  15   -0.51    0.51   0
 -10  -4  13    6.75    0.37   0
 -10  -3  12   13.14    0.40   0
 -10   2  -4    0.74    0.13   0
  -9  -6  14    1.15    0.45   0
  -9  -1   9  422.17    1.39   0
  -9   1  -9    1.00    0.28   0
  -8  -5  13    8.47    0.47   0
  -8   1 -10   16.87    0.44   0
  -8   1   5    3.29    0.13   0
  -7   2  -7   -0.11    0.20   0
  -6  -8  14    2.13    0.38   0
  -6   0 -13    0.51    0.44   0
  -6   2  -7  161.15    0.75   0
  -5 -10  14   28.53    0.75   0
  -5   1 -11    9.81    0.40   0
  -5   2  -7   34.37    0.36   0
  -4  -5  11   24.35    0.45   0
  -4  -4  10    5.28    0.33   0
  -4  -3   9   20.21    0.38   0
  -4   1 -11   20.00    0.45   0
  -4   2  -7    3.79    0.21   0
  -3  -8  12    2.44    0.39   0
  -3  -6  11   12.74    0.38   0
  -3  -1 -15   25.54    0.61   0
  -3   1 -11    0.58    0.30   0
  -2  -6  10   19.75    0.45   0
  -2  -1 -15   39.98    0.68   0
  -2   0 -13   -0.26    0.27   0
  -1  -1 -15   -0.26    0.42   0
  -1   0 -13   11.57    0.46   0
   0  -9  10    0.29    0.26   0
   0   0 -12   61.71    0.64   0
   0   1  -7  531.11    1.25   0
   0   1  -6  474.91    1.08   0
   1  -9   9   10.24    0.33   0
   1  -2 -16   13.20    0.57   0
   1  -1 -14   19.05    0.46   0
   1   0 -11   59.46    0.57   0
   1   0  -2    3.76    0.09   0
   2  -6   6    6.76    0.24   0
   2  -3 -17    0.62    0.53   0
   2  -1 -13    7.81    0.34   0
   2  -1  -1  536.57    0.42   0
   2   0  -9   -0.09    0.21   0
   2   0  -8   15.12    0.26   0
   2   0  -7    0.16    0.14   0
   2   0  -6  324.35    0.88   0
   3 -10   7    8.36    0.32   0
   3  -1 -11   37.16    0.46   0
   4 -11   6   76.75    0.63   0
   4  -7   4   47.59    0.36   0
   4  -4 -17    7.15    0.56   0
   4  -3 -15   11.67    0.42   0
   5 -13   5    5.71    0.29   0
   5  -4 -16    5.05    0.51   0
   5  -3 -14    0.59    0.35   0
   5  -2  -9  161.46    0.80   0
   6 -11   3    1.14    0.18   0
   6  -5 -16    3.17    0.38   0
   6  -4 -14    0.65    0.27   0
   6  -3  -9   14.08    0.33   0
   6  -3  -8   64.80    0.50   0
   7  -5 -14    8.97    0.43   0
   8  -7 -15    8.89    0.43   0
   8  -6 -13    1.38    0.34   0
   9 -10  -4   17.74    0.18   0
   9  -8 -14   10.88    0.50   0
   9  -8  -7    3.73    0.19   0
  10 -10 -12    9.12    0.45   0
  10 -10 -11    0.24    0.31   0
  10 -10 -10   13.79    0.37   0
  10 -10  -9   13.88    0.34   0
 -16  -2   9    0.29    0.33   0
 -15  -1   8   10.10    0.31   0
 -14   0   6    0.63    0.21   0
 -12   0   7    0.37    0.21   0
 -11  -7  15    5.86    0.48   0
 -10  -6  14    4.83    0.49   0
 -10  -1   9   13.69    0.38   0
  -9  -8  15    3.78    0.46   0
  -9   1   5    0.65    0.10   0
  -9   2  -6   20.92    0.30   0
  -8  -9  15    1.03    0.44   0
  -8  -2  10    3.97    0.26   0
  -8   0   7    0.49    0.14   0
  -8   2  -7   25.83    0.35   0
  -7  -6  13    0.40    0.40   0
  -6  -5  12   27.81    0.50   0
  -6   0   6   47.16    0.38   0
  -6   1 -11    1.20    0.25   0
  -6   2  -8   20.93    0.36   0
  -5  -8  13   47.67    0.75   0
  -5  -6  12    4.34    0.39   0
  -5  -1   7   39.45    0.40   0
  -5   2  -8   13.01    0.31   0
  -3   0 -14   -0.29    0.39   0
  -3   2  -6   41.95    0.37   0
  -3   2  -5  265.40    0.75   0
  -3   2  -4   74.42    0.37   0
  -2  -8  11    3.11    0.36   0
  -2   1 -11   14.06    0.39   0
  -1 -10  11    1.27    0.32   0
  -1  -6   9   21.34    0.43   0
  -1   1 -10   44.70    0.49   0
   0  -6   8   33.89    0.45   0
   0  -2 -17    1.92    0.54   0
   0  -2   4   59.75    0.33   0
   0  -1 -15    0.44    0.33   0
   0   0 -13   -0.94    0.37   0
   0   1  -9   -0.27    0.22   0
   1   0 -12    0.54    0.32   0
   2 -10   8   22.44    0.45   0
   2  -5   5   19.75    0.27   0
   2  -4   4   23.62    0.24   0
   2  -2 -16   15.09    0.61   0
   2  -1 -14    0.98    0.35   0
   2   0 -10   20.79    0.39   0
   2   0  -5    3.05    0.13   0
   3  -8   6    9.44    0.24   0
   3  -3 -17    1.02    0.48   0
   3  -2 -15    1.64    0.41   0
   3  -1 -12    7.14    0.29   0
   4  -3 -16    3.16    0.49   0
   4  -2  -3    5.45    0.09   0
   5  -4  -1    0.25    0.02   0
   5  -3  -3   16.35    0.15   0
   5  -2 -11   20.08    0.41   0
   5  -2 -10    6.96    0.25   0
   5  -2  -8   29.34    0.34   0
   5  -2  -7    0.98    0.18   0
   6  -9   2    2.92    0.13   0
   6  -3 -11    5.34    0.26   0
   7  -5 -15    0.23    0.42   0
   7  -4 -10   41.82    0.46   0
   7  -4  -8   27.82    0.36   0
   8  -6 -14   -0.18    0.38   0
   8  -6  -6   61.54    0.40   0
   9  -9  -5   13.49    0.19   0
   9  -7 -12    1.00    0.34   0
   9  -7 -10   14.43    0.35   0
   9  -7  -9    0.62    0.22   0
  10 -11  -7    0.17    0.19   0
 -15  -4  12    0.63    0.42   0
 -14  -2  10    2.29    0.28   0
 -13   1   3    0.25    0.12   0
 -12  -6  14    7.17    0.55   0
 -11  -6  14   -0.02    0.46   0
 -11   0   7   74.52    0.57   0
 -11   2  -2    0.03    0.07   0
 -10  -8  15    1.59    0.43   0
 -10  -5  13   12.05    0.50   0
 -10   0   7   -0.38    0.20   0
 -10   1  -9    3.78    0.34   0
 -10   2  -5   81.86    0.48   0
  -9  -4  12    3.47    0.40   0
  -9  -2  10   33.49    0.47   0
  -9   0   7    0.05    0.14   0
  -9   1 -10    1.48    0.32   0
  -9   2   1   14.58    0.10   0
  -7  -8  14    1.82    0.39   0
  -7  -5  12    1.32    0.36   0
  -7  -1   8   36.55    0.40   0
  -7   1 -11   14.00    0.38   0
  -7   2  -8    0.66    0.23   0
  -6 -10  14    8.73    0.59   0
  -6  -7  13   24.79    0.54   0
  -6  -3  10   19.70    0.37   0
  -5  -5  11   28.80    0.53   0
  -5   0 -14   -0.70    0.42   0
  -5   1 -12    0.20    0.33   0
  -5   1   3  325.60    0.63   0
  -4   0 -14    0.05    0.34   0
  -4   1 -12    3.85    0.35   0
  -4   2  -8   15.43    0.28   0
  -3  -9  12    0.05    0.28   0
  -3  -7  11  124.80    0.97   0
  -3  -4   9   90.95    0.65   0
  -3  -3   8   -0.04    0.16   0
  -3   1 -12   57.61    0.69   0
  -2  -5   9    2.14    0.21   0
  -2  -1 -16    1.42    0.39   0
  -2   0 -14    6.93    0.39   0
  -1 -11  11    0.62    0.41   0
  -1  -8  10   72.62    0.70   0
  -1  -1 -16   65.50    0.95   0
  -1   0 -14    0.87    0.39   0
   0  -8   9    6.97    0.33   0
   0   1 -10    0.05    0.24   0
   1  -8   8   46.22    0.53   0
   1  -5   6   39.04    0.39   0
   1  -3   4   71.25    0.37   0
   1  -1 -15    0.56    0.32   0
   2  -8   7   11.05    0.32   0
   2   0 -11   -0.10    0.28   0
   3 -11   7   53.41    0.60   0
   3  -1 -13    0.18    0.25   0
   4 -13   6   14.21    0.40   0
   4 -12   6    0.61    0.26   0
   4  -9   5  106.99    0.63   0
   4  -6   3   12.66    0.18   0
   4  -2 -14    0.15    0.26   0
   4  -1 -10    5.08    0.29   0
   4  -1  -8   26.77    0.33   0
   4  -1  -7   37.58    0.37   0
   5 -10   4   13.88    0.27   0
   5  -8   3    0.25    0.12   0
   5  -4 -17   27.63    0.63   0
   5  -3 -15   43.08    0.65   0
   5  -2 -12   50.26    0.60   0
   5  -2  -6   71.40    0.43   0
   6 -12   3    4.41    0.23   0
   6  -5 -17    5.75    0.44   0
   7  -6 -17    0.16    0.39   0
   7  -4 -12   12.05    0.34   0
   8  -7  -4  110.30    0.39   0
   8  -6 -15   -0.14    0.41   0
   8  -5 -12    0.76    0.28   0
   8  -5 -11   31.88    0.49   0
   9  -8  -6   14.88    0.24   0
   9  -7 -13   26.42    0.49   0
   9  -7  -8    1.11    0.20   0
  10 -12  -6    7.38    0.20   0
  10  -9 -13   15.88    0.50   0
  10  -9 -12    5.64    0.40   0
  10  -9 -11    0.20    0.28   0
  10  -9 -10    1.52    0.28   0
 -16  -1   6    2.23    0.28   0
 -15  -1   7    1.42    0.26   0
 -14  -3  11   17.11    0.44   0
 -13  -6  14   14.71    0.54   0
 -13  -5  13    1.56    0.44   0
 -12  -5  13    4.70    0.45   0
 -12  -2  10    3.64    0.34   0
 -11  -5  13    3.48    0.43   0
 -11   2  -3    0.00    0.10   0
 -10  -3  11   36.34    0.59   0
  -9  -7  14    0.12    0.36   0
  -9   2  -7   21.45    0.36   0
  -8  -8  14    0.39    0.47   0
  -8  -1   8   45.66    0.48   0
  -8   1 -11    6.32    0.42   0
  -8   2  -8    8.17    0.28   0
  -7  -9  14   69.45    0.97   0
  -7  -7  13   18.96    0.57   0
  -7   1   4   16.80    0.20   0
  -6  -6  12    5.97    0.43   0
  -6   1 -12    0.76    0.34   0
  -6   2  -9    1.49    0.26   0
  -5  -2   8   26.60    0.38   0
  -5   0   5   10.88    0.21   0
  -5   2  -9   40.70    0.48   0
  -4 -11  13    4.11    0.45   0
  -4  -6  11   13.83    0.38   0
  -4  -1   6    8.66    0.23   0
  -4   2  -9   17.15    0.37   0
  -3 -10  12    0.76    0.44   0
  -3   2  -8    0.55    0.16   0
  -3   2  -3   90.08    0.35   0
  -2  -9  11    3.60    0.40   0
  -2  -7  10    4.18    0.36   0
  -2  -4   8  101.15    0.64   0
  -2   1 -12   10.21    0.35   0
  -1 -12  11   11.95    0.49   0
  -1  -5   8   -0.04    0.18   0
  -1  -3   6   11.88    0.25   0
   0 -11  10   -0.09    0.30   0
   0  -5   7   50.19    0.44   0
   0  -3   5   44.14    0.34   0
   0  -1 -16   11.16    0.48   0
   0   0 -14    7.59    0.44   0
   1 -11   9   16.83    0.47   0
   1   0 -13    3.38    0.29   0
   2  -2 -17    8.01    0.57   0
   2  -1 -15    4.13    0.42   0
   2   0 -12   50.61    0.61   0
   2   0  -4 9999.99    3.91   0
   3 -12   7    3.67    0.36   0
   3  -7   5   89.17    0.54   0
   3  -3 -18    0.68    0.56   0
   3  -2 -16   48.36    0.72   0
   3  -1 -14   11.48    0.45   0
   3  -1  -3   70.18    0.29   0
   4  -5   2   25.45    0.19   0
   4  -3 -17    3.48    0.41   0
   4  -2 -15   44.16    0.63   0
   5  -3 -16    0.69    0.45   0
   6  -4 -16    1.17    0.35   0
   6  -3  -6    1.34    0.12   0
   7 -11   1   22.38    0.23   0
   7  -4 -14   -0.33    0.36   0
   8  -6 -16    3.21    0.51   0
   8  -5 -13    8.98    0.40   0
   8  -5  -9   33.89    0.39   0
   9  -7 -15    4.66    0.46   0
  10  -9  -9    9.30    0.31   0
 -16  -2   8    0.64    0.35   0
 -14   0   5   -0.22    0.20   0
 -13  -4  12    1.78    0.33   0
 -13  -3  11   38.08    0.58   0
 -13   0   6    0.44    0.18   0
 -12  -7  14    1.31    0.51   0
 -12  -4  12   14.68    0.43   0
 -12  -3  11   -0.43    0.26   0
 -11  -7  14   -0.31    0.48   0
 -11  -3  11   -0.15    0.25   0
 -10   2  -6    7.59    0.24   0
  -9  -8  14    9.84    0.62   0
  -9  -6  13    5.82    0.46   0
  -8  -9  14    2.01    0.54   0
  -8  -5  12    0.97    0.35   0
  -7 -10  14    3.41    0.60   0
  -7  -3  10  110.31    0.77   0
  -7   0   6    0.15    0.13   0
  -7   1 -12    0.10    0.40   0
  -7   2  -9    2.15    0.27   0
  -6  -8  13    1.72    0.37   0
  -5 -10  13    0.05    0.51   0
  -5  -3   9   95.10    0.66   0
  -5   1 -13    5.82    0.42   0
  -4  -5  10   98.27    0.77   0
  -4   0 -15   -0.10    0.39   0
  -4   1 -13   15.22    0.51   0
  -3 -11  12    0.65    0.50   0
  -3  -6  10  184.02    1.05   0
  -3   0 -15    9.69    0.46   0
  -3   1 -13    5.27    0.44   0
  -3   2  -9   16.70    0.32   0
  -2 -10  11   12.96    0.49   0
  -2   0 -15   -0.63    0.35   0
  -2   1 -13   11.24    0.44   0
  -2   2  -8   11.46    0.30   0
  -2   2  -7  137.51    0.65   0
  -2   2  -6  241.87    0.79   0
  -2   2  -5   42.62    0.33   0
  -1  -9  10   37.99    0.55   0
  -1  -7   9   -0.19    0.30   0
  -1   0 -15   20.67    0.58   0
  -1   1 -12    0.44    0.26   0
   0  -4   6  235.71    0.82   0
   1 -12   9    2.32    0.31   0
   1  -1 -16    2.22    0.36   0
   1   0 -14    0.95    0.40   0
   1   1  -9   57.23    0.52   0
   1   1  -8   78.22    0.53   0
   1   1  -7   71.36    0.47   0
   2 -12   8   25.41    0.48   0
   2  -2   1  348.75    0.42   0
   2   0 -13   -0.20    0.33   0
   3 -13   7    3.05    0.36   0
   3  -9   6    9.26    0.29   0
   3  -3   1   26.71    0.13   0
   3   0 -10   -0.21    0.23   0
   3   0  -9    2.52    0.24   0
   3   0  -8   -0.25    0.22   0
   4  -2 -16    3.18    0.44   0
   4  -1 -12   13.35    0.34   0
   5 -11   4    6.22    0.27   0
   5  -4 -18   17.25    0.60   0
   6 -13   3   12.34    0.30   0
   7  -9   0   43.99    0.21   0
   7  -5 -17   18.48    0.63   0
   7  -5  -4   15.71    0.16   0
   7  -4 -15    3.27    0.43   0
   8  -6 -17    0.30    0.49   0
   8  -5 -14   10.71    0.38   0
   9  -7 -16    1.07    0.46   0
   9  -6 -11    0.33    0.28   0
  10  -8 -13    1.23    0.34   0
  10  -8 -12   23.74    0.49   0
  10  -8 -11   14.47    0.39   0
 -15  -4  11    0.12    0.37   0
 -15  -3  10    0.26    0.35   0
 -14  -2   9   82.51    0.75   0
 -13   1   2    0.17    0.12   0
 -12   0   6   23.73    0.35   0
 -11  -1   8   10.00    0.33   0
 -11   2  -4   22.36    0.23   0
 -10  -8  14    0.64    0.55   0
 -10  -6  13   43.44    0.68   0
  -9  -1   8   77.97    0.58   0
  -8  -7  13    5.89    0.39   0
  -8  -4  11   17.43    0.41   0
  -8  -3  10    1.03    0.30   0
  -8  -2   9   16.39    0.34   0
  -8   0   6  193.33    0.75   0
  -7  -6  12    8.17    0.46   0
  -6  -9  13    0.98    0.45   0
  -6   1 -13   -0.38    0.37   0
  -6   2 -10   14.28    0.39   0
  -5 -11  13    0.60    0.55   0
  -5  -8  12    0.57    0.40   0
  -5   2 -10    3.42    0.24   0
  -4  -9  12   15.66    0.47   0
  -4  -7  11   31.08    0.59   0
  -4  -4   9   28.68    0.43   0
  -4  -2   7   27.54    0.33   0
  -4   2 -10   -0.48    0.19   0
  -3   2 -10   15.94    0.39   0
  -2  -6   9   33.28    0.49   0
  -2   2  -9    6.85    0.29   0
  -1 -10  10   14.17    0.47   0
  -1   1 -13   19.54    0.51   0
   0  -9   9    4.36    0.29   0
   0  -7   8  171.47    0.89   0
   0   0 -15   -0.17    0.31   0
   0   1 -12    0.14    0.25   0
   0   1  -3   80.75    0.33   0
   1  -9   8   12.95    0.33   0
   1  -1 -17   -0.05    0.48   0
   1   1 -10   12.35    0.30   0
   1   1  -6   71.90    0.43   0
   2  -7   6   91.46    0.57   0
   2  -2 -18    2.41    0.55   0
   2  -1 -16    1.84    0.36   0
   3  -1 -15    1.22    0.32   0
   3   0 -11  100.98    0.71   0
   3   0  -7  739.67    1.43   0
   4 -10   5   -0.04    0.19   0
   4  -1 -13    0.47    0.25   0
   5  -7   2   63.01    0.33   0
   5  -2 -15   -0.92    0.41   0
   7  -4 -16    9.21    0.50   0
   7  -4  -6   11.81    0.19   0
   7  -3 -11   33.63    0.48   0
   8  -6  -5   28.19    0.25   0
   8  -5 -15   19.76    0.50   0
   8  -5  -7   67.36    0.46   0
   9  -7  -7   21.57    0.29   0
   9  -6 -14    1.18    0.38   0
   9  -6 -10   13.26    0.30   0
  10 -11  -6    5.24    0.17   0
  10  -9  -8    6.08    0.25   0
  10  -8 -14    1.47    0.38   0
 -16  -3   9   15.75    0.51   0
 -16  -1   5   20.44    0.38   0
 -15  -2   8    0.51    0.32   0
 -15  -1   6    1.26    0.24   0
 -15   0   3   36.82    0.36   0
 -14  -5  12    0.55    0.46   0
 -14  -4  11    5.40    0.44   0
 -14  -1   7   11.76    0.33   0
 -13  -6  13    1.05    0.36   0
 -13  -2   9    0.09    0.28   0
 -12  -6  13    8.74    0.45   0
 -11  -6  13   18.31    0.53   0
 -11   0   6    0.41    0.20   0
 -11   2  -5   -0.04    0.15   0
 -10  -5  12    4.39    0.41   0
 -10   2  -7   34.38    0.41   0
  -9  -9  14    6.71    0.48   0
  -9  -7  13   24.83    0.65   0
  -9  -4  11   15.28    0.46   0
  -9   0   6   -0.27    0.16   0
  -9   1   4    0.75    0.12   0
  -9   2  -8   59.35    0.54   0
  -8   2  -9   28.94    0.41   0
  -7   2 -10   22.26    0.45   0
  -6 -10  13   38.17    0.82   0
  -6  -7  12    6.13    0.35   0
  -6  -4  10    9.18    0.30   0
  -6  -2   8  170.98    0.82   0
  -5   2 -11    4.02    0.32   0
  -4 -10  12    8.64    0.42   0
  -4  -3   8   22.22    0.33   0
  -4   0   4  441.33    0.86   0
  -4   1 -14    4.53    0.47   0
  -4   2 -11    4.10    0.31   0
  -3  -9  11    5.14    0.44   0
  -3   1 -14   -0.22    0.39   0
  -3   2 -11    8.99    0.36   0
  -2   0 -16    5.99    0.46   0
  -2   1 -14    0.02    0.42   0
  -1  -6   8   93.35    0.68   0
  -1   0 -16    0.35    0.45   0
  -1   2  -8  441.31    1.25   0
  -1   2  -7  123.03    0.63   0
   0 -10   9   20.24    0.49   0
   0   1 -13    2.47    0.39   0
   1   0 -15   73.46    0.81   0
   1   1 -11   49.09    0.53   0
   1   1  -5   45.26    0.33   0
   2   0 -14   21.23    0.47   0
   3 -10   6    5.36    0.29   0
   3  -6   4  123.72    0.54   0
   3  -2 -18   10.06    0.68   0
   3   0 -12   -0.04    0.20   0
   3   0  -6    0.10    0.18   0
   4  -8   4   36.02    0.35   0
   4  -2 -17   46.06    0.81   0
   4  -1 -14    5.85    0.33   0
   5 -12   4   21.88    0.37   0
   5  -3 -18    0.23    0.51   0
   5  -1 -11   71.83    0.64   0
   5  -1 -10   25.52    0.41   0
   6 -10   2    1.91    0.16   0
   6  -4 -18   16.50    0.59   0
   6  -3 -16    0.93    0.33   0
   6  -3  -5   36.23    0.28   0
   6  -2 -13    0.22    0.33   0
   6  -2 -12   28.90    0.45   0
   6  -2 -11   57.70    0.56   0
   7 -12   1    1.72    0.16   0
   7  -3 -13   37.99    0.58   0
   7  -3 -12   16.01    0.36   0
   7  -3 -10  111.98    0.70   0
   7  -3  -9    1.14    0.24   0
   8  -5 -16    8.92    0.44   0
   8  -4 -13   18.42    0.47   0
   9  -6 -15    1.51    0.34   0
   9  -6  -9   58.01    0.50   0
  10  -8  -9    5.64    0.26   0
 -16  -2   7    0.19    0.32   0
 -13  -4  11   12.22    0.48   0
 -13  -3  10   16.76    0.46   0
 -13   0   5   23.94    0.32   0
 -12  -5  12    3.91    0.36   0
 -12  -4  11   -0.15    0.34   0
 -12  -3  10    3.19    0.34   0
 -11  -4  11   24.79    0.55   0
 -11  -3  10    1.50    0.32   0
 -10  -7  13   13.74    0.57   0
 -10  -4  11    0.33    0.26   0
 -10   0   6    3.06    0.16   0
  -8  -8  13   10.65    0.46   0
  -8  -6  12    8.03    0.37   0
  -7  -9  13   25.12    0.61   0
  -7  -7  12   -0.31    0.39   0
  -7  -5  11    0.48    0.25   0
  -7  -1   7  174.42    0.77   0
  -6 -11  13    9.14    0.61   0
  -6   0   5    0.04    0.10   0
  -6   1   3    4.72    0.11   0
  -6   2 -11   -0.03    0.32   0
  -5  -9  12   19.27    0.58   0
  -5  -5  10  101.00    0.76   0
  -5  -1   6   25.41    0.29   0
  -5   1 -14    3.81    0.38   0
  -4 -11  12   34.78    0.67   0
  -4  -8  11    3.66    0.41   0
  -4  -6  10   16.92    0.44   0
  -4   2  -1  223.14    0.31   0
  -3  -7  10    7.31    0.33   0
  -3  -4   8    4.24    0.21   0
  -3  -3   7   68.06    0.51   0
  -3  -2   6   26.00    0.29   0
  -2  -5   8   16.93    0.36   0
  -2   2 -11  137.05    0.90   0
  -1 -12  10    2.51    0.43   0
  -1 -11  10    8.44    0.39   0
  -1  -8   9    2.50    0.26   0
  -1   1 -14   65.57    0.74   0
  -1   2 -10  273.44    1.14   0
  -1   2  -6   92.25    0.49   0
   0 -11   9    0.90    0.33   0
   0   0 -16   37.37    0.69   0
   1 -10   8    2.70    0.25   0
   1   0 -16   -0.28    0.44   0
   1   1 -12    0.54    0.25   0
   2 -10   7    1.07    0.21   0
   2  -6   5   10.03    0.24   0
   2  -1 -17    0.17    0.38   0
   2   0 -15    0.22    0.41   0
   3  -5   3   11.61    0.17   0
   3   0 -13    9.51    0.35   0
   4 -11   5   26.50    0.41   0
   4  -1 -15   20.54    0.48   0
   5 -13   4   14.65    0.36   0
   5  -9   3    2.59    0.16   0
   5  -2 -16    0.44    0.33   0
   5  -1 -13   12.99    0.42   0
   5  -1 -12   70.87    0.65   0
   5  -1  -9    1.73    0.19   0
   5  -1  -8  511.14    1.29   0
   6  -8   1   41.98    0.25   0
   6  -2 -14    1.51    0.35   0
   6  -2  -8  167.95    0.75   0
   7 -13   1    0.08    0.17   0
   7  -4 -17    2.01    0.40   0
   7  -3 -14   -0.05    0.26   0
   7  -3  -8   30.39    0.37   0
   8  -4 -14    1.11    0.26   0
   8  -4 -10    0.08    0.17   0
   9  -8  -5    4.70    0.13   0
   9  -6 -16    2.71    0.39   0
  10  -7 -14   -0.61    0.37   0
  10  -7 -12   35.01    0.54   0
  10  -7 -11   16.89    0.40   0
 -15  -5  11    3.61    0.46   0
 -15  -4  10    0.07    0.38   0
 -12  -7  13    9.26    0.49   0
 -11  -7  13   -0.22    0.37   0
 -11   2  -6   49.42    0.41   0
 -10   2  -8    0.77    0.26   0
  -9  -8  13    3.42    0.40   0
  -9  -6  12    4.80    0.35   0
  -9   2  -9    7.24    0.30   0
  -8  -9  13   13.13    0.62   0
  -8  -5  11   31.00    0.55   0
  -8  -1   7    8.39    0.27   0
  -8   2 -10    2.44    0.30   0
  -7 -10  13   -0.09    0.41   0
  -7  -3   9    1.29    0.28   0
  -7  -2   8   42.61    0.44   0
  -7   2 -11    6.91    0.39   0
  -6  -8  12   28.42    0.56   0
  -6  -6  11   11.75    0.38   0
  -5 -10  12   14.34    0.59   0
  -5  -7  11   10.17    0.37   0
  -5  -4   9    1.07    0.20   0
  -5   2 -12    0.34    0.34   0
  -4   2 -12    5.79    0.31   0
  -3 -10  11   12.15    0.43   0
  -3   0   3  222.81    0.53   0
  -3   1 -15   24.07    0.63   0
  -3   2 -12    3.18    0.34   0
  -3   2  -2  263.71    0.47   0
  -2  -9  10    4.32    0.31   0
  -2  -7   9   14.05    0.40   0
  -2  -4   7    0.13    0.21   0
  -2  -2   5  225.63    0.72   0
  -2   1 -15   38.17    0.71   0
  -2   2 -12   32.53    0.54   0
  -1   1 -15   -0.12    0.41   0
  -1   2 -11  288.71    1.26   0
  -1   2  -5   22.00    0.25   0
   0  -8   8    1.55    0.20   0
   0   0 -17    0.25    0.48   0
   0   1 -14    2.32    0.31   0
   1 -11   8    7.29    0.37   0
   1  -8   7   32.70    0.45   0
   1  -6   6   71.66    0.50   0
   1   1 -13    2.19    0.28   0
   2 -11   7   -0.47    0.30   0
   2  -8   6   -0.05    0.22   0
   2  -1 -18    9.44    0.66   0
   2   0  -3    0.78    0.12   0
   2   1 -11  102.21    0.73   0
   2   1 -10    0.04    0.19   0
   3 -11   6   16.88    0.38   0
   3  -8   5   32.51    0.35   0
   3  -4   2  658.26    0.87   0
   3  -1 -17    0.67    0.37   0
   3   0 -14    0.24    0.26   0
   4 -12   5    0.46    0.26   0
   4  -2 -18    1.01    0.39   0
   4   0 -11    0.05    0.27   0
   4   0 -10   28.69    0.42   0
   4   0  -9    0.77    0.24   0
   5  -2 -17    1.89    0.39   0
   5  -1 -14    0.56    0.36   0
   6  -2 -15    8.95    0.37   0
   7  -3 -16    9.56    0.49   0
   8  -4 -16    0.79    0.41   0
   8  -4 -15    0.90    0.30   0
   8  -4  -9   32.57    0.38   0
   9  -7  -6    2.55    0.16   0
   9  -6 -17   -0.34    0.38   0
   9  -5 -15   -0.20    0.38   0
   9  -5 -14   10.11    0.43   0
   9  -5 -11    9.60    0.34   0
  10  -7 -15    0.61    0.31   0
  10  -7 -10   48.73    0.52   0
  11  -9 -12    4.40    0.34   0
 -16  -3   8    9.96    0.42   0
 -15   0   2   -0.16    0.15   0
 -14  -5  11    0.41    0.41   0
 -14  -3   9    2.81    0.34   0
 -14  -1   6    1.11    0.24   0
 -12  -8  13    0.34    0.51   0
 -12  -6  12   24.10    0.64   0
 -12  -1   7    1.72    0.20   0
 -12   0   5   -0.07    0.17   0
 -11  -6  12    0.55    0.41   0
 -10  -8  13    0.84    0.37   0
 -10  -6  12    6.80    0.39   0
  -9  -9  13   22.04    0.71   0
  -8  -7  12    2.88    0.35   0
  -8  -2   8    0.40    0.24   0
  -7  -8  12    5.26    0.49   0
  -7  -6  11    6.50    0.41   0
  -7   0   5  655.13    1.25   0
  -6  -9  12    0.37    0.44   0
  -6  -5  10   -0.53    0.29   0
  -6   2 -12    3.02    0.36   0
  -5  -3   8   33.14    0.40   0
  -4  -9  11   28.07    0.54   0
  -3 -12  11    2.31    0.51   0
  -3 -11  11    5.65    0.40   0
  -3  -8  10   23.66    0.51   0
  -3  -6   9   57.48    0.60   0
  -3   2 -13   18.03    0.49   0
  -2 -10  10    0.47    0.35   0
  -2  -3   6    0.51    0.14   0
  -2   2  -3  356.05    0.67   0
  -1  -9   9   14.32    0.37   0
  -1   2 -12   -0.55    0.34   0
   0 -13   9    2.50    0.36   0
   0  -5   6   14.54    0.29   0
   0   2 -10   79.21    0.65   0
   0   2  -9   81.73    0.59   0
   0   2  -8   65.21    0.49   0
   0   2  -7  337.59    1.01   0
   1 -13   8    8.43    0.47   0
   1 -12   8   25.48    0.54   0
   1   0 -17   32.18    0.74   0
   1   1  -4 1380.20    1.49   0
   2 -13   7   25.22    0.53   0
   2 -12   7    0.81    0.33   0
   2  -5   4   11.72    0.20   0
   2   0 -16   12.93    0.47   0
   2   1 -13    8.04    0.39   0
   2   1 -12   12.10    0.33   0
   2   1  -7    5.18    0.19   0
   3 -13   6   22.08    0.48   0
   3 -12   6   19.68    0.43   0
   3  -1 -18   -0.08    0.51   0
   3   0 -15   36.13    0.59   0
   3   0  -5 2215.63    2.07   0
   4 -13   5    9.00    0.34   0
   4  -1 -17    5.01    0.49   0
   4   0 -13    0.21    0.32   0
   4   0 -12    0.96    0.21   0
   4   0  -8  899.88    1.72   0
   5  -6   1    9.78    0.12   0
   5  -2 -18    6.82    0.59   0
   6 -11   2  140.77    0.64   0
   6  -2  -7   64.16    0.44   0
   7  -4  -5    3.18    0.13   0
   7  -3 -17   17.77    0.61   0
   7  -3  -7    3.14    0.18   0
   8 -12  -1    3.91    0.13   0
   8  -5  -6    4.57    0.16   0
   8  -4 -17    3.01    0.47   0
   8  -4  -8    0.65    0.19   0
   9  -9  -4    8.77    0.11   0
   9  -5 -10   45.11    0.47   0
  10  -8  -8    9.07    0.24   0
  11  -9 -11    0.31    0.27   0
 -16  -2   6    3.08    0.31   0
 -15  -2   7   21.08    0.40   0
 -15  -1   5    0.11    0.21   0
 -14  -4  10    1.76    0.32   0
 -13  -5  11    2.96    0.42   0
 -13  -3   9    6.80    0.36   0
 -13  -2   8   49.20    0.54   0
 -12  -5  11   13.58    0.50   0
 -12  -2   8   33.48    0.48   0
 -11  -5  11    0.65    0.39   0
 -11   2  -7    2.29    0.23   0
 -10  -9  13   15.44    0.63   0
 -10  -1   7   45.28    0.45   0
  -9 -10  13    0.53    0.53   0
  -9  -7  12    1.24    0.34   0
  -9  -2   8    0.66    0.26   0
  -9   2 -10   30.98    0.50   0
  -8  -3   9   62.38    0.58   0
  -8   2 -11   17.44    0.46   0
  -7   2 -12   14.19    0.48   0
  -7   3  -6   39.98    0.37   0
  -6 -10  12    2.07    0.53   0
  -6  -1   6   17.11    0.28   0
  -6   3  -7   48.79    0.43   0
  -6   3  -6    2.90    0.18   0
  -6   3  -5    3.35    0.15   0
  -5  -8  11   16.53    0.45   0
  -5  -6  10    1.82    0.27   0
  -5   2 -13   -0.07    0.35   0
  -5   3  -8    3.39    0.23   0
  -5   3  -7   12.66    0.27   0
  -5   3  -6    1.11    0.16   0
  -4 -10  11   32.76    0.67   0
  -4  -7  10  109.69    0.84   0
  -4   2 -13   31.02    0.53   0
  -2 -11  10   -0.27    0.40   0
  -2   0   2  683.43    0.75   0
  -2   1 -16    0.19    0.47   0
  -2   2 -13   11.19    0.38   0
  -1 -10   9    3.39    0.37   0
  -1  -4   6    0.45    0.14   0
  -1  -3   5   14.42    0.24   0
  -1   2 -13   13.49    0.45   0
   0  -9   8    3.56    0.26   0
   0   2 -11   23.82    0.40   0
   1  -5   5    9.70    0.20   0
   1  -2   2  462.56    0.65   0
   2   0 -17   -0.71    0.47   0
   2   1  -6   27.45    0.31   0
   3   0 -16   -0.32    0.41   0
   4  -9   4    0.10    0.13   0
   4  -7   3    7.02    0.17   0
   4   0 -14    0.75    0.27   0
   5 -10   3   53.50    0.43   0
   5  -2  -4  173.78    0.51   0
   5  -1 -16    0.34    0.41   0
   6  -2 -17    3.61    0.49   0
   6  -1 -12   44.44    0.56   0
   7  -2 -12   27.89    0.44   0
   7  -2 -11   20.49    0.42   0
   8  -3 -13    5.00    0.38   0
   9  -6  -7   95.31    0.53   0
   9  -5 -17    8.06    0.54   0
  10  -7  -9   14.56    0.32   0
  10  -6 -16    4.29    0.48   0
  10  -6 -14    5.15    0.35   0
  10  -6 -13   43.03    0.58   0
  11  -8 -14    1.08    0.40   0
  11  -8 -13   17.95    0.50   0
 -15  -3   8    0.02    0.36   0
 -13  -4  10   12.34    0.39   0
 -13  -1   6    2.01    0.23   0
 -13   0   4    0.41    0.16   0
 -12  -4  10   24.30    0.53   0
 -12   1   2   13.04    0.18   0
 -11  -9  13    1.93    0.43   0
 -11  -7  12   16.26    0.57   0
 -11  -2   8   55.05    0.57   0
 -11   0   5    5.99    0.22   0
 -10  -7  12   36.88    0.65   0
 -10  -4  10   99.77    0.81   0
 -10  -3   9    7.18    0.36   0
 -10  -2   8    1.37    0.26   0
  -9  -3   9   22.23    0.39   0
  -8  -6  11    8.79    0.36   0
  -8   0   5    0.22    0.15   0
  -7  -9  12   42.99    0.71   0
  -7  -5  10   83.41    0.72   0
  -7   3  -7   22.52    0.32   0
  -7   3  -5    6.43    0.17   0
  -6 -11  12    7.00    0.56   0
  -6  -3   8   64.33    0.57   0
  -6   2 -13    1.69    0.39   0
  -6   3  -8   35.31    0.41   0
  -5   0   4    0.27    0.09   0
  -5   3  -9    6.08    0.30   0
  -5   3  -5  156.01    0.59   0
  -4 -11  11    1.74    0.45   0
  -4  -3   7    0.10    0.22   0
  -4  -2   6    4.97    0.21   0
  -4   2 -14    2.62    0.43   0
  -4   3  -8   75.69    0.54   0
  -4   3  -6    5.51    0.19   0
  -3   2 -14    4.01    0.42   0
  -2 -13  10    6.37    0.53   0
  -2 -12  10   51.70    0.75   0
  -2  -8   9  317.95    1.36   0
  -2  -6   8  157.76    0.85   0
  -2   2 -14    1.45    0.41   0
  -1   2  -4  115.85    0.45   0
   0 -10   8    0.26    0.30   0
   0  -7   7    0.36    0.18   0
   0  -4   5   35.80    0.32   0
   0  -2   3 2001.63    1.64   0
   0   2 -13   -0.11    0.33   0
   0   2 -12    0.24    0.24   0
   1  -4   4   32.54    0.29   0
   1   2 -10  100.83    0.71   0
   2  -9   6    1.05    0.23   0
   2  -4   3   18.78    0.19   0
   2  -3   2   53.19    0.24   0
   2   1 -15    3.72    0.44   0
   3  -9   5    2.18    0.18   0
   3  -7   4   -0.17    0.15   0
   3   0 -17   18.08    0.61   0
   3   1 -13    0.36    0.33   0
   3   1 -12    6.94    0.28   0
   3   1 -11   37.96    0.47   0
   3   1 -10    9.01    0.26   0
   3   1  -9   13.22    0.28   0
   4  -1 -18    0.97    0.39   0
   4   0 -15    0.21    0.29   0
   4   0  -7   -0.15    0.14   0
   6 -12   2    0.52    0.17   0
   6  -2 -18    0.61    0.54   0
   6  -2  -6   44.49    0.35   0
   6  -1 -13    5.52    0.30   0
   6  -1 -11   23.36    0.38   0
   7  -2 -15    0.37    0.29   0
   7  -2 -10   17.84    0.33   0
   8 -13  -1    3.74    0.16   0
   8  -3 -16   22.58    0.59   0
   8  -3 -15    2.92    0.32   0
   9  -4 -15   -0.11    0.37   0
   9  -4 -14   12.61    0.45   0
   9  -4 -13   38.80    0.58   0
   9  -4 -12    4.57    0.33   0
  10  -6 -11    3.46    0.22   0
  11 -10  -9    9.42    0.29   0
  11  -9 -10    0.39    0.25   0
  11  -8 -12    5.52    0.35   0
 -16  -3   7    7.21    0.39   0
 -15  -5  10   12.39    0.46   0
 -15  -4   9   16.65    0.45   0
 -15   0   1    1.17    0.17   0
 -14  -2   7    0.18    0.21   0
 -10  -6  11    2.95    0.39   0
 -10   0   5    0.00    0.12   0
  -9  -8  12    7.34    0.42   0
  -9  -6  11    0.49    0.27   0
  -9   0   5  145.06    0.62   0
  -8  -5  10   56.15    0.67   0
  -8   3  -7    1.13    0.20   0
  -8   3  -6    0.56    0.15   0
  -8   3  -5   32.52    0.29   0
  -7 -10  12   43.74    0.75   0
  -7  -7  11   76.28    0.79   0
  -7  -4   9    8.65    0.34   0
  -7  -1   6   20.46    0.31   0
  -7   3  -8    0.76    0.20   0
  -7   3  -4   17.09    0.19   0
  -6  -8  11    1.92    0.30   0
  -6  -6  10    8.63    0.33   0
  -6   3  -9    6.23    0.24   0
  -6   3  -4   74.04    0.36   0
  -5  -7  10    4.00    0.39   0
  -5   2 -14    8.03    0.48   0
  -5   3 -10   37.56    0.50   0
  -4   3 -10    0.68    0.26   0
  -4   3  -5   35.88    0.30   0
  -3 -10  10    5.24    0.41   0
  -3  -7   9   32.34    0.47   0
  -3   3 -10   38.28    0.49   0
  -3   3  -9  239.89    1.00   0
  -3   3  -8   21.04    0.31   0
  -1 -13   9    3.12    0.49   0
  -1 -12   9    0.78    0.38   0
  -1  -8   8   28.73    0.48   0
  -1  -6   7    5.10    0.27   0
  -1   2 -14    0.28    0.28   0
   0  -3   4  134.57    0.51   0
   0   1 -17   21.59    0.70   0
   1 -10   7   13.87    0.39   0
   1  -7   6    2.78    0.18   0
   1  -3   3  123.34    0.43   0
   1   2 -12  164.96    1.01   0
   1   2 -11    1.04    0.21   0
   1   2  -9    7.82    0.24   0
   1   2  -8  134.19    0.71   0
   2  -7   5   12.96    0.24   0
   2   0 -18    4.21    0.46   0
   3   1  -8  384.35    1.13   0
   4 -10   4    3.93    0.24   0
   4  -2  -2   87.60    0.24   0
   4   0 -16   54.36    0.74   0
   5 -11   3   48.14    0.46   0
   5  -8   2    1.60    0.14   0
   5  -5   0  220.86    0.33   0
   5  -1 -18   20.61    0.69   0
   5   0 -14   -0.15    0.34   0
   5   0 -13    4.32    0.29   0
   5   0 -12   -0.05    0.21   0
   5   0 -11   79.50    0.64   0
   5   0 -10    0.10    0.25   0
   6 -13   2   54.28    0.50   0
   6  -3  -4   74.49    0.33   0
   6  -1 -16    3.60    0.43   0
   6  -1 -15   17.43    0.44   0
   6  -1  -9   37.32    0.43   0
   7  -2 -17    3.20    0.47   0
   7  -2 -16   17.01    0.49   0
   7  -2  -9   49.21    0.46   0
   8  -4  -7   30.50    0.33   0
  10  -8  -7   65.13    0.44   0
  10  -6 -10   11.94    0.33   0
  11 -11  -8    2.04    0.20   0
  11  -8 -11    3.36    0.28   0
  11  -7 -14   -0.03    0.36   0
 -16  -2   5    0.22    0.26   0
 -15  -2   6    0.08    0.27   0
 -15  -1   4    4.17    0.25   0
 -14  -5  10    0.40    0.31   0
 -14  -4   9    1.55    0.35   0
 -14  -3   8   -0.12    0.30   0
 -14  -1   5   10.38    0.30   0
 -13  -5  10    0.02    0.37   0
 -12  -8  12    6.44    0.47   0
 -12  -6  11   32.43    0.59   0
 -12   2  -4    0.20    0.09   0
 -11  -8  12    6.47    0.44   0
 -11  -6  11   84.10    0.85   0
  -9  -9  12   12.77    0.51   0
  -9  -5  10   45.13    0.64   0
  -8 -10  12    1.08    0.48   0
  -8  -7  11    7.10    0.37   0
  -8   3  -8    2.21    0.22   0
  -8   3  -4    2.86    0.12   0
  -7 -11  12    0.28    0.41   0
  -7  -2   7    3.66    0.25   0
  -7   3  -9   18.51    0.36   0
  -6   3 -10    7.54    0.27   0
  -5 -11  11   12.26    0.58   0
  -5   3 -11    3.13    0.32   0
  -5   3  -4    1.08    0.10   0
  -4  -9  10   45.31    0.67   0
  -4   3 -11   63.61    0.65   0
  -3 -12  10   28.33    0.67   0
  -3 -11  10    2.69    0.34   0
  -3  -4   7   14.59    0.28   0
  -3  -1   4  315.26    0.75   0
  -3   2 -15    0.56    0.34   0
  -2  -9   9   55.03    0.63   0
  -2  -5   7   26.15    0.38   0
  -2   2 -15    0.88    0.33   0
  -2   3  -9   31.78    0.39   0
  -2   3  -8   12.05    0.29   0
  -1   2 -15    5.09    0.45   0
   0 -12   8   -0.09    0.36   0
   0  -8   7   29.08    0.43   0
   0   1  -2  142.37    0.35   0
   0   2 -14    5.38    0.34   0
   0   2  -5   47.53    0.34   0
   1 -11   7   44.42    0.59   0
   1   1 -17   -0.14    0.48   0
   1   2 -13   43.18    0.57   0
   1   2  -7    1.61    0.21   0
   2 -10   6    1.20    0.20   0
   2   1 -16    1.65    0.35   0
   2   1  -5  243.94    0.71   0
   3   0 -18   -0.33    0.41   0
   3   0  -4   -0.20    0.12   0
   3   1 -15    1.68    0.38   0
   4   0 -17    0.42    0.36   0
   4   0  -6  175.70    0.67   0
   5 -12   3    0.73    0.24   0
   5   0 -15   12.79    0.48   0
   5   0  -9  634.34    1.55   0
   6  -1 -17    0.39    0.48   0
   7  -3  -6    8.00    0.19   0
   7  -2 -18   11.93    0.61   0
   8  -3 -18   15.22    0.62   0
   9  -4 -18   -0.10    0.53   0
   9  -4 -17    2.18    0.39   0
   9  -4 -10    5.34    0.28   0
  10  -5 -17   24.34    0.67   0
  10  -5 -16    0.83    0.43   0
  10  -5 -15   16.44    0.47   0
  10  -5 -14   10.97    0.38   0
  10  -5 -13   11.25    0.36   0
  10  -5 -12    4.28    0.33   0
  11  -9  -9    2.75    0.24   0
 -15  -3   7   -0.15    0.31   0
 -13  -7  11    0.61    0.44   0
 -13  -4   9    9.80    0.43   0
 -12  -5  10   31.21    0.59   0
 -12   0   4   46.39    0.40   0
 -11  -9  12    4.18    0.55   0
 -11  -5  10    6.10    0.39   0
 -11  -1   6   46.96    0.47   0
 -10  -7  11   16.00    0.55   0
 -10  -1   6    8.78    0.26   0
  -9 -10  12   28.18    0.67   0
  -9  -7  11   21.44    0.50   0
  -8 -11  12   20.89    0.63   0
  -8  -4   9   30.83    0.45   0
  -8  -3   8   78.87    0.64   0
  -8   3  -9    3.48    0.26   0
  -7  -6  10   18.78    0.42   0
  -7   3 -10   12.81    0.35   0
  -6 -10  11    5.78    0.51   0
  -6  -7  10   17.23    0.48   0
  -6  -5   9   38.48    0.48   0
  -6   0   4   44.29    0.32   0
  -6   3 -11    0.33    0.29   0
  -5  -1   5  250.95    0.77   0
  -5   3 -12   15.04    0.43   0
  -3 -13  10    1.80    0.41   0
  -3  -8   9   71.96    0.69   0
  -3  -6   8    6.64    0.31   0
  -3  -3   6   13.82    0.24   0
  -3   3  -5   25.34    0.26   0
  -2  -7   8   -0.01    0.21   0
  -2   2 -16    0.01    0.45   0
  -2   3 -12   -0.17    0.31   0
  -2   3 -11   59.63    0.59   0
  -2   3  -7  193.27    0.77   0
  -1   3  -9   22.05    0.38   0
   0  -6   6    6.82    0.21   0
   1 -13   7   13.11    0.47   0
   1 -12   7    9.26    0.42   0
   1   2 -14   35.66    0.57   0
   2 -11   6    0.84    0.29   0
   2   1 -17    0.28    0.37   0
   2   2 -12    5.87    0.35   0
   2   2 -11  134.45    0.83   0
   2   2 -10   18.81    0.34   0
   3 -11   5   52.95    0.56   0
   3  -1  -2  463.20    0.58   0
   3   1 -16    1.10    0.43   0
   3   1  -7   78.66    0.49   0
   4 -11   4    3.53    0.24   0
   4  -6   2   -0.01    0.09   0
   4   0 -18   33.64    0.78   0
   4   1 -13    0.26    0.25   0
   4   1 -11   13.82    0.32   0
   5 -13   3    6.53    0.31   0
   5   0 -16   -0.23    0.33   0
   6  -9   1   84.92    0.40   0
   6  -7   0  373.16    0.57   0
   6  -1 -18    6.52    0.55   0
   6  -1  -8   27.39    0.33   0
   7  -2  -8   41.36    0.39   0
   7  -1 -14   21.78    0.52   0
   7  -1 -13   11.37    0.42   0
   7  -1 -12  232.38    1.16   0
   8  -6  -4   69.50    0.28   0
   8  -2 -15    6.08    0.44   0
   8  -2 -14   18.04    0.48   0
   8  -2 -13    0.71    0.32   0
   9  -3 -14    4.24    0.38   0
  10  -6  -9    0.42    0.21   0
  10  -5 -11   29.98    0.46   0
  11 -10  -8   32.37    0.36   0
 -16  -3   6   30.02    0.56   0
 -15  -5   9    0.51    0.32   0
 -15  -4   8    4.05    0.38   0
 -14  -2   6   -0.12    0.24   0
 -13  -1   5    3.40    0.23   0
 -12  -7  11    1.28    0.34   0
 -12  -2   7   99.89    0.70   0
 -11  -7  11   14.79    0.47   0
 -11  -2   7   11.60    0.34   0
 -10  -4   9    0.17    0.31   0
  -9  -2   7   13.92    0.34   0
  -9   3  -7   10.11    0.24   0
  -9   3  -6    1.89    0.16   0
  -9   3  -5    1.77    0.14   0
  -8  -8  11   39.54    0.64   0
  -8  -6  10   -0.25    0.25   0
  -8  -2   7    0.36    0.17   0
  -7  -9  11   22.11    0.54   0
  -7   3 -11   19.55    0.47   0
  -7   3  -3   26.81    0.19   0
  -6 -12  11    0.10    0.49   0
  -6 -11  11    1.07    0.48   0
  -6   3 -12    0.21    0.33   0
  -5  -6   9    2.09    0.23   0
  -5  -2   6   72.00    0.48   0
  -4 -11  10   23.02    0.60   0
  -4 -10  10   33.82    0.59   0
  -4  -7   9    7.46    0.32   0
  -4   0   3    0.07    0.09   0
  -4   3 -13    2.01    0.36   0
  -4   3  -4    5.46    0.14   0
  -2 -12   9    5.96    0.49   0
  -2 -11   9    0.91    0.31   0
  -2  -4   6   11.47    0.23   0
  -2   3 -13   16.43    0.48   0
  -1  -5   6   20.84    0.30   0
  -1   3  -8  185.58    0.82   0
   0   2 -16    7.76    0.49   0
   1  -8   6   24.61    0.36   0
   1  -6   5   58.72    0.43   0
   1   2 -15   34.97    0.60   0
   1   2  -6   92.72    0.51   0
   2 -14   6    0.79    0.35   0
   2 -13   6    0.89    0.33   0
   2 -12   6    2.66    0.26   0
   2  -8   5    8.09    0.26   0
   2  -6   4    0.25    0.14   0
   2   1 -18    9.64    0.66   0
   2   2 -13   25.37    0.46   0
   2   2  -9  161.94    0.80   0
   3 -14   5    2.96    0.36   0
   3 -13   5    3.84    0.37   0
   3 -12   5    3.12    0.31   0
   3  -8   4    2.15    0.18   0
   3  -6   3    6.20    0.16   0
   4 -14   4   14.21    0.42   0
   4 -13   4    3.23    0.32   0
   4 -12   4    7.70    0.30   0
   4  -8   3    7.72    0.20   0
   4   1 -15   21.68    0.49   0
   5  -3  -2   70.90    0.20   0
   5   0 -17    7.93    0.44   0
   5   0  -8   -0.02    0.16   0
   6   0 -14    0.74    0.37   0
   6   0 -13   -0.03    0.32   0
   6   0 -12  240.33    1.18   0
   7  -1 -11   18.84    0.40   0
   8  -5  -5   30.18    0.24   0
   8  -2 -16   10.41    0.43   0
   9  -6  -6   23.13    0.26   0
   9  -4  -9   27.12    0.38   0
   9  -3 -13   11.25    0.35   0
   9  -3 -12    3.94    0.33   0
  11  -6 -15    3.43    0.34   0
  11  -6 -14    0.33    0.35   0
 -15  -2   5    8.23    0.32   0
 -14  -5   9   -0.12    0.37   0
 -14  -4   8    4.46    0.37   0
 -14  -3   7   -0.48    0.28   0
 -13  -8  11   47.65    0.79   0
 -13  -6  10   25.22    0.54   0
 -13   1   0   26.16    0.21   0
 -12  -8  11   13.60    0.61   0
 -12  -6  10    2.61    0.40   0
 -11  -8  11    4.13    0.51   0
 -11   0   4   -0.20    0.16   0
 -11   1   2    0.34    0.10   0
 -10  -8  11   13.41    0.53   0
 -10  -6  10   12.02    0.46   0
 -10  -3   8   58.52    0.57   0
  -9  -8  11   23.73    0.55   0
  -9  -6  10   13.98    0.41   0
  -9   3  -8    3.25    0.23   0
  -8  -9  11   85.14    0.90   0
  -8   3 -10    0.34    0.25   0
  -7 -11  11   31.30    0.73   0
  -7 -10  11    0.24    0.38   0
  -6  -8  10    0.51    0.37   0
  -6  -4   8   13.49    0.30   0
  -6   3  -3    4.57    0.10   0
  -5   3 -13    0.02    0.34   0
  -4 -12  10   -1.00    0.35   0
  -4  -4   7   39.88    0.44   0
  -3  -9   9   41.38    0.57   0
  -2  -8   8   57.76    0.63   0
  -2   3 -14    8.99    0.45   0
  -1  -7   7    0.45    0.19   0
  -1   2  -3    4.08    0.12   0
  -1   3 -13   79.43    0.79   0
  -1   3  -7    4.02    0.23   0
   0  -9   7   46.88    0.52   0
   0   3 -12    0.15    0.30   0
   0   3 -10  195.41    0.98   0
   1   1  -3    9.42    0.14   0
   1   2 -16   13.95    0.50   0
   2   2 -15    0.36    0.30   0
   2   2  -8    8.55    0.23   0
   3   1  -6    3.54    0.19   0
   4   1 -16   14.22    0.48   0
   5  -1  -5  227.97    0.67   0
   5   0 -18    0.45    0.38   0
   6  -2  -5    3.36    0.14   0
   6  -1  -7  114.32    0.60   0
   6   0 -16    7.31    0.48   0
   6   0 -15   -0.41    0.27   0
   6   0 -11   -0.28    0.19   0
   7 -11   0    0.40    0.13   0
   7  -5  -3   24.25    0.14   0
   7  -1 -17    7.71    0.43   0
   7  -1 -10   41.77    0.49   0
   8  -4  -6   60.53    0.38   0
   8  -2 -10    3.95    0.27   0
   9  -7  -5   39.41    0.25   0
   9  -5  -7    5.58    0.20   0
   9  -3 -18    2.47    0.42   0
   9  -3 -11    0.28    0.27   0
  10  -5 -10    0.65    0.24   0
  10  -4 -17    2.58    0.48   0
  10  -4 -16    2.94    0.36   0
  10  -4 -14    0.24    0.27   0
  11  -6 -12    0.38    0.29   0
 -14  -7  10    3.48    0.49   0
 -14  -1   4   10.77    0.29   0
 -13  -5   9    4.20    0.40   0
 -13  -2   6   12.67    0.33   0
 -12  -1   5    5.46    0.25   0
 -10  -9  11    0.28    0.49   0
 -10   0   4  229.91    0.78   0
  -9  -9  11    9.46    0.45   0
  -9   2   0   99.12    0.24   0
  -9   3  -9    2.83    0.27   0
  -9   3  -4   -0.08    0.09   0
  -8 -10  11    2.16    0.41   0
  -8  -7  10   27.14    0.56   0
  -8   3 -11   -0.32    0.33   0
  -8   3  -3   53.33    0.24   0
  -7 -12  11    1.19    0.43   0
  -7   0   4    0.43    0.10   0
  -7   3 -12   24.14    0.52   0
  -6  -6   9    7.49    0.29   0
  -6  -3   7    5.34    0.22   0
  -6  -1   5   71.38    0.43   0
  -5 -11  10    3.11    0.45   0
  -5 -10  10    1.24    0.31   0
  -5  -7   9  111.95    0.87   0
  -5  -5   8    5.21    0.24   0
  -5   3  -3    6.86    0.12   0
  -4  -8   9    5.33    0.31   0
  -4  -6   8   40.27    0.50   0
  -4   3 -14   12.49    0.43   0
  -3 -11   9    2.00    0.40   0
  -3 -10   9    0.08    0.27   0
  -3  -7   8   27.27    0.47   0
  -3  -5   7   37.80    0.41   0
  -2  -3   5    2.30    0.14   0
  -2   2  -2    5.32    0.09   0
  -2   3  -5   65.53    0.40   0
  -1 -13   8    0.30    0.41   0
  -1 -12   8    0.12    0.29   0
  -1   3 -14   32.72    0.56   0
   0  -5   5    2.92    0.15   0
   0   3 -13    2.38    0.29   0
   1  -9   6    6.11    0.24   0
   1   2 -17   15.71    0.60   0
   2   2  -7  694.22    1.44   0
   3   2 -15    1.56    0.40   0
   3   2 -13   -0.25    0.25   0
   3   2 -10   44.32    0.47   0
   4   0  -5    0.12    0.13   0
   4   1 -17    5.09    0.41   0
   4   1  -8   26.09    0.33   0
   5  -9   2   29.76    0.30   0
   5   0  -7    2.52    0.20   0
   5   1 -13   12.68    0.36   0
   5   1 -12   69.57    0.64   0
   5   1 -11   65.70    0.63   0
   6 -10   1   21.61    0.27   0
   6   0 -17   -0.38    0.33   0
   6   0 -10    5.04    0.22   0
   7 -12   0    4.97    0.19   0
   7  -4  -4    2.88    0.10   0
   7  -1 -18    4.19    0.42   0
  10  -4 -12    7.96    0.35   0
  11  -7 -10    0.10    0.24   0
  11  -5 -16    3.26    0.50   0
  11  -5 -15    0.66    0.40   0
  12  -8 -13    0.58    0.33   0
 -15  -5   8    1.01    0.38   0
 -15  -4   7   14.05    0.47   0
 -15  -3   6    2.93    0.27   0
 -14  -6   9   13.78    0.52   0
 -13  -7  10    1.76    0.36   0
 -13  -4   8    1.38    0.26   0
 -13  -3   7    1.75    0.28   0
 -12  -7  10    1.72    0.46   0
 -12  -5   9    0.33    0.26   0
 -12   1   1   16.15    0.19   0
 -11 -10  11    2.43    0.55   0
 -11  -5   9    2.84    0.36   0
 -10  -7  10   49.48    0.72   0
 -10  -5   9    8.76    0.39   0
  -9 -11  11    0.15    0.56   0
  -9 -10  11   22.83    0.61   0
  -9  -7  10   14.91    0.42   0
  -9  -5   9    0.49    0.25   0
  -9   0   4   -0.03    0.14   0
  -8  -4   8    0.63    0.26   0
  -8   0   4  120.75    0.52   0
  -7  -8  10   40.24    0.61   0
  -7  -6   9   10.18    0.41   0
  -6 -10  10    1.76    0.44   0
  -5 -13  10   10.03    0.51   0
  -4  -9   9   44.39    0.66   0
  -4  -3   6   -0.09    0.15   0
  -3 -13   9    7.36    0.52   0
  -3 -12   9   13.38    0.47   0
  -3   3 -15   -0.06    0.32   0
  -3   3  -4   12.89    0.18   0
  -2  -9   8    7.87    0.33   0
  -1  -8   7    8.62    0.28   0
  -1   3 -15   77.65    0.90   0
  -1   3  -6    9.45    0.20   0
   0 -14   7   16.66    0.56   0
   0 -13   7    0.71    0.37   0
   0 -12   7    0.73    0.36   0
   0 -11   7   -0.63    0.24   0
   0   3 -14   37.53    0.59   0
   1 -10   6    0.13    0.27   0
   1  -5   4   39.83    0.34   0
   1   3 -13    0.26    0.36   0
   1   3 -12   17.96    0.40   0
   1   3 -11    7.65    0.29   0
   1   3 -10   10.56    0.35   0
   2  -9   5   15.63    0.29   0
   2   1  -4    3.98    0.12   0
   2   2 -17    7.76    0.46   0
   3  -9   4   89.98    0.59   0
   3   2 -16   44.54    0.76   0
   4  -9   3   11.85    0.25   0
   4   1 -18    1.25    0.41   0
   5   1 -17    0.02    0.44   0
   6   0 -18    3.85    0.42   0
   6   0  -9    0.02    0.23   0
   7  -1  -9   30.75    0.38   0
   7   0 -15    0.43    0.38   0
   7   0 -14   -0.06    0.34   0
   8  -2  -9   18.10    0.34   0
   8  -1 -17    0.11    0.44   0
   8  -1 -16   48.17    0.76   0
   8  -1 -14    1.01    0.29   0
   9  -4  -8    0.52    0.18   0
   9  -3 -10   -0.42    0.16   0
   9  -2 -17    8.08    0.55   0
   9  -2 -16    8.14    0.41   0
   9  -2 -15   16.84    0.44   0
   9  -2 -13   25.53    0.50   0
  10  -7  -7   75.43    0.44   0
  10  -6  -8   57.29    0.45   0
  10  -4 -11    0.09    0.26   0
  11  -9  -8   -0.11    0.15   0
  11  -5 -14    6.05    0.33   0
  12  -9 -11    5.67    0.30   0
  12  -8 -12    6.35    0.34   0
 -14  -5   8    3.21    0.38   0
 -14  -2   5    3.62    0.28   0
 -12  -4   8   84.26    0.73   0
 -12  -2   6    2.17    0.26   0
 -12   0   3   -0.11    0.15   0
 -11  -4   8   -0.16    0.30   0
 -10  -4   8   27.03    0.47   0
 -10   3  -8    3.44    0.23   0
 -10   3  -7    2.20    0.18   0
 -10   3  -6    2.95    0.16   0
  -9  -8  10    3.37    0.43   0
  -8  -8  10   15.21    0.46   0
  -8  -6   9    5.41    0.37   0
  -7  -9  10   20.78    0.50   0
  -7  -2   6    2.69    0.22   0
  -7  -1   5  155.27    0.65   0
  -6 -12  10    3.25    0.51   0
  -6 -11  10    6.27    0.50   0
  -6  -5   8   -0.26    0.19   0
  -5  -8   9    4.27    0.31   0
  -5  -4   7   54.55    0.48   0
  -4 -10   9   44.41    0.70   0
  -4  -2   5  154.88    0.62   0
  -2 -10   8   18.41    0.42   0
  -1  -6   6  160.25    0.77   0
  -1  -3   4   57.05    0.36   0
  -1   3 -16   -0.58    0.49   0
   0   3 -15   31.75    0.59   0
   0   3  -7  202.90    0.79   0
   1 -14   6    0.03    0.41   0
   1 -11   6   38.72    0.55   0
   1  -7   5   12.61    0.25   0
   1   2  -5   29.62    0.27   0
   1   3 -15    3.06    0.43   0
   1   3 -14    1.56    0.30   0
   1   3  -9   54.68    0.49   0
   2 -10   5   68.80    0.61   0
   2  -5   3    0.21    0.12   0
   2   0  -2  702.08    0.76   0
   2   2 -18    2.08    0.53   0
   4  -5   1   48.55    0.23   0
   4   1  -7   38.60    0.36   0
   4   2 -14   -0.19    0.27   0
   4   2 -13   21.00    0.44   0
   4   2 -12   33.60    0.48   0
   5 -10   2    0.48    0.18   0
   5  -7   1   46.87    0.28   0
   5   1 -18   18.88    0.68   0
   6 -11   1    4.77    0.21   0
   7  -3  -5   18.72    0.21   0
   7   0 -17    4.13    0.51   0
   7   0 -16   -0.06    0.33   0
   7   0 -13    9.58    0.34   0
   7   0 -12   -0.06    0.32   0
   8  -3  -7   72.34    0.45   0
   8  -1 -18    4.82    0.51   0
   8  -1 -12  107.49    0.79   0
   9  -2 -18   11.86    0.51   0
   9  -2 -12   45.12    0.58   0
  10  -5  -9    8.26    0.26   0
  10  -3 -14    0.50    0.26   0
  11 -11  -7    2.59    0.14   0
  12  -7 -13    8.49    0.42   0
 -15  -6   8   24.94    0.64   0
 -15  -2   4    0.73    0.24   0
 -14  -7   9    8.30    0.55   0
 -14  -4   7    1.01    0.33   0
 -14  -3   6    1.23    0.30   0
 -14   0   1    0.00    0.17   0
 -13  -1   4    6.73    0.24   0
 -12  -8  10   10.44    0.47   0
 -11  -8  10    6.41    0.40   0
 -11  -6   9    0.79    0.37   0
 -11  -3   7   98.27    0.73   0
 -11  -2   6   55.74    0.53   0
 -10  -8  10   11.64    0.45   0
 -10  -6   9    0.54    0.34   0
 -10  -3   7    2.65    0.30   0
 -10  -1   5    5.79    0.22   0
 -10   3  -5    1.19    0.11   0
  -9  -6   9   51.64    0.66   0
  -8  -9  10   10.29    0.43   0
  -8  -1   5    2.96    0.16   0
  -7 -11  10   20.99    0.67   0
  -7  -7   9   42.06    0.61   0
  -6   2   0   73.05    0.13   0
  -6   4  -9    0.93    0.23   0
  -5   0   3  256.34    0.62   0
  -5   4 -11   12.24    0.37   0
  -5   4 -10    3.26    0.27   0
  -4 -11   9    2.99    0.34   0
  -4  -7   8   32.98    0.46   0
  -4  -5   7    3.92    0.25   0
  -4   3  -3  173.67    0.46   0
  -4   4 -11    6.91    0.32   0
  -4   4 -10    3.90    0.23   0
  -4   4  -9   23.05    0.35   0
  -4   4  -8    0.67    0.21   0
  -3  -6   7    1.41    0.26   0
  -3   4 -11    1.78    0.29   0
  -3   4 -10    3.00    0.21   0
  -3   4  -9   34.85    0.45   0
  -2 -13   8    8.33    0.43   0
  -2 -12   8   16.43    0.47   0
  -2  -7   7   87.13    0.65   0
  -2  -5   6   85.63    0.56   0
  -2   4 -11    4.81    0.32   0
  -2   4 -10    5.57    0.29   0
  -1  -9   7    4.85    0.26   0
   0  -8   6   53.93    0.50   0
   0  -4   4   14.17    0.21   0
   0   3 -16    2.17    0.39   0
   1 -13   6   -0.39    0.27   0
   1 -12   6    4.59    0.29   0
   1   3 -16    4.30    0.51   0
   1   3  -8    6.99    0.27   0
   2 -14   5    5.20    0.43   0
   2 -13   5    2.48    0.34   0
   2 -11   5    8.50    0.35   0
   2  -7   4   86.92    0.52   0
   2   2  -6   53.66    0.41   0
   2   3 -14   58.07    0.74   0
   2   3 -12    1.30    0.26   0
   3 -10   4    1.94    0.23   0
   3  -5   2    8.17    0.14   0
   4 -10   3    1.62    0.21   0
   4   2 -16    2.85    0.38   0
   4   2 -11   53.20    0.54   0
   5 -14   2   -0.17    0.30   0
   5  -2  -3   87.41    0.31   0
   6 -13   1   28.11    0.40   0
   6 -12   1    0.05    0.19   0
   6  -1  -6   15.90    0.25   0
   6   0  -8  174.24    0.79   0
   6   1 -17    0.59    0.42   0
   6   1 -16    3.53    0.35   0
   6   1 -14    4.69    0.33   0
   6   1 -13    6.86    0.32   0
   7   0 -18    0.24    0.38   0
   7   0 -11    0.71    0.28   0
   8  -1 -11   60.54    0.57   0
   9  -3  -9   21.81    0.36   0
  10  -8  -6    8.41    0.16   0
  10  -4 -10   99.85    0.69   0
  11  -7  -9   25.20    0.36   0
  11  -6 -10   41.18    0.47   0
  11  -5 -12    7.76    0.30   0
  11  -4 -17   12.60    0.51   0
  11  -4 -16    0.77    0.34   0
  11  -4 -15    4.28    0.42   0
  12  -6 -15    8.79    0.40   0
 -15  -5   7    1.01    0.40   0
 -15  -4   6    3.68    0.36   0
 -15  -3   5    1.05    0.32   0
 -14  -1   3    0.22    0.21   0
 -13  -7   9   23.35    0.62   0
 -13  -5   8    0.06    0.27   0
 -13  -2   5    0.45    0.22   0
 -12  -9  10    2.50    0.41   0
 -11  -9  10    0.47    0.46   0
  -9 -10  10   10.66    0.56   0
  -9  -2   6   11.76    0.26   0
  -8 -11  10   43.71    0.84   0
  -8 -10  10    5.57    0.42   0
  -8  -7   9    3.37    0.38   0
  -7 -12  10    0.85    0.40   0
  -7  -5   8   60.72    0.58   0
  -6  -8   9   51.75    0.64   0
  -6  -4   7    5.73    0.27   0
  -6   4 -11    2.17    0.29   0
  -6   4 -10   70.04    0.63   0
  -6   4  -8    7.29    0.25   0
  -6   4  -7   55.36    0.44   0
  -5  -3   6  193.71    0.80   0
  -5   4 -12    0.24    0.33   0
  -5   4  -7    0.30    0.18   0
  -4   4 -13   13.62    0.45   0
  -4   4  -7   16.26    0.28   0
  -3  -9   8   13.51    0.39   0
  -3   4  -8   -0.04    0.15   0
  -2   4 -13   11.39    0.46   0
  -2   4 -12    0.66    0.24   0
  -2   4  -9    9.21    0.29   0
  -1 -14   7    0.70    0.47   0
  -1 -11   7   26.49    0.53   0
  -1   3  -5  134.44    0.56   0
  -1   4 -12   33.47    0.54   0
   0  -6   5    6.35    0.25   0
   0   3 -17    0.79    0.41   0
   0   3  -6    1.18    0.18   0
   1  -8   5   -0.01    0.21   0
   1   3 -17   28.40    0.72   0
   2 -12   5    8.52    0.30   0
   2   3 -16    5.92    0.52   0
   2   3 -15    4.46    0.34   0
   2   3 -10   11.19    0.29   0
   3 -14   4    2.33    0.34   0
   3 -13   4    6.59    0.37   0
   3 -12   4   44.76    0.54   0
   3 -11   4   44.55    0.50   0
   3  -7   3   50.61    0.37   0
   4 -14   3    0.44    0.30   0
   4 -13   3   28.92    0.47   0
   4 -11   3    2.35    0.23   0
   4  -7   2   99.78    0.45   0
   4   2 -18    0.83    0.49   0
   5 -13   2   33.16    0.45   0
   5 -12   2    2.02    0.22   0
   5 -11   2   13.01    0.29   0
   5   0  -6    0.61    0.13   0
   5   2 -15   -0.80    0.38   0
   5   2 -14   12.34    0.46   0
   6   1 -18    5.98    0.56   0
   6   1 -11   23.03    0.43   0
   7  -2  -6    2.66    0.16   0
   8  -2  -8    0.61    0.21   0
   9  -2 -11    2.61    0.22   0
   9  -1 -17   21.13    0.63   0
   9  -1 -15    2.45    0.39   0
  10  -3 -12   13.44    0.34   0
  11  -8  -8   84.50    0.50   0
  12  -9 -10    2.47    0.25   0
  12  -7 -12    2.94    0.30   0
 -14  -6   8    0.08    0.31   0
 -13  -3   6    5.21    0.30   0
 -12  -5   8    1.44    0.26   0
 -12  -1   4   62.82    0.50   0
 -11 -10  10    5.75    0.46   0
 -11  -7   9   26.63    0.60   0
 -11  -5   8    1.59    0.35   0
 -11   0   3  157.00    0.65   0
 -10 -10  10   13.33    0.53   0
 -10  -5   8    4.93    0.35   0
  -9 -11  10   18.89    0.60   0
  -9  -7   9    1.16    0.35   0
  -9  -5   8   22.44    0.46   0
  -8  -5   8    8.61    0.30   0
  -7  -8   9    0.89    0.29   0
  -7   4 -10    0.60    0.27   0
  -7   4  -9   49.76    0.51   0
  -7   4  -8   31.88    0.38   0
  -6  -6   8    6.54    0.26   0
  -6   4 -12   11.80    0.43   0
  -5 -13   9    0.65    0.40   0
  -5 -12   9    9.07    0.45   0
  -5  -7   8   30.37    0.51   0
  -5   4 -13    4.48    0.41   0
  -4  -8   8  205.70    1.11   0
  -4   4 -14    9.78    0.46   0
  -3 -14   8    5.46    0.56   0
  -3 -13   8   20.12    0.64   0
  -3 -12   8    6.48    0.47   0
  -3 -10   8   31.94    0.52   0
  -3   0   2   -0.00    0.06   0
  -3   4 -14    4.27    0.41   0
  -3   4  -7    9.95    0.25   0
  -2  -8   7   96.24    0.72   0
  -2   3  -4    9.12    0.15   0
  -1 -13   7    0.24    0.32   0
  -1 -12   7    6.74    0.36   0
  -1  -7   6   11.67    0.27   0
  -1   4 -14   14.42    0.51   0
  -1   4 -13   21.62    0.46   0
  -1   4  -9  171.17    0.88   0
   0  -9   6    2.72    0.22   0
   1  -4   3   26.61    0.24   0
   1   3  -7    2.56    0.22   0
   2   3 -17    0.31    0.46   0
   2   3  -9    0.67    0.17   0
   3   0  -3  259.10    0.56   0
   3   2  -7   35.44    0.36   0
   3   3 -15   52.88    0.75   0
   3   3 -13    6.78    0.33   0
   3   3 -12    0.29    0.25   0
   3   3 -11  105.78    0.78   0
   4 -12   3   12.87    0.34   0
   4   2  -9   28.24    0.37   0
   5   1  -8  512.74    1.33   0
   5   2 -17    2.13    0.50   0
   5   2 -16    0.39    0.33   0
   5   2 -13    3.74    0.29   0
   5   2 -12   51.45    0.57   0
   6   1 -10   16.24    0.36   0
   8 -10  -2    3.84    0.10   0
   8  -1 -10  100.55    0.68   0
   8   0 -18    1.03    0.54   0
   8   0 -17    0.10    0.36   0
   8   0 -16  319.94    1.64   0
   8   0 -15   -0.72    0.28   0
   8   0 -14   19.76    0.45   0
   8   0 -13   -0.15    0.33   0
   9  -4  -7   21.03    0.28   0
   9  -1 -13   41.65    0.60   0
  10  -3 -11   37.41    0.50   0
  10  -2 -18   10.71    0.51   0
  10  -2 -16    2.40    0.36   0
  10  -2 -14    0.23    0.37   0
  11  -3 -17    3.81    0.49   0
  12  -6 -13    6.41    0.31   0
 -15  -6   7    4.02    0.43   0
 -15  -2   3    0.44    0.25   0
 -14  -7   8    0.43    0.42   0
 -14  -5   7    3.07    0.38   0
 -14  -2   4    7.10    0.31   0
 -13  -8   9   28.24    0.61   0
 -13  -6   8   20.61    0.54   0
 -13   1  -1    0.78    0.11   0
 -12  -4   7   10.54    0.33   0
 -12  -2   5   88.52    0.64   0
 -11   1   1    5.80    0.14   0
  -9   3  -3    9.44    0.10   0
  -8  -8   9    0.04    0.28   0
  -7  -4   7    3.01    0.20   0
  -7   4 -11    3.85    0.32   0
  -7   4  -7   29.17    0.33   0
  -6 -13   9   14.41    0.70   0
  -6 -12   9    0.49    0.48   0
  -6 -10   9   25.57    0.56   0
  -6  -3   6    1.32    0.17   0
  -6   4  -6   30.04    0.31   0
  -5  -5   7   10.09    0.27   0
  -5   4  -6   12.97    0.21   0
  -4  -9   8   26.65    0.54   0
  -4  -6   7    0.52    0.26   0
  -4  -4   6   12.45    0.25   0
  -4   4  -6    0.15    0.15   0
  -3  -7   7   56.37    0.54   0
  -3  -2   4  152.79    0.56   0
  -3   4 -15   26.37    0.63   0
  -2  -9   7    0.92    0.31   0
  -2  -4   5  118.48    0.58   0
  -1  -5   5   47.83    0.40   0
  -1   4 -15    2.01    0.41   0
   0 -14   6    6.40    0.44   0
   0 -13   6    6.90    0.42   0
   0 -11   6   15.40    0.43   0
   0 -10   6    0.60    0.20   0
   0  -3   3   24.78    0.21   0
   0   4 -15    0.74    0.41   0
   0   4 -14    1.28    0.32   0
   0   4 -13    0.10    0.25   0
   0   4 -11   43.06    0.51   0
   0   4 -10   24.11    0.42   0
   1  -9   5   19.86    0.36   0
   1  -6   4   22.19    0.29   0
   2  -8   4    6.54    0.24   0
   3   3 -17    1.39    0.50   0
   3   3 -16    2.13    0.35   0
   3   3 -10    6.73    0.30   0
   4   1  -6    9.08    0.20   0
   5  -1  -4   12.70    0.17   0
   6  -8   0   36.91    0.25   0
   7   1 -18    4.84    0.56   0
   7   1 -17    7.66    0.43   0
   7   1 -14   22.21    0.46   0
   7   1 -13   11.77    0.42   0
   8   0 -12  272.98    1.27   0
   9  -2 -10   34.76    0.42   0
  10  -6  -7   30.69    0.30   0
  10  -5  -8    5.29    0.20   0
  11  -4 -12    5.47    0.32   0
  11  -3 -16   11.14    0.44   0
  11  -3 -15    0.60    0.38   0
  12  -6 -12   24.74    0.45   0
  12  -5 -14    2.78    0.39   0
 -15  -5   6    5.27    0.40   0
 -15  -3   4    8.31    0.36   0
 -14  -4   6   52.58    0.61   0
 -14  -3   5   25.42    0.45   0
 -14   0   0    0.48    0.16   0
 -13  -9   9    0.32    0.40   0
 -13  -5   7    1.82    0.35   0
 -13  -1   3    0.48    0.19   0
 -12  -6   8    0.53    0.26   0
 -11  -8   9    9.26    0.41   0
 -11  -6   8   53.97    0.69   0
 -11  -1   4   49.89    0.44   0
 -10  -8   9    4.58    0.36   0
 -10  -4   7    0.84    0.28   0
 -10   0   3   -0.20    0.14   0
 -10   3  -4    7.30    0.11   0
  -9  -8   9   35.57    0.59   0
  -8  -6   8    2.63    0.34   0
  -8   4 -10   20.37    0.42   0
  -8   4  -9    1.17    0.23   0
  -8   4  -8   44.84    0.43   0
  -7 -12   9    1.46    0.50   0
  -7 -11   9   42.54    0.79   0
  -7 -10   9    2.00    0.37   0
  -7   4  -6   58.68    0.40   0
  -6  -7   8   23.11    0.43   0
  -6  -2   5    3.06    0.20   0
  -6   0   3    0.48    0.09   0
  -5  -8   8    5.63    0.32   0
  -4 -13   8    3.02    0.53   0
  -4 -12   8    0.45    0.42   0
  -4 -11   8   39.51    0.67   0
  -4 -10   8    2.26    0.30   0
  -3   2  -1    5.81    0.06   0
  -3   3  -3   15.38    0.16   0
  -3   4  -6    0.65    0.16   0
  -2 -14   7    0.27    0.46   0
  -2 -13   7    6.23    0.48   0
  -2 -10   7  102.35    0.86   0
  -2   4  -7   34.99    0.35   0
  -1   4 -16   -0.57    0.44   0
  -1   4  -8   15.80    0.29   0
   0 -12   6   31.14    0.51   0
   0  -7   5    4.57    0.25   0
   0   4  -9   59.84    0.55   0
   1 -14   5    6.90    0.44   0
   1 -10   5    1.33    0.27   0
   1   2  -4   77.83    0.38   0
   1   4 -15   30.49    0.65   0
   1   4 -14    3.38    0.32   0
   1   4 -13   37.65    0.55   0
   1   4 -12   15.08    0.38   0
   1   4 -11   40.01    0.55   0
   2  -4   2  795.06    1.03   0
   2   2  -5  220.01    0.71   0
   3  -8   3    9.47    0.23   0
   3   3 -18    0.33    0.51   0
   4   0  -4  413.13    0.82   0
   4   2  -8  299.29    1.03   0
   4   3 -15   11.58    0.42   0
   4   3 -12   12.43    0.41   0
   6  -3  -3  114.98    0.32   0
   6   0  -7    0.30    0.13   0
   6   2 -17    3.77    0.51   0
   6   2 -16   16.98    0.50   0
   6   2 -14    1.35    0.28   0
   7  -9  -1    0.91    0.10   0
   7  -1  -7  149.84    0.66   0
   7   0  -9    6.39    0.24   0
   8 -13  -2   50.48    0.40   0
   8  -4  -5    9.27    0.15   0
   8  -3  -6  104.63    0.50   0
   8  -1  -9  270.50    1.04   0
   9  -3  -8   22.26    0.30   0
   9  -1 -12    0.88    0.23   0
  11  -6  -9    1.30    0.21   0
  11  -5 -10    5.40    0.27   0
  12 -10  -9    4.31    0.21   0
  12  -5 -13    4.92    0.35   0
 -15  -4   5    1.57    0.34   0
 -14  -6   7    5.96    0.47   0
 -13  -7   8    0.58    0.32   0
 -13  -4   6    1.30    0.30   0
 -12 -10   9    4.83    0.46   0
 -12   1   0    0.02    0.10   0
 -11 -10   9    9.33    0.61   0
 -11  -9   9    2.69    0.39   0
 -11  -2   5   27.54    0.39   0
 -10  -6   8   56.59    0.64   0
  -9 -10   9    2.51    0.51   0
  -9  -9   9    5.32    0.37   0
  -9  -6   8    3.55    0.29   0
  -9  -3   6   39.53    0.46   0
  -9   0   3  168.37    0.62   0
  -8 -10   9    2.73    0.36   0
  -8   4  -7    7.20    0.21   0
  -7  -7   8    1.28    0.33   0
  -7   0   3  262.96    0.70   0
  -7   2   0   63.56    0.16   0
  -6  -8   8    6.15    0.39   0
  -6  -5   7   36.40    0.43   0
  -6  -1   4  288.72    0.80   0
  -5  -9   8   50.67    0.63   0
  -5  -6   7    6.11    0.30   0
  -4  -7   7    1.19    0.28   0
  -3  -8   7   46.31    0.53   0
  -2 -12   7   18.75    0.48   0
   0  -5   4    0.76    0.17   0
   0  -2   2    0.29    0.11   0
   1 -13   5    2.80    0.35   0
   1 -12   5    6.70    0.39   0
   1 -11   5    4.42    0.33   0
   1   4 -16    9.09    0.44   0
   1   4 -10   74.88    0.62   0
   2  -9   4    3.46    0.23   0
   2  -6   3   11.87    0.21   0
   2   4 -15    3.03    0.41   0
   2   4 -14   16.16    0.52   0
   2   4 -13   28.08    0.55   0
   2   4 -12   18.93    0.46   0
   3   3  -9   64.64    0.54   0
   4  -8   2   31.96    0.31   0
   4   3 -18    0.28    0.54   0
   4   3 -17    2.89    0.40   0
   5  -8   1   66.00    0.37   0
   5   1  -7   40.50    0.38   0
   6   2 -18   -0.06    0.39   0
   6   2 -12   27.84    0.52   0
   7   1 -11   18.00    0.42   0
   8 -12  -2    0.15    0.14   0
   8 -11  -2   68.84    0.36   0
   8   0 -11    0.62    0.22   0
   8   1 -17    0.42    0.50   0
   8   1 -15   11.71    0.49   0
   9  -6  -5    3.17    0.11   0
   9  -2  -9  132.51    0.74   0
   9  -1 -11   30.85    0.49   0
   9   0 -18   -0.27    0.41   0
   9   0 -17   18.13    0.55   0
   9   0 -16    0.03    0.34   0
   9   0 -15    1.41    0.41   0
  10  -3 -10  121.91    0.74   0
  10  -2 -12    5.70    0.27   0
  10  -1 -18    1.93    0.42   0
  10  -1 -16   70.93    0.83   0
  11  -7  -8   10.60    0.23   0
  11  -2 -17    6.51    0.57   0
  12  -4 -15    2.89    0.39   0
 -15  -6   6    0.42    0.41   0
 -14  -5   6    4.19    0.38   0
 -13  -8   8   -0.19    0.42   0
 -13  -3   5    8.08    0.33   0
 -13  -2   4   17.83    0.35   0
 -12  -7   8    8.11    0.40   0
 -12  -5   7   40.29    0.55   0
 -11  -7   8    9.73    0.47   0
 -11  -5   7   10.10    0.38   0
 -11   3  -6    0.27    0.11   0
 -10 -11   9   -0.34    0.41   0
 -10  -7   8   22.57    0.53   0
 -10  -2   5    0.74    0.20   0
 -10  -1   4    0.17    0.13   0
  -9 -12   9    0.45    0.41   0
  -9  -7   8    1.80    0.36   0
  -9  -2   5  122.86    0.67   0
  -8  -7   8  104.85    0.84   0
  -8  -2   5  359.85    1.08   0
  -8   0   3   -0.14    0.11   0
  -7  -5   7   22.71    0.37   0
  -7  -2   5   54.32    0.42   0
  -7  -1   4   16.42    0.25   0
  -6  -9   8   73.85    0.80   0
  -6   3  -2    6.86    0.08   0
  -6   4  -5   11.11    0.18   0
  -5 -13   8   10.98    0.49   0
  -5 -11   8    0.21    0.40   0
  -5 -10   8  110.92    0.93   0
  -5   4  -5    7.11    0.17   0
  -4   4  -5   21.05    0.24   0
  -3 -14   7   25.22    0.73   0
  -3  -9   7   18.72    0.40   0
  -2  -7   6    3.73    0.21   0
  -2  -3   4    0.25    0.11   0
  -2   4  -6   30.79    0.33   0
  -1 -14   6    1.26    0.44   0
  -1 -10   6    9.67    0.36   0
  -1  -9   6    1.50    0.22   0
  -1  -6   5    1.33    0.22   0
  -1  -4   4   15.23    0.24   0
  -1   3  -4   62.27    0.36   0
  -1   4  -7  125.80    0.64   0
   1  -3   2   81.47    0.32   0
   1   4 -17   13.89    0.53   0
   1   4  -9  199.49    0.95   0
   2 -14   4    2.37    0.30   0
   2 -13   4   17.67    0.45   0
   2 -10   4   10.12    0.31   0
   2   1  -3  192.16    0.52   0
   2   3  -7    3.07    0.18   0
   2   4 -17    4.69    0.50   0
   2   4 -16   33.18    0.63   0
   2   4 -11   45.39    0.57   0
   3  -9   3   30.63    0.37   0
   3  -4   1  473.37    0.67   0
   5  -4  -1    0.23    0.02   0
   5   0  -5   10.55    0.20   0
   5   2  -9  156.33    0.81   0
   5   3 -16    0.55    0.32   0
   5   3 -15   43.12    0.65   0
   5   3 -14    0.07    0.28   0
   5   3 -13   39.07    0.61   0
   6   2 -11   54.55    0.59   0
   7   2 -15    0.50    0.39   0
   8   1 -18    4.69    0.44   0
   9   0 -14    0.77    0.28   0
  10  -7  -6   13.91    0.18   0
  10  -1 -14   66.03    0.72   0
  11  -9  -7    3.65    0.14   0
  11  -2 -15    4.53    0.43   0
  12  -6 -11   34.61    0.47   0
  12  -4 -14   53.03    0.69   0
  13  -7 -13    3.74    0.35   0
 -15  -2   2    1.64    0.28   0
 -14  -7   7    0.20    0.34   0
 -14  -4   5    0.92    0.34   0
 -14  -2   3    0.28    0.25   0
 -13  -9   8    0.33    0.38   0
 -13  -6   7    5.77    0.35   0
 -12  -8   8    5.14    0.38   0
 -12  -4   6    0.38    0.27   0
 -12  -1   3    3.58    0.21   0
 -11  -8   8   86.97    0.92   0
 -10  -5   7    6.78    0.29   0
  -9  -5   7    5.80    0.27   0
  -9  -1   4    0.92    0.13   0
  -9   4  -9   56.76    0.52   0
  -9   4  -8   36.26    0.39   0
  -8  -8   8    2.10    0.40   0
  -8  -5   7   63.93    0.59   0
  -8  -1   4   35.53    0.32   0
  -8   4  -6  105.18    0.50   0
  -7  -8   8    5.50    0.34   0
  -7   4  -5    6.30    0.16   0
  -6 -12   8    3.24    0.50   0
  -6  -6   7    4.68    0.30   0
  -5  -7   7   51.30    0.58   0
  -4  -8   7    1.79    0.31   0
  -4  -5   6   13.62    0.27   0
  -4   5 -12    4.05    0.34   0
  -4   5 -11   41.04    0.55   0
  -4   5 -10   32.11    0.46   0
  -3 -13   7   29.73    0.60   0
  -3 -12   7   19.67    0.53   0
  -3 -11   7    7.97    0.43   0
  -3 -10   7   13.87    0.40   0
  -3  -6   6   34.65    0.40   0
  -3  -4   5   -0.02    0.14   0
  -3   5 -12   19.06    0.45   0
  -3   5 -10   10.89    0.33   0
  -2  -5   5   33.12    0.37   0
  -2   5 -13   54.97    0.71   0
  -2   5 -12    3.17    0.35   0
  -2   5 -11   11.52    0.39   0
  -1 -13   6    3.04    0.33   0
  -1 -12   6   61.90    0.70   0
  -1 -11   6    7.13    0.33   0
  -1   2  -2  395.77    0.61   0
   0  -8   5  118.20    0.70   0
   1  -7   4    5.39    0.18   0
   1   1  -2  174.59    0.41   0
   2 -12   4    1.95    0.23   0
   2 -11   4   11.11    0.30   0
   3 -14   3    6.55    0.32   0
   3 -13   3    0.14    0.28   0
   3  -6   2  257.92    0.69   0
   3   1  -4  316.89    0.74   0
   3   4 -17   16.56    0.62   0
   3   4 -16   17.90    0.58   0
   3   4 -14    7.40    0.37   0
   3   4 -12   17.22    0.44   0
   4 -14   2    2.04    0.31   0
   4  -9   2    1.56    0.17   0
   4   3 -10   55.27    0.54   0
   5 -14   1    1.58    0.27   0
   5   3 -18    0.56    0.40   0
   6 -14   0    9.14    0.33   0
   6  -9   0    0.04    0.12   0
   7 -13  -1    1.13    0.22   0
   7 -10  -1   15.38    0.20   0
   7   0  -8    0.09    0.16   0
   7   1 -10   41.35    0.46   0
   7   2 -18   11.77    0.53   0
   7   2 -14    1.32    0.29   0
   8  -1  -8   44.90    0.44   0
   8   0 -10   10.10    0.29   0
   8   1 -13   40.80    0.56   0
   9   0 -13    0.33    0.26   0
  10  -2 -11   50.20    0.53   0
  11  -3 -12    1.46    0.23   0
  12  -9  -9    0.17    0.16   0
  12  -7 -10    1.37    0.22   0
  12  -4 -13   -0.13    0.30   0
  12  -3 -16   -0.35    0.41   0
  13  -6 -14   14.11    0.46   0
 -15  -5   5    6.89    0.36   0
 -15  -4   4    1.61    0.37   0
 -15  -3   3    2.34    0.33   0
 -14  -8   7   -0.57    0.45   0
 -14  -6   6    1.47    0.38   0
 -14  -3   4    0.89    0.23   0
 -13  -7   7    6.84    0.49   0
 -13  -5   6    1.90    0.36   0
 -12  -9   8    2.24    0.39   0
 -12  -6   7    5.43    0.32   0
 -12  -3   5    9.14    0.32   0
 -12  -2   4   41.41    0.46   0
 -11  -9   8    0.18    0.48   0
 -11   0   2   -0.29    0.16   0
 -10   2  -1   -0.01    0.06   0
  -9  -8   8    0.50    0.28   0
  -9   4  -7    9.38    0.22   0
  -7 -13   8   25.74    0.73   0
  -7 -12   8    0.29    0.52   0
  -7  -6   7    4.54    0.32   0
  -7  -4   6   12.29    0.32   0
  -5  -3   5  724.45    1.45   0
  -5   3  -2   33.13    0.16   0
  -5   5 -12   24.47    0.51   0
  -5   5 -11   33.91    0.51   0
  -5   5 -10    1.73    0.27   0
  -4 -14   7    0.21    0.38   0
  -4   5 -14    7.38    0.43   0
  -4   5  -9   88.98    0.65   0
  -3   4  -5    9.00    0.19   0
  -3   5 -14   13.09    0.43   0
  -3   5  -9   50.66    0.53   0
  -2 -14   6   28.42    0.68   0
  -2  -8   6   28.41    0.41   0
  -2   5 -15    0.33    0.44   0
  -2   5 -14    1.04    0.30   0
  -2   5 -10    0.78    0.19   0
  -1   5 -15    4.22    0.47   0
  -1   5 -14   11.32    0.42   0
  -1   5 -13   21.86    0.46   0
  -1   5 -12    9.18    0.33   0
  -1   5 -11   21.29    0.43   0
   0 -14   5    1.53    0.31   0
   0 -13   5   -0.85    0.34   0
   0  -9   5  167.65    0.90   0
   0   4  -7   87.87    0.55   0
   0   5 -13   23.13    0.53   0
   0   5 -12    2.89    0.34   0
   3 -12   3    3.27    0.28   0
   3 -11   3   65.78    0.59   0
   3 -10   3    0.29    0.16   0
   3   4 -11    8.31    0.36   0
   4 -13   2    1.15    0.26   0
   4  -4   0   27.84    0.13   0
   4   1  -5   25.39    0.26   0
   4   3  -9   20.73    0.38   0
   4   4 -16   16.42    0.57   0
   4   4 -15    2.08    0.41   0
   5  -9   1    6.00    0.18   0
   5   3 -11    7.57    0.34   0
   6 -13   0    7.15    0.30   0
   6  -6  -1    0.67    0.05   0
   6   0  -6   52.41    0.40   0
   6   3 -18   32.52    0.77   0
   6   3 -17   13.61    0.58   0
   6   3 -16    0.50    0.33   0
   6   3 -15   16.00    0.53   0
   6   3 -14   11.99    0.46   0
   7 -11  -1   18.34    0.26   0
   7  -2  -5   53.61    0.34   0
   7   2 -13    0.42    0.26   0
   9   0 -12   -0.18    0.24   0
   9   1 -16  107.29    1.08   0
  10  -4  -8   27.76    0.34   0
  10  -3  -9    7.24    0.28   0
  10   0 -18    6.64    0.48   0
  10   0 -17    0.27    0.36   0
  10   0 -16  110.61    1.07   0
  11  -5  -9    3.79    0.23   0
  11  -4 -10   31.75    0.43   0
  11  -2 -13   15.47    0.45   0
  11  -1 -17    0.53    0.49   0
  12  -3 -15    6.11    0.37   0
 -14   0  -1    0.03    0.17   0
 -13  -8   7    6.53    0.49   0
 -13  -4   5   33.17    0.51   0
 -13  -1   2    0.17    0.19   0
 -12  -7   7   10.99    0.49   0
 -11 -11   8    1.94    0.55   0
 -11  -6   7    0.19    0.26   0
 -11  -3   5   87.46    0.66   0
 -10 -10   8    0.85    0.46   0
 -10  -9   8    6.08    0.40   0
 -10  -6   7   30.50    0.53   0
 -10  -4   6   48.75    0.51   0
  -9  -9   8    0.20    0.31   0
  -8 -12   8    0.44    0.39   0
  -8 -11   8    7.29    0.42   0
  -8 -10   8    1.61    0.35   0
  -8  -6   7   45.35    0.53   0
  -6  -7   7    6.74    0.28   0
  -6   5 -12   -0.23    0.30   0
  -6   5 -11    0.55    0.29   0
  -6   5 -10    5.90    0.31   0
  -5 -14   7    3.60    0.59   0
  -5  -5   6   25.10    0.35   0
  -5   5 -13   17.47    0.44   0
  -4 -13   7    6.73    0.42   0
  -4 -11   7   18.00    0.52   0
  -4 -10   7   75.21    0.75   0
  -4  -6   6   24.38    0.40   0
  -4  -1   3  206.62    0.58   0
  -4   0   2   67.41    0.28   0
  -2 -13   6   -0.41    0.38   0
  -2 -10   6   57.12    0.66   0
  -2  -9   6   72.60    0.65   0
  -2  -2   3   50.46    0.30   0
  -2   3  -3   14.16    0.16   0
  -2   5  -9   -0.09    0.22   0
  -1  -7   5    6.45    0.23   0
  -1   4  -6  463.76    1.13   0
   0 -12   5   11.05    0.42   0
   0 -11   5    1.26    0.32   0
   0 -10   5    6.10    0.26   0
   0   5 -16    1.80    0.45   0
   1 -14   4    4.99    0.40   0
   1  -8   4   46.60    0.45   0
   1  -5   3   85.89    0.43   0
   1   5 -15   -0.13    0.43   0
   2  -7   3   22.11    0.29   0
   4 -12   2   -0.02    0.24   0
   4 -11   2    5.09    0.26   0
   4 -10   2   24.79    0.34   0
   4  -6   1   96.91    0.38   0
   4   4 -18    9.94    0.65   0
   4   4 -14   62.74    0.72   0
   4   4 -13    0.83    0.27   0
   5 -13   1    0.22    0.23   0
   5 -12   1    2.52    0.23   0
   5 -10   1    0.10    0.16   0
   5   1  -6   24.45    0.31   0
   6 -12   0    1.06    0.22   0
   6 -10   0    0.05    0.13   0
   6   3 -13    0.60    0.35   0
   7  -3  -4   36.51    0.23   0
   7   1  -9   30.10    0.42   0
   7   2 -12   29.60    0.47   0
   8   0  -9   -0.27    0.23   0
   8   2 -18    6.74    0.47   0
   8   2 -17    4.71    0.40   0
   9  -4  -6   76.15    0.42   0
   9  -3  -7    7.60    0.21   0
   9  -2  -8    0.14    0.20   0
   9   1 -15    2.87    0.34   0
  10  -1 -12    1.06    0.23   0
  10   0 -15   -0.51    0.30   0
  11  -3 -11    0.26    0.26   0
  11  -1 -16    2.01    0.36   0
  12  -8  -9   34.67    0.36   0
  12  -5 -11   13.61    0.35   0
  12  -3 -14   22.88    0.53   0
  12  -2 -17    4.50    0.51   0
  13  -7 -12    6.90    0.35   0
  13  -6 -13    0.30    0.30   0
  13  -5 -14   -0.05    0.37   0
 -15  -6   5   -0.14    0.33   0
 -15  -2   1    0.25    0.28   0
 -14  -7   6    0.02    0.41   0
 -14  -5   5    9.24    0.40   0
 -13  -9   7    8.46    0.54   0
 -13  -6   6   26.52    0.56   0
 -13  -3   4   -0.17    0.26   0
 -13  -2   3   -0.10    0.20   0
 -12  -8   7   21.39    0.57   0
 -12  -5   6    1.14    0.24   0
 -11  -7   7    0.23    0.36   0
 -11  -2   4   59.31    0.51   0
 -11  -1   3   81.38    0.54   0
 -11   3  -5    1.68    0.08   0
 -10  -3   5   45.15    0.49   0
  -8   4  -5    0.92    0.11   0
  -7  -7   7   41.42    0.53   0
  -6  -8   7   60.00    0.69   0
  -6  -5   6   64.17    0.57   0
  -6  -3   5   38.05    0.37   0
  -6   5  -9    3.43    0.25   0
  -5 -13   7    2.77    0.40   0
  -5 -12   7    5.82    0.49   0
  -5 -10   7    0.63    0.37   0
  -5  -9   7  100.62    0.83   0
  -5   5  -8   23.93    0.35   0
  -4  -4   5    5.78    0.20   0
  -3 -14   6   15.68    0.60   0
  -3  -8   6   12.37    0.37   0
  -3  -3   4   47.90    0.37   0
  -3   5  -8   97.05    0.61   0
  -2 -11   6    8.92    0.35   0
  -2  -6   5    0.96    0.23   0
  -1   5  -9    1.54    0.25   0
   0  -6   4  343.32    0.99   0
   0   5 -10    2.23    0.27   0
   1 -13   4    0.76    0.31   0
   1  -9   4  128.87    0.75   0
   1   3  -5   13.91    0.22   0
   1   5 -16    0.80    0.36   0
   1   5 -12    0.33    0.25   0
   2   3  -6    0.45    0.14   0
   2   5 -16   -1.06    0.42   0
   2   5 -15   16.34    0.56   0
   2   5 -14    3.42    0.42   0
   3   3  -7   67.41    0.49   0
   4   4 -12    1.22    0.26   0
   5 -11   1   57.98    0.48   0
   5  -6   0  109.85    0.34   0
   5   3 -10    3.36    0.22   0
   5   4 -16    4.80    0.47   0
   5   4 -15   21.05    0.58   0
   6 -11   0   21.73    0.30   0
   6   2  -9   21.55    0.39   0
   6   3 -12   17.77    0.47   0
   7   3 -18    5.63    0.59   0
   8   1 -11   65.93    0.62   0
   8   2 -14   18.09    0.50   0
   9   0 -11  172.09    0.95   0
  10   0 -14    2.29    0.31   0
  11  -8  -7   30.87    0.25   0
  11  -6  -8   55.69    0.42   0
  11  -2 -12    1.83    0.32   0
  11  -1 -14    9.76    0.45   0
  12  -6 -10    2.60    0.24   0
  12  -2 -16    0.44    0.34   0
  13  -4 -15    9.00    0.49   0
 -15  -5   4   41.77    0.66   0
 -15  -4   3   22.50    0.49   0
 -15  -3   2   14.21    0.41   0
 -14  -8   6   15.24    0.57   0
 -14  -4   4   29.49    0.51   0
 -14  -3   3   10.61    0.35   0
 -14  -2   2    0.94    0.25   0
 -12 -10   7    9.36    0.58   0
 -12  -9   7    5.81    0.49   0
 -12  -4   5    3.06    0.31   0
 -11   2  -2    0.12    0.07   0
 -10   0   2   95.05    0.48   0
  -9  -3   5    0.31    0.24   0
  -9   4  -6   65.20    0.37   0
  -8  -7   7   48.76    0.59   0
  -8  -3   5   39.18    0.44   0
  -7  -8   7   39.82    0.61   0
  -7  -5   6   30.50    0.45   0
  -7  -3   5   19.16    0.29   0
  -7   5 -11    0.55    0.30   0
  -7   5 -10   13.00    0.35   0
  -6   4  -4   42.82    0.27   0
  -6   5  -8   10.45    0.27   0
  -5 -11   7   67.38    0.77   0
  -5   4  -4   17.65    0.19   0
  -3 -13   6    1.06    0.45   0
  -3  -9   6   32.13    0.53   0
  -3  -5   5   40.66    0.39   0
  -2  -4   4  113.18    0.55   0
  -2   5  -8   51.52    0.46   0
  -1 -14   5   -0.28    0.33   0
  -1 -13   5    1.57    0.38   0
  -1  -8   5    0.19    0.18   0
  -1  -5   4  173.83    0.70   0
  -1  -3   3   97.74    0.42   0
   0 -15   4   11.60    0.53   0
   0  -4   3   11.95    0.17   0
   0   3  -4  137.35    0.52   0
   0   5  -9    5.94    0.30   0
   1 -12   4    1.59    0.30   0
   1 -11   4   27.25    0.47   0
   1 -10   4    0.45    0.26   0
   1   4  -7   28.29    0.34   0
   2 -14   3   17.81    0.48   0
   2  -8   3   62.02    0.47   0
   2  -3   1   97.98    0.28   0
   2   4  -8   98.49    0.63   0
   2   5 -17   23.97    0.62   0
   2   5 -12   12.60    0.44   0
   3  -7   2    5.17    0.16   0
   3   2  -5   49.84    0.36   0
   3   5 -15    1.39    0.41   0
   4   2  -6    4.99    0.22   0
   4   3  -8   23.11    0.33   0
   5   4 -18   16.64    0.60   0
   5   4 -14    0.63    0.27   0
   5   4 -13    7.09    0.43   0
   6   1  -7  118.40    0.62   0
   7   0  -7   38.73    0.37   0
   7   3 -15   31.80    0.57   0
   8   2 -13    0.57    0.35   0
   9  -1  -9  407.68    1.27   0
   9   1 -13   42.02    0.57   0
  10  -1 -11    0.15    0.20   0
  10   0 -13    0.46    0.25   0
  10   1 -18    1.49    0.42   0
  10   1 -17   39.18    0.78   0
  11   0 -18   -0.17    0.39   0
  11   0 -17    0.63    0.49   0
  12  -3 -13    4.04    0.29   0
  12  -2 -15    7.62    0.39   0
  13  -8 -11   46.39    0.50   0
  13  -6 -12   34.03    0.49   0
 -14  -6   5   10.95    0.46   0
 -13  -7   6   24.95    0.53   0
 -13  -5   5    4.54    0.34   0
 -12  -6   6   -0.52    0.25   0
 -12  -3   4    0.13    0.23   0
 -11 -10   7    1.62    0.50   0
 -11   1   0    8.93    0.16   0
 -10 -12   7    0.60    0.53   0
 -10  -9   7   14.74    0.53   0
 -10  -8   7   65.71    0.74   0
 -10  -2   4   29.99    0.35   0
 -10  -1   3    0.81    0.18   0
  -9  -8   7    3.69    0.32   0
  -9  -5   6    0.49    0.22   0
  -8 -13   7   15.12    0.66   0
  -8  -9   7   59.07    0.75   0
  -8  -8   7   75.29    0.74   0
  -8  -5   6    4.69    0.24   0
  -7 -12   7    0.60    0.49   0
  -7 -11   7    5.56    0.49   0
  -7   5  -9   46.43    0.47   0
  -6 -11   7    3.95    0.37   0
  -6  -2   4   40.40    0.36   0
  -5  -1   3  290.19    0.72   0
  -5   5  -7    2.38    0.19   0
  -4 -14   6   11.28    0.48   0
  -4   3  -2  100.28    0.29   0
  -4   4  -4   85.25    0.39   0
  -4   5  -7   24.20    0.30   0
  -3 -12   6    0.26    0.29   0
  -3 -11   6   16.89    0.43   0
  -3 -10   6    9.71    0.35   0
  -3   5  -7  100.97    0.60   0
  -1 -12   5   16.86    0.48   0
  -1 -11   5   18.81    0.47   0
  -1 -10   5    7.19    0.35   0
  -1  -9   5  127.38    0.79   0
   0  -7   4   55.57    0.47   0
   1   2  -3   64.94    0.33   0
   1   5 -10    1.11    0.23   0
   2 -13   3    2.70    0.36   0
   2  -5   2   96.78    0.42   0
   2   5 -11   -0.17    0.31   0
   3 -14   2    2.87    0.35   0
   3   5 -14    1.04    0.29   0
   5   2  -7    1.35    0.22   0
   5   3  -9   90.67    0.67   0
   6  -4  -2  146.88    0.18   0
   6   4 -18   16.83    0.71   0
   6   4 -17   -0.12    0.46   0
   6   4 -16    1.76    0.44   0
   6   4 -15   -0.04    0.40   0
   7   2 -10   17.90    0.40   0
   7   3 -13   38.74    0.61   0
   8  -2  -6    4.79    0.14   0
   8  -1  -7    8.11    0.22   0
   8   1 -10   93.57    0.69   0
   8   3 -18   14.53    0.65   0
   9   0 -10    0.01    0.29   0
   9   1 -12    0.88    0.34   0
   9   2 -17    7.67    0.47   0
   9   2 -16    7.86    0.44   0
  10   1 -16   72.25    0.85   0
  10   1 -15   41.09    0.70   0
  11  -4  -9    6.30    0.24   0
  11  -1 -13  112.85    0.91   0
  11   0 -16   -0.40    0.32   0
  12  -7  -9    3.70    0.20   0
  12  -1 -17   16.00    0.60   0
  13  -3 -16    0.56    0.33   0
 -14  -7   5    4.39    0.47   0
 -14  -5   4    5.19    0.37   0
 -13  -9   6   10.07    0.58   0
 -13  -8   6    0.69    0.35   0
 -13  -4   4    0.83    0.28   0
 -12  -7   6    1.38    0.38   0
 -12  -2   3    6.20    0.27   0
 -12  -1   2   13.02    0.28   0
 -12   1  -1   20.28    0.21   0
 -11  -6   6    2.67    0.27   0
 -11  -4   5    4.08    0.23   0
 -10 -11   7    0.02    0.38   0
 -10 -10   7    6.14    0.42   0
 -10   4  -8    5.97    0.21   0
  -9 -12   7    3.75    0.43   0
  -9 -11   7   11.16    0.47   0
  -9 -10   7    1.22    0.35   0
  -9  -9   7    6.13    0.37   0
  -8 -12   7   20.41    0.57   0
  -8 -10   7    1.23    0.33   0
  -7   4  -4   36.73    0.23   0
  -7   5  -8  106.24    0.62   0
  -6   5  -7  114.48    0.60   0
  -5  -7   6    3.07    0.23   0
  -5   0   2   -0.09    0.08   0
  -4  -9   6  101.75    0.84   0
  -4  -8   6    0.91    0.22   0
  -3  -6   5   18.63    0.34   0
  -3   6 -13    9.22    0.42   0
  -2 -14   5    4.32    0.39   0
  -2  -7   5   33.57    0.39   0
  -2   5  -7   14.64    0.30   0
  -2   6 -14    3.93    0.43   0
  -2   6 -13    1.71    0.37   0
  -2   6 -12    0.83    0.31   0
  -1   4  -5   60.54    0.39   0
  -1   6 -15    0.16    0.42   0
  -1   6 -14    5.20    0.45   0
  -1   6 -13   11.01    0.45   0
   0 -14   4    1.39    0.33   0
   1 -15   3    5.05    0.49   0
   1  -6   3  232.46    0.77   0
   1  -2   1  106.31    0.27   0
   1   5  -9   -0.60    0.27   0
   2 -12   3    2.09    0.29   0
   2 -11   3   -0.74    0.25   0
   2 -10   3    2.38    0.24   0
   2  -9   3   69.31    0.52   0
   3   5 -12   21.47    0.44   0
   4 -14   1   11.27    0.39   0
   4   4 -10    5.88    0.26   0
   4   5 -15   -0.25    0.33   0
   4   5 -14    0.60    0.41   0
   6   4 -14    1.09    0.29   0
   7   1  -8   35.75    0.40   0
   7   3 -12   17.31    0.45   0
   8   0  -8   17.28    0.34   0
   8   3 -17    2.68    0.40   0
   8   3 -16   24.07    0.58   0
   8   3 -15    2.31    0.43   0
   9   2 -15   17.16    0.47   0
   9   2 -14   16.48    0.50   0
  10  -6  -6   26.10    0.22   0
  10  -3  -8   57.38    0.46   0
  10  -2  -9  242.39    0.97   0
  10   0 -12   33.46    0.50   0
  10   1 -14   66.84    0.80   0
  11  -2 -11    0.19    0.20   0
  11   0 -15   36.82    0.62   0
  12  -5 -10   32.07    0.42   0
  12  -4 -11   -0.28    0.18   0
  12  -1 -16    3.56    0.41   0
  13  -7 -11    0.75    0.25   0
  13  -3 -15    0.81    0.38   0
 -15  -5   3   14.30    0.49   0
 -14   0  -2    6.14    0.22   0
 -13  -6   5    2.77    0.30   0
 -13  -3   3    1.27    0.25   0
 -13  -1   1    8.49    0.26   0
 -12  -9   6   10.89    0.53   0
 -12  -8   6    8.17    0.39   0
 -12  -5   5    2.96    0.27   0
 -11  -7   6   10.53    0.43   0
 -11  -3   4   23.96    0.39   0
  -9  -6   6   22.92    0.41   0
  -9  -4   5    3.00    0.26   0
  -9  -1   3   22.74    0.27   0
  -9   0   2   -0.09    0.11   0
  -8  -6   6   60.68    0.59   0
  -8   5 -10    1.46    0.25   0
  -8   5  -9   43.04    0.46   0
  -7  -6   6   24.59    0.40   0
  -6 -14   6    9.59    0.60   0
  -6  -7   6   61.90    0.63   0
  -5 -13   6   25.19    0.67   0
  -4 -11   6    6.61    0.35   0
  -4  -3   4   -0.06    0.13   0
  -4   6 -13    1.71    0.38   0
  -4   6 -12    7.45    0.40   0
  -3   4  -4  109.10    0.45   0
  -3   6 -14    2.06    0.32   0
  -3   6 -12    0.62    0.26   0
  -3   6 -11   10.38    0.37   0
  -2 -13   5    2.53    0.33   0
  -2 -12   5    0.65    0.35   0
  -2  -8   5    0.17    0.19   0
  -2   6 -11    0.37    0.30   0
  -1 -15   4    0.57    0.36   0
  -1  -6   4   43.93    0.42   0
  -1   3  -3  112.55    0.42   0
  -1   6 -12    0.74    0.26   0
   0 -13   4    1.01    0.28   0
   0 -12   4    1.39    0.32   0
   0  -8   4   36.53    0.40   0
   0   5  -8    3.09    0.20   0
   0   6 -16    9.76    0.55   0
   0   6 -15    0.26    0.34   0
   0   6 -14    4.39    0.36   0
   0   6 -13    7.62    0.37   0
   0   6 -12    0.31    0.32   0
   1   6 -16    0.26    0.46   0
   1   6 -15   22.15    0.64   0
   1   6 -14    7.67    0.45   0
   2   5 -10   13.63    0.33   0
   3 -13   2    3.99    0.26   0
   3  -8   2   24.69    0.30   0
   3   3  -6   14.19    0.28   0
   3   4  -8    3.78    0.26   0
   4  -7   1   33.06    0.27   0
   4   0  -3    0.04    0.10   0
   4   5 -13    1.09    0.28   0
   5 -14   0   -0.04    0.28   0
   5   0  -4    0.24    0.12   0
   5   4 -11    2.36    0.23   0
   5   5 -17    1.95    0.49   0
   5   5 -16   20.72    0.61   0
   7   4 -18    0.87    0.52   0
   7   4 -17    1.61    0.48   0
   7   4 -16    9.37    0.57   0
   8   3 -14   17.23    0.53   0
   9  -5  -5    0.08    0.09   0
   9   1 -11   30.56    0.51   0
  10  -4  -7    0.97    0.16   0
  10   2 -17    4.26    0.51   0
  11  -5  -8    1.79    0.17   0
  11  -1 -12    0.07    0.30   0
  11   0 -14    0.96    0.29   0
  11   1 -17    0.20    0.45   0
  13  -5 -12    1.52    0.30   0
  13  -3 -14    1.22    0.36   0
 -15  -4   2    3.11    0.37   0
 -15  -3   1   15.67    0.42   0
 -14  -6   4    7.08    0.46   0
 -14  -4   3   -0.29    0.23   0
 -14  -3   2   34.04    0.51   0
 -14  -2   1   11.69    0.34   0
 -13  -7   5    8.70    0.46   0
 -13  -2   2    0.58    0.22   0
 -12 -10   6    5.41    0.46   0
 -12  -6   5    1.92    0.35   0
 -11  -9   6    0.26    0.41   0
 -11  -8   6    0.12    0.29   0
 -11  -5   5    0.81    0.30   0
 -10  -7   6   13.72    0.39   0
 -10   4  -7    7.13    0.17   0
  -9  -7   6    3.05    0.36   0
  -8  -7   6  186.43    1.09   0
  -8  -4   5    9.02    0.26   0
  -8  -1   3   72.97    0.43   0
  -8   0   2  258.23    0.69   0
  -7  -1   3    0.18    0.10   0
  -7   5  -7   12.89    0.24   0
  -6 -13   6   -0.48    0.37   0
  -6   0   2    3.22    0.11   0
  -5 -12   6   16.49    0.48   0
  -5 -11   6   10.55    0.40   0
  -5 -10   6   42.74    0.64   0
  -5   5  -6   93.73    0.51   0
  -5   6 -12    0.71    0.35   0
  -5   6 -11    2.09    0.29   0
  -4   5  -6   50.40    0.40   0
  -4   6 -10    3.64    0.27   0
  -3 -14   5   11.49    0.49   0
  -3  -7   5   14.39    0.35   0
  -3   5  -6  190.39    0.75   0
  -3   6 -10    1.29    0.26   0
  -2 -11   5    0.90    0.26   0
  -2 -10   5   42.95    0.53   0
  -2  -9   5   53.17    0.56   0
  -2  -5   4   49.32    0.42   0
  -2   6 -10   17.26    0.40   0
  -1 -14   4    2.86    0.47   0
  -1   5  -7    5.05    0.20   0
  -1   6 -11   52.24    0.58   0
   0 -11   4   64.05    0.66   0
   0 -10   4    0.12    0.25   0
   0  -9   4    5.06    0.23   0
   0   6 -11    7.53    0.38   0
   1 -14   3    5.24    0.34   0
   1   6 -13   -0.11    0.26   0
   1   6 -12   22.32    0.49   0
   2 -15   2    1.32    0.32   0
   2   3  -5    2.36    0.14   0
   2   5  -9    2.01    0.27   0
   2   6 -15    3.13    0.45   0
   3 -12   2    3.77    0.23   0
   3 -11   2   67.33    0.59   0
   3 -10   2   40.52    0.44   0
   3  -9   2   47.56    0.43   0
   4 -13   1    6.81    0.33   0
   4   1  -4   17.72    0.22   0
   4   4  -9   29.10    0.40   0
   5  -1  -3  290.46    0.59   0
   5   3  -8   31.85    0.42   0
   5   5 -14    3.06    0.43   0
   6  -1  -4  290.14    0.69   0
   6   0  -5    0.51    0.15   0
   7   2  -9   49.33    0.52   0
   9  -2  -7   14.15    0.23   0
   9   3 -18    3.09    0.46   0
   9   3 -17   30.61    0.74   0
  10   0 -11    0.19    0.27   0
  10   1 -13   86.07    0.79   0
  10   2 -16    2.32    0.45   0
  11  -7  -7    0.96    0.12   0
  11   1 -16    1.98    0.45   0
  12  -6  -9   29.49    0.35   0
  12  -1 -14    5.77    0.42   0
  12   0 -17    0.44    0.38   0
  13  -6 -11    2.88    0.24   0
 -14  -7   4   20.09    0.58   0
 -13  -9   5    3.70    0.47   0
 -13  -8   5   15.40    0.49   0
 -13  -5   4    1.77    0.25   0
 -12  -4   4    1.75    0.23   0
 -11 -11   6   -0.21    0.40   0
 -11 -10   6   16.21    0.53   0
 -11  -2   3   41.13    0.41   0
 -11  -1   2    0.29    0.18   0
 -10 -10   6    0.72    0.47   0
 -10  -9   6    1.56    0.42   0
 -10  -3   4    6.75    0.23   0
  -9  -8   6   15.35    0.47   0
  -9   4  -5  131.53    0.40   0
  -8 -13   6    2.20    0.44   0
  -8 -12   6   11.39    0.59   0
  -8  -8   6    9.17    0.44   0
  -8   5  -8    5.38    0.21   0
  -7 -11   6   15.77    0.54   0
  -7  -9   6   14.74    0.46   0
  -7  -8   6   34.76    0.53   0
  -7   0   2    0.46    0.09   0
  -6 -10   6    8.44    0.37   0
  -6  -9   6   69.35    0.71   0
  -6  -5   5   26.45    0.39   0
  -6   5  -6   64.19    0.41   0
  -5   6 -10   10.64    0.35   0
  -4 -14   5    1.55    0.38   0
  -4  -6   5   10.43    0.26   0
  -3 -13   5    0.66    0.35   0
  -3 -12   5    6.08    0.45   0
  -3  -8   5    3.57    0.30   0
  -3   6  -9   11.52    0.32   0
  -2 -15   4    3.21    0.42   0
  -2  -3   3   70.52    0.39   0
  -2   4  -4   23.88    0.24   0
  -2   5  -6   48.21    0.40   0
  -1 -13   4    8.80    0.46   0
  -1  -7   4    8.54    0.28   0
   0 -15   3   13.48    0.54   0
   0  -5   3   20.93    0.25   0
   0   4  -5   35.09    0.34   0
   0   5  -7   49.21    0.46   0
   1 -13   3    2.58    0.27   0
   1  -7   3    2.14    0.15   0
   1  -4   2   14.28    0.16   0
   1   3  -4   57.31    0.36   0
   1   5  -8   -0.13    0.18   0
   2 -14   2    3.11    0.37   0
   2   6 -13   86.03    0.81   0
   3 -15   1   33.37    0.63   0
   3  -5   1   45.79    0.26   0
   3   1  -3   70.19    0.34   0
   3   5 -10   15.35    0.35   0
   3   6 -17   -0.24    0.49   0
   3   6 -16   31.02    0.71   0
   4 -12   1    6.85    0.30   0
   4  -8   1    4.77    0.17   0
   5 -13   0   10.01    0.33   0
   5  -7   0    1.77    0.10   0
   5   5 -13   24.17    0.54   0
   6   1  -6   15.55    0.24   0
   6   3  -9   15.78    0.38   0
   6   5 -17    5.43    0.55   0
   7  -4  -3   36.22    0.15   0
   7   0  -6    0.40    0.17   0
   7   4 -14   -0.52    0.29   0
   8 -13  -3   23.01    0.33   0
   8   4 -18    5.43    0.58   0
   8   4 -17    2.96    0.56   0
   9 -12  -4    0.18    0.13   0
   9  -3  -6   39.42    0.32   0
   9   0  -9   93.20    0.64   0
   9   2 -12   44.47    0.62   0
   9   3 -15   19.77    0.60   0
  10   2 -15    2.08    0.34   0
  11  -3  -9   11.69    0.29   0
  11  -2 -10   49.65    0.53   0
  11   0 -13   13.61    0.40   0
  12 -10  -8    5.29    0.11   0
  12  -3 -11   -0.13    0.25   0
  12  -2 -12    0.26    0.29   0
  12   0 -16   15.63    0.52   0
 -14  -5   3    2.13    0.34   0
 -13  -6   4    3.45    0.38   0
 -13  -4   3   51.62    0.60   0
 -13   1  -3    9.79    0.19   0
 -12  -8   5    3.02    0.42   0
 -12  -7   5    1.76    0.30   0
 -12  -3   3    1.01    0.25   0
 -11  -6   5   17.58    0.40   0
 -11  -4   4    4.43    0.28   0
  -9 -11   6    0.88    0.36   0
  -9  -9   6    9.26    0.40   0
  -9  -5   5   -0.07    0.20   0
  -9  -3   4   11.53    0.30   0
  -8 -11   6    4.87    0.38   0
  -8  -9   6    1.05    0.27   0
  -6  -3   4   71.62    0.49   0
  -6   6 -11   17.44    0.41   0
  -5 -14   5   -0.10    0.40   0
  -5  -6   5   -0.38    0.24   0
  -5   6  -9    0.66    0.21   0
  -4  -7   5   37.03    0.48   0
  -3 -15   4    0.32    0.51   0
  -3 -11   5    4.00    0.31   0
  -3 -10   5   13.95    0.43   0
  -3  -9   5   29.70    0.44   0
  -3   3  -2   66.57    0.25   0
  -2 -14   4    2.85    0.48   0
  -2   6  -9   16.66    0.33   0
  -1 -12   4    2.02    0.37   0
  -1  -4   3   78.91    0.42   0
  -1   6  -9    2.07    0.26   0
   0 -14   3    0.97    0.38   0
   0  -3   2    0.15    0.10   0
   0   2  -2    0.45    0.08   0
   0   6 -10    0.22    0.22   0
   1 -12   3   15.91    0.37   0
   1  -8   3   14.10    0.30   0
   1   6 -11   14.81    0.37   0
   2  -6   2    0.28    0.09   0
   2   6 -12    4.05    0.31   0
   3   0  -2    0.05    0.06   0
   3   6 -14   10.82    0.41   0
   4 -11   1    8.82    0.29   0
   4 -10   1  100.95    0.61   0
   4  -9   1    8.94    0.22   0
   4  -1  -2    3.74    0.07   0
   4   2  -5  160.20    0.63   0
   4   6 -16    3.91    0.54   0
   5 -12   0   22.34    0.37   0
   5   2  -6   73.37    0.48   0
   5   5 -12   34.10    0.59   0
   6 -13  -1   46.40    0.50   0
   6  -7  -1    3.76    0.10   0
   6   4 -11    1.37    0.25   0
   6   5 -15    2.02    0.36   0
   7  -1  -5  155.53    0.57   0
   7   1  -7  146.11    0.72   0
   7   4 -13   10.51    0.38   0
   8   3 -12    4.16    0.29   0
   8   4 -16    0.65    0.34   0
   8   4 -15    0.69    0.42   0
   9   1 -10    3.92    0.25   0
  10  -1  -9   16.23    0.35   0
  10   1 -12    1.75    0.26   0
  10   2 -14   -0.24    0.38   0
  11  -1 -11    0.11    0.19   0
  11   1 -14    9.19    0.44   0
  12  -9  -8    2.38    0.12   0
  12  -4 -10   25.18    0.38   0
  12  -1 -13    1.36    0.35   0
  12   0 -15    0.01    0.31   0
  13  -8 -10    1.09    0.18   0
  13  -4 -12    1.97    0.29   0
  13  -3 -13    3.17    0.34   0
  13  -2 -14   15.67    0.48   0
  13  -1 -16    0.10    0.45   0
 -14  -6   3   70.72    0.81   0
 -14  -4   2    9.71    0.41   0
 -13  -7   4   26.67    0.59   0
 -12 -10   5   27.53    0.64   0
 -12  -9   5    0.32    0.35   0
 -12  -5   4    7.49    0.31   0
 -12  -2   2   13.04    0.31   0
 -12  -1   1   16.11    0.28   0
 -11  -7   5    2.69    0.29   0
 -10  -6   5   20.12    0.41   0
 -10  -2   3  212.46    0.85   0
  -8  -3   4   53.91    0.45   0
  -8   4  -4   30.38    0.18   0
  -8   5  -7   17.97    0.26   0
  -7  -3   4   36.10    0.36   0
  -6 -14   5    0.13    0.42   0
  -6  -6   5    0.41    0.25   0
  -6   6 -10    5.81    0.28   0
  -4 -12   5    0.26    0.31   0
  -4 -11   5    0.01    0.36   0
  -4  -8   5   20.05    0.42   0
  -3  -5   4  103.31    0.59   0
  -3  -1   2  452.75    0.75   0
  -3   6  -8    0.32    0.21   0
  -2 -13   4   -0.24    0.37   0
  -2  -6   4   65.01    0.48   0
  -2   2  -1  325.71    0.41   0
  -1 -15   3    0.10    0.51   0
  -1 -11   4    0.35    0.24   0
  -1 -10   4   20.35    0.43   0
  -1  -9   4    1.21    0.26   0
  -1  -8   4   28.06    0.37   0
  -1   5  -6   36.92    0.38   0
   1 -15   2    2.97    0.42   0
   1 -11   3   17.69    0.36   0
   1 -10   3   22.75    0.36   0
   1  -9   3   89.83    0.61   0
   1   6 -10   38.61    0.53   0
   2 -13   2    5.59    0.34   0
   2   4  -6   12.04    0.27   0
   2   6 -11   50.31    0.58   0
   3 -14   1   16.25    0.48   0
   3   4  -7   14.53    0.27   0
   3   5  -9   64.35    0.57   0
   3   6 -12   11.13    0.45   0
   4   5 -10   94.04    0.76   0
   4   6 -14    2.96    0.42   0
   5  -8   0    0.00    0.13   0
   5   4  -9    0.77    0.27   0
   6 -12  -1   28.19    0.38   0
   6   2  -7   65.05    0.49   0
   7  -7  -2    3.95    0.08   0
   7   5 -17   18.65    0.58   0
   7   5 -16   42.79    0.81   0
   8 -12  -3    5.16    0.20   0
   8  -1  -6   35.23    0.33   0
   8   0  -7   -0.01    0.18   0
  10   0 -10  538.48    1.62   0
  10   3 -17   13.30    0.54   0
  11  -4  -8    0.19    0.16   0
  11   0 -12   -0.12    0.23   0
  11   2 -16   11.37    0.55   0
  12   0 -14   42.09    0.68   0
  13  -5 -11    3.02    0.27   0
  13  -1 -15    1.70    0.39   0
  14  -4 -14    0.26    0.38   0
 -14  -7   3   14.95    0.54   0
 -14  -3   1    0.50    0.30   0
 -14  -2   0    1.59    0.27   0
 -13  -9   4   20.14    0.63   0
 -13  -8   4    0.60    0.48   0
 -13  -5   3   16.28    0.44   0
 -13  -3   2    9.29    0.29   0
 -13  -2   1    0.44    0.22   0
 -13  -1   0   27.36    0.37   0
 -12  -6   4    3.12    0.37   0
 -11 -11   5   12.49    0.54   0
 -11 -10   5   -0.02    0.44   0
 -11  -9   5   -0.21    0.41   0
 -11  -8   5   46.25    0.65   0
 -11  -3   3    6.22    0.28   0
 -10 -12   5    9.08    0.62   0
 -10  -7   5    0.45    0.27   0
 -10  -4   4   51.12    0.50   0
 -10  -1   2   13.84    0.26   0
 -10   0   1   -0.04    0.12   0
 -10   4  -6   40.17    0.23   0
  -9  -2   3    4.85    0.23   0
  -9   2  -1  106.75    0.30   0
  -9   5  -9   10.63    0.27   0
  -8  -6   5   28.05    0.42   0
  -7 -13   5    3.07    0.43   0
  -7   5  -6   18.58    0.23   0
  -6 -12   5    2.44    0.44   0
  -6   6  -9    0.87    0.23   0
  -5 -12   5    3.91    0.35   0
  -4 -10   5   14.56    0.40   0
  -4  -9   5   19.28    0.39   0
  -3 -14   4    0.83    0.35   0
  -2 -12   4    6.12    0.40   0
  -2   7 -14   -0.08    0.39   0
  -2   7 -13    0.93    0.38   0
  -1   4  -4   34.60    0.30   0
  -1   7 -15    6.24    0.42   0
  -1   7 -14    1.49    0.40   0
   0 -13   3    4.30    0.31   0
   0  -6   3   79.99    0.48   0
   0   6  -9  196.68    0.97   0
   0   7 -15    1.58    0.36   0
   0   7 -14    0.55    0.38   0
   1   5  -7    2.66    0.18   0
   2 -12   2   12.85    0.39   0
   2  -7   2    0.40    0.15   0
   5 -11   0   34.76    0.40   0
   5 -10   0    0.87    0.17   0
   5  -9   0  107.21    0.53   0
   5   6 -16   28.71    0.64   0
   5   6 -15   -0.19    0.46   0
   6   5 -13   12.71    0.41   0
   7 -12  -2    4.53    0.22   0
   7  -2  -4   20.73    0.19   0
   7   2  -8   41.85    0.43   0
   7   5 -15    0.34    0.34   0
   8  -4  -4    0.28    0.07   0
   8   1  -8   46.79    0.45   0
   8   3 -11   37.05    0.56   0
   9   3 -13   11.15    0.39   0
   9   4 -17    2.90    0.44   0
   9   4 -16    6.64    0.55   0
  10  -5  -6    9.64    0.16   0
  10   1 -11   -0.03    0.31   0
  10   2 -13    9.62    0.37   0
  10   3 -16    4.85    0.41   0
  11  -6  -7    0.07    0.12   0
  11   2 -15    4.03    0.45   0
  12  -8  -8    5.62    0.15   0
  12  -2 -11   87.55    0.71   0
  12   1 -16    3.44    0.39   0
  14  -5 -13    7.17    0.36   0
 -14  -5   2    4.50    0.41   0
 -12  -7   4    0.99    0.38   0
 -12  -4   3   36.42    0.50   0
 -11  -5   4    2.41    0.23   0
 -10 -11   5    0.67    0.38   0
 -10 -10   5   13.18    0.46   0
 -10  -9   5    2.01    0.32   0
 -10  -8   5   60.37    0.70   0
  -9 -11   5    0.27    0.43   0
  -9  -8   5    4.79    0.40   0
  -9  -7   5   42.70    0.56   0
  -9  -4   4    0.28    0.23   0
  -8 -11   5    0.50    0.43   0
  -8  -7   5   10.76    0.41   0
  -8  -2   3  235.64    0.83   0
  -7 -12   5    1.03    0.35   0
  -7   6 -10    0.60    0.23   0
  -6 -11   5    4.90    0.42   0
  -6 -10   5    0.05    0.36   0
  -6  -7   5    2.56    0.22   0
  -5 -10   5    6.59    0.34   0
  -5  -9   5    5.06    0.31   0
  -5  -8   5   10.96    0.31   0
  -5  -2   3   88.40    0.44   0
  -5   5  -5   29.20    0.27   0
  -4 -14   4    3.18    0.40   0
  -4   5  -5    0.68    0.10   0
  -3 -13   4    2.53    0.34   0
  -3  -3   3   26.46    0.27   0
  -3   5  -5   -0.21    0.14   0
  -3   7 -13    1.37    0.30   0
  -3   7 -12    5.82    0.39   0
  -2 -15   3    0.90    0.39   0
  -2 -11   4   12.51    0.42   0
  -2  -8   4   32.07    0.44   0
  -2  -7   4  111.16    0.66   0
  -2   7 -12    0.50    0.24   0
  -1 -14   3    9.43    0.41   0
  -1   6  -8  123.56    0.72   0
  -1   7 -12    0.23    0.32   0
   0 -15   2    0.80    0.43   0
   0 -12   3    6.48    0.36   0
   0  -7   3   24.89    0.34   0
   0   3  -3   25.80    0.22   0
   0   5  -6   16.55    0.31   0
   0   7 -13   75.61    0.79   0
   0   7 -12   20.27    0.50   0
   1 -14   2    4.32    0.33   0
   1   4  -5    1.40    0.14   0
   1   7 -13    0.54    0.40   0
   2 -15   1   14.51    0.45   0
   2 -11   2    7.37    0.32   0
   2   1  -2    5.75    0.14   0
   2   2  -3   49.80    0.29   0
   2   7 -16   14.25    0.53   0
   2   7 -15   -0.00    0.45   0
   2   7 -14   53.69    0.77   0
   3 -13   1    3.45    0.30   0
   4 -14   0    4.67    0.30   0
   4   6 -12    1.78    0.38   0
   6 -11  -1    0.31    0.18   0
   6  -8  -1    2.62    0.13   0
   6   5 -12   28.27    0.50   0
   7 -11  -2    1.00    0.18   0
   7   3  -9    1.23    0.27   0
   7   4 -11    4.54    0.36   0
   7   5 -14   10.42    0.41   0
   8 -11  -3    2.60    0.15   0
   8  -2  -5  355.23    0.82   0
   8   2  -9   18.09    0.34   0
   8   5 -17   26.06    0.66   0
   9  -9  -4    8.61    0.11   0
   9  -1  -7    0.44    0.18   0
   9   0  -8    0.12    0.16   0
   9   1  -9  414.85    1.37   0
   9   4 -15   -0.30    0.45   0
  10   3 -15    7.38    0.39   0
  11  -1 -10   18.41    0.40   0
  11   0 -11   13.91    0.39   0
  12  -3 -10    3.00    0.26   0
  12  -1 -12    1.74    0.25   0
  12   0 -13    0.38    0.34   0
  12   1 -15    0.84    0.43   0
  13  -2 -13   14.43    0.39   0
  13  -1 -14    1.57    0.40   0
  13   0 -16    0.50    0.37   0
  14  -6 -12    0.08    0.28   0
 -13  -6   3    1.03    0.34   0
 -13  -4   2    0.45    0.29   0
 -12 -10   4    8.06    0.47   0
 -12  -9   4    1.90    0.43   0
 -12  -8   4   40.31    0.63   0
 -12   1  -2    7.78    0.17   0
 -11  -6   4    0.14    0.31   0
 -11  -2   2  105.17    0.64   0
 -11   1  -1   11.83    0.18   0
 -10  -5   4    0.79    0.20   0
 -10  -3   3  124.47    0.72   0
  -9  -9   5   13.62    0.42   0
  -9  -1   2   74.34    0.46   0
  -9   5  -8   44.29    0.37   0
  -8 -10   5    0.76    0.31   0
  -8  -9   5   27.46    0.51   0
  -8  -8   5    0.37    0.26   0
  -8  -4   4    0.84    0.17   0
  -7  -8   5   -0.04    0.25   0
  -7  -4   4    3.00    0.18   0
  -7  -2   3   90.23    0.49   0
  -6  -2   3    0.12    0.12   0
  -6   5  -5   21.31    0.24   0
  -6   6  -8   34.48    0.40   0
  -5 -14   4    2.94    0.42   0
  -5   4  -3    3.96    0.09   0
  -4 -13   4    0.35    0.41   0
  -4  -5   4   18.45    0.28   0
  -4   4  -3   44.00    0.25   0
  -4   7 -13   13.11    0.41   0
  -4   7 -12   44.34    0.61   0
  -3 -15   3   -0.06    0.53   0
  -3 -12   4    0.10    0.36   0
  -3  -6   4   13.75    0.27   0
  -3   6  -7   50.38    0.45   0
  -2 -14   3    1.67    0.43   0
  -2 -10   4   37.43    0.50   0
  -2  -9   4   14.04    0.33   0
  -2  -4   3   44.14    0.35   0
  -2   5  -5   20.49    0.27   0
  -1 -13   3   12.99    0.50   0
  -1  -5   3   48.91    0.37   0
  -1   7 -11   17.29    0.44   0
   0 -11   3    0.60    0.22   0
   0 -10   3   15.15    0.37   0
   0  -8   3  104.75    0.65   0
   0   6  -8   33.02    0.45   0
   1 -13   2    1.27    0.35   0
   1  -5   2    6.56    0.14   0
   1   7 -12    0.48    0.37   0
   2 -10   2    1.90    0.19   0
   2  -9   2    0.61    0.20   0
   2  -8   2   26.69    0.31   0
   2   5  -7   30.24    0.40   0
   3 -15   0   31.38    0.60   0
   3 -12   1   27.45    0.44   0
   3  -6   1   65.91    0.36   0
   3  -3   0  537.05    0.50   0
   3   5  -8   24.73    0.37   0
   3   7 -16    0.28    0.37   0
   3   7 -15    0.49    0.35   0
   3   7 -14    9.93    0.50   0
   4   4  -7   40.21    0.45   0
   4   5  -9   54.02    0.54   0
   5 -14  -1    0.84    0.28   0
   5   4  -8   47.08    0.51   0
   5   5 -10  102.64    0.79   0
   5   6 -13    8.76    0.37   0
   6 -10  -1    0.25    0.15   0
   6  -9  -1   73.38    0.41   0
   8   4 -12   23.49    0.52   0
   8   5 -16    8.82    0.47   0
   9  -4  -5    2.81    0.11   0
   9   3 -12    4.16    0.31   0
   9   4 -14   12.89    0.54   0
  10   2 -12    5.61    0.31   0
  10   3 -14    0.08    0.31   0
  11  -2  -9  100.78    0.64   0
  11   1 -12    0.62    0.32   0
  11   2 -14    0.54    0.31   0
  11   3 -17    4.13    0.43   0
  12   2 -17    5.00    0.44   0
  13  -6 -10   28.03    0.36   0
  13   0 -15   16.51    0.55   0
  14  -4 -13    8.50    0.40   0
  14  -3 -14    1.12    0.29   0
  14  -2 -15   11.21    0.49   0
 -14  -6   2    4.16    0.36   0
 -14  -4   1   12.66    0.38   0
 -13  -9   3    7.95    0.54   0
 -13  -8   3    6.63    0.51   0
 -13  -7   3    4.71    0.37   0
 -12  -5   3    5.85    0.29   0
 -12  -3   2   17.84    0.33   0
 -11 -11   4   14.96    0.56   0
 -11 -10   4    7.57    0.54   0
 -11  -9   4    0.05    0.38   0
 -11  -8   4    0.30    0.39   0
 -11  -7   4    5.09    0.31   0
 -11  -4   3   60.50    0.59   0
 -11  -1   1    5.56    0.21   0
 -10 -12   4   25.89    0.74   0
 -10  -6   4    5.27    0.36   0
  -9  -5   4    9.25    0.33   0
  -8 -13   4    9.44    0.63   0
  -7 -13   4   -0.61    0.48   0
  -7   6  -9    0.57    0.20   0
  -6   4  -3    2.41    0.08   0
  -5 -13   4   23.96    0.57   0
  -5   6  -7   27.97    0.34   0
  -5   7 -12    6.00    0.37   0
  -4 -12   4    2.50    0.43   0
  -4   7 -11   23.34    0.45   0
  -3 -11   4    1.92    0.28   0
  -3 -10   4   44.01    0.60   0
  -3  -7   4   51.90    0.48   0
  -2   3  -2   52.27    0.24   0
  -2   7 -10    7.19    0.35   0
  -1 -15   2    4.07    0.49   0
  -1 -12   3    1.36    0.33   0
  -1   7 -10    5.28    0.31   0
   0 -14   2   22.17    0.57   0
   0  -9   3    1.05    0.19   0
   0   7 -11    0.76    0.24   0
   2 -14   1    2.05    0.28   0
   2  -4   1    0.06    0.07   0
   2   7 -12    7.39    0.45   0
   3   4  -6   12.79    0.25   0
   3   6 -10  196.11    1.05   0
   3   7 -13    9.75    0.45   0
   4 -13   0    1.02    0.22   0
   4  -5   0    1.17    0.07   0
   4   7 -16    0.52    0.38   0
   4   7 -15    0.50    0.43   0
   5   6 -12    3.41    0.40   0
   6 -14  -2    7.37    0.33   0
   6   4  -9   34.75    0.45   0
   6   5 -11   29.08    0.49   0
   6   6 -14    7.38    0.40   0
   7 -10  -2    0.15    0.13   0
   7  -9  -2   61.51    0.35   0
   7  -8  -2   56.86    0.28   0
   7   4 -10   42.94    0.56   0
   7   6 -17    0.24    0.42   0
   7   6 -16    0.65    0.50   0
   8 -10  -3   50.98    0.33   0
   8  -8  -3   93.63    0.29   0
   8   3 -10    1.24    0.22   0
   8   5 -14   10.60    0.49   0
   9  -2  -6   11.14    0.21   0
   9   5 -17    7.30    0.62   0
  10  -1  -8   70.55    0.54   0
  10   0  -9    0.27    0.19   0
  10   1 -10   11.65    0.38   0
  10   4 -16    3.20    0.50   0
  11  -3  -8    4.99    0.22   0
  11   3 -16   10.61    0.47   0
  12  -4  -9    1.37    0.20   0
  12   1 -14    6.66    0.38   0
  12   2 -16    0.60    0.36   0
  14  -5 -12    0.12    0.30   0
 -14  -5   1   19.51    0.51   0
 -14  -3   0    0.96    0.23   0
 -14  -2  -1    4.83    0.30   0
 -13  -5   2   13.27    0.44   0
 -13  -3   1    4.76    0.30   0
 -12  -6   3   20.20    0.48   0
 -12  -2   1    5.58    0.27   0
 -10 -11   4    3.10    0.40   0
 -10 -10   4   23.48    0.64   0
 -10  -7   4   18.65    0.49   0
  -9 -12   4    0.64    0.40   0
  -9  -6   4   19.50    0.44   0
  -9  -3   3   94.08    0.61   0
  -9   0   1   61.11    0.36   0
  -8 -12   4    0.40    0.52   0
  -8  -5   4    0.63    0.19   0
  -8  -1   2   21.61    0.26   0
  -8   5  -6    2.13    0.13   0
  -7 -12   4   -0.02    0.45   0
  -7  -5   4   15.96    0.33   0
  -6 -12   4    0.95    0.43   0
  -6  -5   4   14.76    0.29   0
  -5 -12   4    5.43    0.38   0
  -5   7 -11    7.69    0.36   0
  -4 -11   4   36.51    0.61   0
  -4  -3   3    1.65    0.14   0
  -4   7 -10    7.55    0.33   0
  -3 -14   3    0.04    0.35   0
  -3  -9   4    8.26    0.29   0
  -3  -8   4   14.68    0.32   0
  -3   4  -3  187.67    0.52   0
  -2 -13   3    5.80    0.35   0
  -2  -2   2   13.05    0.16   0
  -1 -11   3    4.40    0.34   0
  -1  -6   3  102.36    0.56   0
  -1   5  -5    9.51    0.22   0
  -1   6  -7    1.35    0.17   0
   0  -4   2  234.97    0.64   0
   0   4  -4   14.75    0.20   0
   0   7 -10   35.67    0.53   0
   1 -15   1   -0.07    0.33   0
   1 -12   2   14.35    0.36   0
   1   6  -8   93.53    0.66   0
   3 -11   1    1.88    0.20   0
   3  -7   1  157.19    0.60   0
   4 -12   0    2.03    0.26   0
   4   7 -14    1.37    0.34   0
   5 -13  -1    1.05    0.28   0
   5   2  -5    0.82    0.19   0
   5   7 -16    2.90    0.51   0
   6   1  -5   69.42    0.43   0
   6   2  -6   44.09    0.39   0
   6   6 -13    2.64    0.38   0
   7   2  -7    3.70    0.23   0
   7   5 -12    1.72    0.29   0
   7   6 -15    5.81    0.49   0
   8  -9  -3    3.70    0.11   0
   9   3 -11    0.47    0.33   0
   9   4 -13   40.03    0.61   0
   9   5 -16    5.17    0.43   0
  10   3 -13    5.39    0.33   0
  10   4 -15    8.60    0.54   0
  11  -5  -7   12.32    0.20   0
  11   2 -13   16.23    0.43   0
  11   3 -15    0.70    0.34   0
  12   0 -12   10.92    0.41   0
  12   2 -15    7.48    0.51   0
  13  -5 -10    0.29    0.20   0
  13  -2 -12   21.76    0.41   0
  13  -1 -13    4.88    0.31   0
  13   0 -14   -1.06    0.39   0
  13   1 -16   -0.35    0.35   0
  14  -2 -14   23.68    0.57   0
 -14  -6   1    6.29    0.46   0
 -13  -6   2   25.81    0.56   0
 -13  -2   0   39.18    0.47   0
 -13  -1  -1    0.47    0.22   0
 -12 -10   3    0.01    0.39   0
 -12  -9   3   23.51    0.66   0
 -12  -8   3    0.21    0.43   0
 -12  -7   3    0.21    0.28   0
 -12  -4   2   95.13    0.75   0
 -12  -1   0    0.11    0.19   0
 -11  -5   3    5.51    0.27   0
 -11  -3   2   16.13    0.34   0
 -10  -9   4   10.70    0.41   0
 -10  -8   4   11.95    0.39   0
 -10  -4   3   79.23    0.63   0
 -10  -2   2   19.65    0.32   0
  -9 -11   4    1.98    0.36   0
  -9 -10   4   17.19    0.58   0
  -9  -8   4   32.14    0.57   0
  -9  -7   4    6.66    0.38   0
  -9   5  -7    0.66    0.14   0
  -8  -3   3    0.66    0.22   0
  -7 -11   4    0.74    0.44   0
  -7  -1   2   13.36    0.21   0
  -7   6  -8   48.76    0.42   0
  -6 -11   4   12.47    0.50   0
  -6  -6   4    5.27    0.30   0
  -6   6  -7   14.73    0.25   0
  -5  -6   4   24.63    0.35   0
  -5  -3   3   17.17    0.27   0
  -5   7 -10    0.54    0.24   0
  -4 -14   3   -0.46    0.35   0
  -4 -10   4   35.55    0.53   0
  -4  -9   4   94.84    0.74   0
  -4  -8   4   14.63    0.33   0
  -4  -7   4   76.49    0.59   0
  -3 -13   3    3.21    0.45   0
  -3  -4   3   64.58    0.43   0
  -2 -15   2    6.14    0.46   0
  -2 -12   3   -0.24    0.37   0
  -2  -5   3    9.33    0.24   0
  -2   7  -9   61.98    0.61   0
  -1 -14   2   42.27    0.73   0
  -1 -10   3    4.09    0.33   0
  -1  -7   3    7.37    0.26   0
  -1  -3   2    3.91    0.14   0
  -1   7  -9   41.58    0.52   0
   0 -13   2    4.47    0.32   0
   0   6  -7   12.03    0.32   0
   1 -11   2    0.59    0.20   0
   1  -6   2  165.21    0.63   0
   1   7 -10   16.65    0.44   0
   2 -13   1    2.22    0.25   0
   2   7 -11    3.70    0.29   0
   3 -14   0    7.06    0.33   0
   3 -10   1   23.82    0.33   0
   3  -9   1   15.68    0.29   0
   3  -8   1    0.31    0.16   0
   3   5  -7   36.93    0.44   0
   3   6  -9   58.66    0.58   0
   4   2  -4  808.75    1.32   0
   4   5  -8   49.12    0.50   0
   4   7 -13   10.52    0.41   0
   5   3  -6  193.68    0.80   0
   5   5  -9   25.81    0.41   0
   5   6 -11   -0.04    0.32   0
   6 -13  -2    2.06    0.25   0
   6   0  -4   46.32    0.32   0
   6   3  -7    5.31    0.21   0
   7   0  -5  609.95    1.20   0
   7   6 -14    3.88    0.44   0
   8   0  -6  188.74    0.75   0
   8   2  -8    0.52    0.19   0
   8   4 -11   17.69    0.41   0
   8   6 -16    2.89    0.51   0
   9   5 -15   -0.11    0.34   0
  10  -4  -6   47.78    0.31   0
  10  -2  -7  118.99    0.61   0
  11   0 -10    0.43    0.26   0
  11   1 -11    0.06    0.33   0
  12  -6  -8    0.07    0.14   0
  12   1 -13    1.26    0.29   0
  13  -3 -11   41.03    0.48   0
  13   1 -15    1.77    0.45   0
 -14  -4   0    7.16    0.39   0
 -13  -8   2    2.17    0.51   0
 -13  -7   2    7.52    0.47   0
 -13  -4   1   14.49    0.42   0
 -11 -11   3    4.83    0.44   0
 -11 -10   3    6.24    0.52   0
 -11  -6   3    3.78    0.34   0
 -10 -12   3    5.46    0.62   0
 -10   2  -2    0.09    0.08   0
  -8 -10   4    1.11    0.32   0
  -8  -8   4    1.98    0.36   0
  -8  -7   4  121.23    0.84   0
  -8   6  -9   42.19    0.43   0
  -7 -10   4    4.93    0.34   0
  -7  -7   4    0.24    0.29   0
  -7   5  -5    8.86    0.15   0
  -6  -9   4   58.04    0.69   0
  -6  -8   4    0.42    0.29   0
  -6  -7   4   43.47    0.53   0
  -6  -3   3  116.29    0.59   0
  -6  -1   2  173.47    0.57   0
  -6   7 -11    3.10    0.30   0
  -5 -10   4    3.26    0.31   0
  -4 -13   3    2.30    0.48   0
  -3 -15   2    0.93    0.40   0
  -3   6  -6    8.03    0.22   0
  -2 -11   3   58.53    0.69   0
  -2   4  -3   19.79    0.21   0
  -2   8 -13    6.33    0.44   0
  -1  -9   3    1.82    0.21   0
  -1  -8   3   53.19    0.48   0
   0 -15   1    2.50    0.37   0
   0 -12   2    2.22    0.33   0
   0   5  -5    2.74    0.19   0
   0   7  -9   57.20    0.60   0
   1 -14   1    7.21    0.37   0
   1 -10   2   98.08    0.67   0
   1  -9   2    8.09    0.29   0
   1  -8   2   45.21    0.43   0
   1  -7   2   74.61    0.48   0
   1   2  -2   53.29    0.28   0
   1   3  -3  102.64    0.44   0
   1   8 -14    0.44    0.31   0
   2 -15   0    0.48    0.32   0
   2 -12   1   55.07    0.61   0
   2   6  -8  154.39    0.85   0
   2   8 -15    2.11    0.39   0
   2   8 -14    1.32    0.42   0
   3   7 -11  118.95    0.94   0
   4 -14  -1    1.13    0.33   0
   4 -11   0   47.98    0.49   0
   4   7 -12    9.39    0.47   0
   5 -12  -1    0.08    0.22   0
   5   4  -7   55.27    0.51   0
   6   4  -8   14.18    0.35   0
   6   6 -12    6.62    0.34   0
   7 -13  -3    9.52    0.29   0
   7   4  -9    8.76    0.34   0
   7   5 -11    0.04    0.26   0
   7   6 -13    0.19    0.39   0
   8 -13  -4    8.51    0.29   0
   9   0  -7    1.18    0.20   0
   9   1  -8   75.66    0.57   0
   9   2  -9  132.70    0.80   0
   9   5 -14   10.40    0.52   0
  10   5 -17   23.71    0.66   0
  11   2 -12    1.82    0.35   0
  12  -3  -9   16.14    0.30   0
  12   3 -16    0.11    0.45   0
  14  -4 -12   23.43    0.44   0
 -14  -5   0    5.68    0.41   0
 -14  -3  -1   19.94    0.47   0
 -14  -2  -2    1.33    0.30   0
 -12  -5   2    8.17    0.31   0
 -12  -3   1   37.38    0.47   0
 -11  -9   3    0.27    0.32   0
 -11  -8   3    1.03    0.29   0
 -11  -7   3    8.30    0.35   0
 -11   2  -3    0.11    0.09   0
 -10 -11   3    0.55    0.47   0
 -10  -5   3   26.85    0.41   0
 -10  -1   1   36.80    0.36   0
  -9 -12   3    6.85    0.55   0
  -9  -4   3   16.08    0.30   0
  -9  -2   2  204.23    0.80   0
  -8   0   1   -0.04    0.07   0
  -6   7 -10   36.82    0.46   0
  -5 -13   3    0.54    0.34   0
  -5   7  -9    2.80    0.25   0
  -4 -12   3    6.78    0.45   0
  -4  -4   3  108.21    0.57   0
  -4   6  -6    4.10    0.16   0
  -3 -12   3    8.16    0.37   0
  -3   8 -13    1.06    0.35   0
  -2 -14   2   13.55    0.47   0
  -2 -10   3   51.37    0.62   0
  -2  -6   3   -0.15    0.14   0
  -2   6  -6    7.75    0.20   0
  -1 -15   1    8.82    0.53   0
  -1 -13   2    8.31    0.37   0
  -1   8 -12    8.57    0.40   0
   0   8 -12    4.71    0.41   0
   1   4  -4   15.43    0.24   0
   1   7  -9   -0.10    0.28   0
   1   8 -13   56.64    0.72   0
   2   0  -1   -0.01    0.04   0
   2   5  -6   88.23    0.56   0
   2   7 -10    4.09    0.27   0
   2   8 -13   12.92    0.52   0
   3 -15  -1    4.55    0.40   0
   3 -13   0   23.62    0.46   0
   3   8 -14   18.42    0.60   0
   4 -10   0    0.94    0.21   0
   4  -6   0   16.54    0.18   0
   4   1  -3  202.36    0.57   0
   4   4  -6   12.99    0.25   0
   4   6  -9   14.10    0.40   0
   4   8 -16    0.23    0.49   0
   5   0  -3  252.77    0.61   0
   5   7 -13   17.22    0.48   0
   8   4 -10   -0.05    0.30   0
   8   5 -12    1.14    0.27   0
   8   6 -14    0.21    0.43   0
   9   3 -10   -0.43    0.22   0
   9   6 -17   -0.17    0.41   0
  10   2 -10    0.42    0.29   0
  10   4 -13    5.92    0.45   0
  10   5 -16    0.80    0.38   0
  11   3 -13    1.54    0.38   0
  12   0 -11    0.02    0.30   0
  12   1 -12    1.70    0.34   0
  12   3 -15    6.31    0.48   0
  13  -4 -10   12.32    0.31   0
  13  -2 -11    0.04    0.25   0
  13  -1 -12    8.94    0.32   0
  13   0 -13    0.53    0.26   0
  13   1 -14    1.27    0.42   0
  13   2 -16    5.68    0.45   0
  14  -6 -11    4.05    0.25   0
  14  -2 -13    0.31    0.33   0
  14  -1 -14    2.28    0.31   0
  14   0 -15    1.28    0.45   0
 -13  -6   1    0.24    0.36   0
 -13  -5   1   28.45    0.50   0
 -13  -3   0   33.96    0.49   0
 -12 -10   2   22.20    0.61   0
 -12  -9   2    3.26    0.51   0
 -12  -8   2   13.26    0.54   0
 -12  -7   2    0.95    0.39   0
 -12  -6   2    8.84    0.35   0
 -11  -4   2    1.99    0.21   0
 -11  -2   1   -0.47    0.20   0
 -10 -10   3    3.89    0.38   0
 -10  -9   3    1.11    0.43   0
 -10  -8   3    2.13    0.37   0
 -10  -7   3    3.51    0.38   0
 -10  -6   3   51.72    0.58   0
 -10  -3   2   18.53    0.34   0
 -10   0   0  135.45    0.57   0
  -9 -11   3   22.70    0.64   0
  -9  -5   3    1.88    0.28   0
  -8 -12   3    5.58    0.44   0
  -8  -4   3    5.34    0.21   0
  -7 -12   3    9.19    0.53   0
  -7  -4   3   41.05    0.43   0
  -7   4  -3    2.92    0.06   0
  -7   6  -7    6.76    0.21   0
  -5 -12   3   -0.16    0.41   0
  -5  -4   3   40.43    0.40   0
  -5   5  -4    5.18    0.14   0
  -5   6  -6   16.31    0.25   0
  -4 -14   2   10.64    0.56   0
  -4   5  -4   23.15    0.23   0
  -4   7  -8    2.10    0.22   0
  -3 -14   2    1.43    0.36   0
  -3 -11   3   59.93    0.67   0
  -3  -5   3    1.96    0.16   0
  -3  -2   2  244.29    0.63   0
  -3   5  -4    2.08    0.13   0
  -3   7  -8   28.97    0.38   0
  -3   8 -12   11.58    0.38   0
  -2 -13   2    0.23    0.38   0
  -2  -9   3  203.14    1.00   0
  -2  -8   3   31.32    0.43   0
  -2  -7   3    3.60    0.19   0
  -1 -12   2    5.95    0.37   0
  -1   3  -2   91.53    0.34   0
  -1   6  -6   74.26    0.51   0
  -1   7  -8    1.26    0.26   0
  -1   8 -11   43.55    0.62   0
   0 -14   1    0.53    0.31   0
   0 -11   2   17.87    0.37   0
   0  -5   2  426.95    0.96   0
   0   8 -11    3.75    0.36   0
   1 -15   0    1.74    0.41   0
   1 -13   1    5.22    0.30   0
   1  -3   1  235.11    0.49   0
   1   8 -12   20.66    0.47   0
   2 -14   0   11.24    0.45   0
   2 -11   1   11.64    0.30   0
   2  -5   1  154.64    0.50   0
   3   2  -3   14.15    0.20   0
   3   3  -4   58.66    0.38   0
   3   6  -8    6.89    0.26   0
   3   7 -10    6.92    0.40   0
   3   8 -13   26.99    0.63   0
   4  -9   0   45.25    0.39   0
   4   5  -7    3.93    0.27   0
   4   8 -14   57.35    0.84   0
   5 -14  -2   -0.19    0.31   0
   5 -11  -1   77.47    0.57   0
   5   7 -12    7.99    0.43   0
   5   8 -16   16.67    0.69   0
   6   5  -9   39.26    0.49   0
   6   6 -11   11.76    0.38   0
   7   7 -15   23.46    0.66   0
   8  -3  -4   53.91    0.27   0
   9   4 -11   14.79    0.46   0
   9   5 -13    5.28    0.37   0
   9   6 -16    2.14    0.40   0
  10   0  -8   13.46    0.28   0
  10   5 -15   14.58    0.52   0
  11  -4  -7    8.55    0.19   0
  12  -5  -8    1.52    0.17   0
  12  -1 -10    0.12    0.25   0
  12   2 -13   27.71    0.60   0
  13  -8  -9   27.94    0.25   0
  13   2 -15    9.71    0.57   0
 -14  -4  -1    0.93    0.37   0
 -13  -8   1   -0.04    0.43   0
 -13  -7   1    1.92    0.41   0
 -13  -2  -1    0.24    0.25   0
 -13  -1  -2    1.01    0.25   0
 -12  -4   1    5.70    0.32   0
 -12  -2   0   10.04    0.31   0
 -12   1  -3    1.93    0.15   0
 -11 -11   2    8.36    0.49   0
 -11 -10   2    0.08    0.44   0
 -11  -5   2   48.84    0.58   0
 -10 -12   2   18.92    0.68   0
  -9 -10   3    1.03    0.32   0
  -9  -9   3    2.45    0.42   0
  -9  -6   3    9.96    0.36   0
  -8  -5   3   34.80    0.46   0
  -8  -2   2    2.29    0.17   0
  -8   2  -1  174.23    0.37   0
  -8   6  -8   13.84    0.25   0
  -7   0   1    1.25    0.10   0
  -6 -14   2    7.35    0.51   0
  -6 -11   3    6.75    0.47   0
  -6  -4   3   20.73    0.29   0
  -5 -14   2    0.66    0.38   0
  -5 -11   3   14.96    0.51   0
  -4 -11   3    8.06    0.35   0
  -4  -5   3  124.52    0.66   0
  -4   8 -12    5.33    0.37   0
  -3 -13   2   32.24    0.64   0
  -3 -10   3    1.37    0.28   0
  -3  -9   3  146.60    0.91   0
  -3  -6   3   47.96    0.45   0
  -3   8 -11    2.51    0.32   0
  -2 -15   1   51.38    0.79   0
  -2   5  -4   12.50    0.21   0
  -1 -14   1   18.31    0.57   0
  -1   4  -3   26.92    0.23   0
   0 -10   2   68.17    0.60   0
   0  -2   1  969.97    0.91   0
   0   6  -6    6.26    0.26   0
   0   7  -8  175.57    0.90   0
   1 -12   1   40.69    0.57   0
   1   5  -5   49.32    0.40   0
   1   8 -11    2.10    0.37   0
   2 -10   1   84.32    0.63   0
   2   6  -7   50.77    0.52   0
   2   7  -9   13.56    0.34   0
   2   8 -12    4.43    0.32   0
   3 -12   0    0.67    0.26   0
   4 -13  -1   13.18    0.40   0
   4  -8   0    2.62    0.16   0
   4  -7   0  137.46    0.52   0
   5   8 -15   20.82    0.58   0
   6 -14  -3    1.44    0.29   0
   6   7 -13   25.73    0.54   0
   7 -12  -3    8.46    0.26   0
   7   3  -7    3.04    0.25   0
   7   7 -14    0.30    0.48   0
   8   6 -13    1.03    0.32   0
   8   7 -16    3.47    0.57   0
  10 -12  -6    7.01    0.20   0
  10   4 -12    6.23    0.41   0
  11   0  -9  131.67    0.81   0
  11   4 -14    0.95    0.33   0
  11   5 -16    3.13    0.51   0
  12   3 -14   22.78    0.62   0
  12   4 -16    1.44    0.53   0
  13  -7  -9   25.07    0.27   0
  13  -3 -10   16.39    0.34   0
  14  -5 -11    0.53    0.21   0
  14  -1 -13    0.24    0.32   0
  14   0 -14   10.10    0.45   0
 -13  -4   0    7.66    0.31   0
 -12  -1  -1   20.71    0.33   0
 -11  -9   2    6.10    0.46   0
 -11  -8   2   15.87    0.53   0
 -11  -7   2   11.10    0.46   0
 -11  -6   2   53.03    0.64   0
 -11  -3   1    9.01    0.29   0
 -11  -1   0    9.19    0.21   0
 -10 -11   2    2.67    0.48   0
 -10  -4   2   29.60    0.43   0
  -9 -12   2   11.81    0.60   0
  -9  -8   3   29.11    0.51   0
  -9  -7   3   -0.10    0.24   0
  -9  -3   2    5.06    0.25   0
  -9  -1   1   11.53    0.23   0
  -8 -13   2   51.22    0.85   0
  -8  -6   3   31.33    0.48   0
  -7 -13   2   23.34    0.71   0
  -7 -10   3    5.22    0.42   0
  -7  -5   3   26.13    0.39   0
  -7  -2   2  106.62    0.53   0
  -7   7 -10   -0.04    0.24   0
  -6  -5   3   19.23    0.35   0
  -6   6  -6   -0.11    0.13   0
  -5 -13   2   40.99    0.73   0
  -5 -10   3    1.58    0.36   0
  -5   7  -8   15.12    0.30   0
  -4 -13   2    9.77    0.50   0
  -4 -10   3  166.15    1.02   0
  -4  -9   3  188.22    1.05   0
  -4  -6   3   28.49    0.38   0
  -4  -2   2   90.01    0.42   0
  -4   0   1    0.36    0.06   0
  -3 -15   1    4.78    0.44   0
  -3  -8   3  102.06    0.69   0
  -3  -7   3   16.95    0.30   0
  -2 -12   2    0.84    0.35   0
  -2  -3   2  341.26    0.77   0
  -2   8 -10    0.17    0.27   0
  -1 -11   2   12.01    0.35   0
  -1  -4   2   31.45    0.26   0
  -1   2  -1   96.88    0.26   0
   0 -15   0    0.10    0.43   0
   0 -13   1    1.64    0.29   0
   0  -9   2   49.68    0.48   0
   0  -8   2   29.15    0.39   0
   0  -7   2   43.03    0.41   0
   0  -6   2  297.34    0.88   0
   0   8 -10   11.89    0.42   0
   1 -14   0    1.05    0.37   0
   1   7  -8    6.32    0.32   0
   2 -15  -1   51.33    0.77   0
   2 -13   0    0.38    0.33   0
   2  -9   1  165.69    0.79   0
   2  -6   1  234.68    0.70   0
   2   8 -11    2.76    0.37   0
   3 -14  -1    0.89    0.36   0
   3   5  -6   21.54    0.32   0
   4   6  -8   40.68    0.51   0
   4   7 -10  106.02    0.87   0
   4   8 -13   47.04    0.69   0
   5 -10  -1   26.64    0.34   0
   5   8 -14    5.19    0.43   0
   6 -11  -2   60.08    0.48   0
   6   3  -6    1.49    0.17   0
   6   4  -7    5.72    0.28   0
   6   6 -10    9.79    0.34   0
   6   7 -12    5.55    0.42   0
   6   8 -16   11.49    0.53   0
   6   8 -15    0.81    0.48   0
   7   4  -8   30.00    0.44   0
   7   6 -11    6.80    0.43   0
   8   2  -7    0.39    0.17   0
   9 -12  -5   20.38    0.30   0
   9   2  -8    0.76    0.27   0
   9   5 -12   21.68    0.48   0
  10  -3  -6   39.52    0.32   0
  10  -1  -7   46.76    0.40   0
  10   6 -16    4.95    0.57   0
  12  -2  -9    7.95    0.28   0
  13  -6  -9   15.31    0.25   0
  13  -1 -11    3.17    0.31   0
  13   0 -12    0.45    0.23   0
  13   1 -13    3.97    0.33   0
  13   2 -14   15.77    0.58   0
  14  -4 -11    5.87    0.31   0
  14  -2 -12    4.65    0.34   0
  14   1 -15    7.39    0.43   0
 -13  -5   0    1.85    0.34   0
 -13  -3  -1    0.01    0.28   0
 -12  -9   1   18.16    0.60   0
 -12  -8   1    1.37    0.42   0
 -12  -7   1    4.62    0.40   0
 -12  -6   1   48.19    0.67   0
 -12  -5   1   -0.23    0.23   0
 -11   1  -2   28.72    0.26   0
 -10 -10   2   16.91    0.50   0
 -10  -5   2    1.11    0.28   0
 -10  -2   1  180.86    0.79   0
  -9 -11   2    1.08    0.49   0
  -8 -12   2    0.09    0.38   0
  -8  -7   3  383.52    1.45   0
  -7  -9   3    0.57    0.26   0
  -7  -8   3   11.52    0.41   0
  -7  -6   3   44.84    0.48   0
  -6  -9   3   22.72    0.44   0
  -6  -6   3   83.95    0.64   0
  -6   0   1    0.01    0.06   0
  -6   5  -4   53.63    0.28   0
  -5  -9   3    0.07    0.26   0
  -5  -8   3  127.80    0.85   0
  -5  -7   3   96.37    0.70   0
  -5  -6   3    4.40    0.26   0
  -5  -2   2    3.07    0.15   0
  -5   0   1  900.85    1.00   0
  -4  -8   3    3.48    0.24   0
  -4  -7   3    3.29    0.21   0
  -4   8 -10    1.27    0.27   0
  -3 -12   2    0.95    0.37   0
  -3   7  -7  127.54    0.71   0
  -2 -14   1   -0.01    0.33   0
  -2 -11   2   29.96    0.53   0
  -2   7  -7    0.20    0.21   0
  -1 -15   0    0.77    0.48   0
  -1 -13   1    0.62    0.38   0
  -1 -10   2    3.55    0.30   0
  -1   5  -4   43.56    0.33   0
  -1   7  -7   41.42    0.46   0
   0   9 -14    0.03    0.34   0
   1 -11   1    3.72    0.30   0
   1   6  -6  155.34    0.78   0
   1   8 -10   69.79    0.72   0
   1   9 -14    1.93    0.37   0
   2  -8   1   12.25    0.23   0
   2  -7   1    2.06    0.16   0
   2   4  -4  114.13    0.55   0
   3 -11   0   12.22    0.33   0
   3   8 -11    8.39    0.45   0
   3   9 -15    0.58    0.53   0
   4 -12  -1    1.97    0.26   0
   4   8 -12    5.84    0.43   0
   5 -13  -2   35.22    0.50   0
   5  -5  -1  116.35    0.30   0
   5   3  -5  726.87    1.45   0
   5   4  -6   11.58    0.26   0
   5   8 -13   46.52    0.75   0
   6  -1  -3    4.64    0.11   0
   6   8 -14    1.78    0.47   0
   7  -3  -3    0.27    0.06   0
   7   5  -9    7.67    0.36   0
   7   7 -13   17.83    0.51   0
   7   8 -16    1.37    0.61   0
   8   1  -6   39.02    0.37   0
   8   6 -12    7.48    0.36   0
   8   7 -14    7.65    0.51   0
   9   1  -7    0.17    0.21   0
  10   2  -9  241.40    1.12   0
  10   3 -10  120.47    0.89   0
  10   6 -15    0.75    0.47   0
  11 -11  -7    2.30    0.14   0
  11   4 -13   17.27    0.47   0
  11   5 -15    0.43    0.37   0
  12  -4  -8   86.68    0.51   0
  12   0 -10   26.59    0.46   0
  12   1 -11    4.86    0.30   0
  12   2 -12    0.49    0.28   0
  12   3 -13    4.43    0.43   0
  13   3 -15    0.13    0.51   0
  15  -3 -13    5.80    0.37   0
 -13  -7   0    0.25    0.34   0
 -13  -6   0    7.49    0.37   0
 -12  -3   0    0.50    0.19   0
 -12   2  -5    5.23    0.15   0
 -11 -10   1   17.78    0.63   0
 -11  -4   1  162.33    0.92   0
 -10  -9   2    6.55    0.38   0
 -10  -8   2    9.34    0.43   0
 -10  -7   2   14.61    0.46   0
 -10  -6   2   26.84    0.48   0
  -9 -10   2    5.29    0.48   0
  -9  -4   2    0.20    0.25   0
  -8  -3   2   37.94    0.39   0
  -8   5  -5   20.82    0.17   0
  -6 -14   1    0.20    0.53   0
  -6 -12   2   10.33    0.44   0
  -6  -7   3   51.84    0.53   0
  -5 -14   1    0.98    0.50   0
  -5 -12   2    0.92    0.34   0
  -5   8 -11    1.15    0.29   0
  -4 -14   1    0.33    0.48   0
  -4 -12   2   12.33    0.44   0
  -4   6  -5    1.99    0.16   0
  -4   7  -7    8.63    0.26   0
  -3 -14   1    0.74    0.38   0
  -3 -11   2    0.65    0.35   0
  -3   6  -5   64.14    0.42   0
  -2 -15   0   -0.17    0.47   0
  -2   6  -5   10.99    0.24   0
  -2   8  -9    6.87    0.32   0
  -2   9 -13   -0.28    0.41   0
  -1  -9   2    3.43    0.28   0
  -1  -5   2   33.46    0.31   0
  -1   9 -13    1.15    0.31   0
   0 -14   0    4.27    0.45   0
   0 -12   1    9.66    0.35   0
   0   4  -3   10.96    0.20   0
   1 -15  -1   10.43    0.51   0
   1   9 -13    1.61    0.33   0
   2 -12   0    8.25    0.36   0
   2   5  -5   36.37    0.36   0
   2   8 -10  173.88    1.09   0
   3 -15  -2    3.12    0.44   0
   3   1  -2  444.98    0.73   0
   3   9 -14   13.30    0.57   0
   4 -14  -2    9.52    0.42   0
   4   0  -2   70.03    0.28   0
   4   9 -15    1.91    0.49   0
   5  -9  -1   78.49    0.48   0
   5   2  -4  179.04    0.65   0
   6   1  -4  291.25    0.81   0
   6   7 -11   14.69    0.47   0
   7 -11  -3   27.16    0.34   0
   7   7 -12   -0.09    0.40   0
   7   8 -15   13.79    0.62   0
   9   6 -13    6.17    0.40   0
   9   7 -15    5.03    0.53   0
  10   4 -11    0.26    0.33   0
  11   2 -10   51.64    0.61   0
  11   3 -11    0.08    0.32   0
  11   5 -14    5.06    0.50   0
  12   4 -14   54.17    0.81   0
  12   5 -16    0.26    0.52   0
  13  -5  -9    4.05    0.18   0
  13  -2 -10   21.15    0.39   0
  14   0 -13    0.26    0.37   0
  14   1 -14    2.13    0.41   0
 -13  -4  -1   17.87    0.48   0
 -13  -2  -2   26.89    0.44   0
 -12  -4   0   74.62    0.70   0
 -11  -9   1   17.30    0.56   0
 -11  -5   1    3.31    0.33   0
 -11  -2   0   93.04    0.63   0
 -10 -11   1    0.41    0.48   0
 -10  -3   1   92.97    0.63   0
  -9 -12   1   -0.39    0.51   0
  -9  -9   2    2.15    0.30   0
  -9  -5   2    3.88    0.30   0
  -9   0   0   -0.18    0.12   0
  -8 -13   1    3.62    0.46   0
  -8  -1   1   40.44    0.33   0
  -7 -11   2    0.91    0.32   0
  -7  -3   2   40.52    0.39   0
  -7   7  -9   12.16    0.29   0
  -6 -11   2   57.73    0.78   0
  -5 -11   2   33.55    0.62   0
  -5   7  -7   12.66    0.26   0
  -5   8 -10    0.38    0.26   0
  -4 -11   2   41.50    0.64   0
  -3 -15   0   33.96    0.71   0
  -3 -13   1    5.24    0.45   0
  -3  -3   2  193.04    0.62   0
  -3   8  -9   24.74    0.39   0
  -2 -13   1   12.74    0.43   0
  -2 -10   2   36.19    0.49   0
  -2  -4   2  119.84    0.53   0
  -1 -12   1    6.04    0.38   0
  -1  -8   2   39.30    0.42   0
  -1  -6   2   26.76    0.30   0
  -1   6  -5   57.83    0.44   0
  -1   9 -12   10.69    0.40   0
   0 -11   1    7.59    0.35   0
   0   3  -2   -0.21    0.10   0
   0   5  -4    1.36    0.13   0
   0   8  -9    7.53    0.28   0
   0   9 -12   15.19    0.43   0
   1 -13   0   -0.08    0.26   0
   1 -10   1   40.55    0.46   0
   1  -4   1  144.61    0.46   0
   1   8  -9    2.07    0.32   0
   1   9 -12   25.84    0.58   0
   2 -14  -1   -0.30    0.35   0
   2  -2   0    1.32    0.04   0
   2   6  -6   87.27    0.61   0
   3 -13  -1    4.27    0.27   0
   3 -10   0   56.71    0.49   0
   3  -4   0   36.23    0.19   0
   3   8 -10   24.12    0.52   0
   3   9 -13    6.87    0.51   0
   4   3  -4    0.18    0.14   0
   4   5  -6   12.83    0.27   0
   4   7  -9    7.88    0.31   0
   4   8 -11    4.45    0.32   0
   4   9 -14    0.63    0.46   0
   5  -8  -1   10.18    0.20   0
   5   6  -8    7.22    0.33   0
   5   9 -15   -0.88    0.55   0
   6 -13  -3   12.04    0.35   0
   6 -10  -2   18.93    0.29   0
   6   6  -9    8.32    0.30   0
   6   8 -13    2.01    0.37   0
   7   6 -10   17.01    0.41   0
   7   8 -14    2.09    0.51   0
   8   0  -5   -0.10    0.14   0
   9   0  -6    0.23    0.17   0
  10   6 -14    4.81    0.41   0
  11   1  -9    2.41    0.28   0
  11   4 -12    4.98    0.43   0
  11   6 -16    4.10    0.46   0
  12  -1  -9   13.58    0.33   0
  13   0 -11   47.75    0.61   0
  13   3 -14    1.28    0.49   0
  14  -1 -12    0.73    0.30   0
  15  -2 -13    3.71    0.37   0
 -13  -7  -1    2.71    0.44   0
 -13  -6  -1    7.21    0.45   0
 -13  -5  -1   23.50    0.54   0
 -12  -9   0   18.81    0.57   0
 -12  -8   0    1.53    0.47   0
 -12  -5   0    4.65    0.37   0
 -12  -2  -1   82.26    0.63   0
 -11  -8   1   27.69    0.54   0
 -11  -7   1   -0.04    0.28   0
 -11  -6   1    0.13    0.24   0
 -10 -10   1    7.36    0.50   0
 -10  -1   0   33.68    0.35   0
  -9 -11   1    0.99    0.48   0
  -9  -8   2   11.38    0.38   0
  -9  -7   2    1.23    0.26   0
  -9  -6   2    0.39    0.23   0
  -9  -2   1   14.59    0.27   0
  -8  -9   2   -0.14    0.35   0
  -8  -4   2   81.98    0.57   0
  -8   6  -7   16.63    0.22   0
  -7   6  -6   52.54    0.34   0
  -6 -13   1   49.54    0.78   0
  -6  -3   2  154.73    0.67   0
  -5 -13   1    0.74    0.35   0
  -5   6  -5   12.53    0.20   0
  -4 -13   1   14.59    0.49   0
  -4 -10   2   33.89    0.56   0
  -4   8  -9    0.20    0.19   0
  -3 -10   2  153.00    0.96   0
  -3   9 -12    6.54    0.42   0
  -2  -9   2   21.53    0.38   0
  -2   9 -11   17.06    0.45   0
  -1 -14   0    0.72    0.33   0
  -1   9 -11    2.70    0.37   0
   0 -15  -1    0.79    0.44   0
   0   6  -5    7.29    0.24   0
   0   9 -11    0.28    0.38   0
   1  -9   1  119.45    0.69   0
   1   7  -7    0.46    0.18   0
   2 -11   0  132.51    0.84   0
   2   2  -2   13.22    0.19   0
   3  -9   0  274.99    0.97   0
   3   7  -8   29.44    0.44   0
   4 -11  -1   10.09    0.26   0
   4   6  -7    0.87    0.27   0
   4   9 -13    7.04    0.54   0
   5 -14  -3    4.53    0.35   0
   5 -12  -2    2.09    0.25   0
   5  -7  -1  215.35    0.60   0
   5  -6  -1   12.40    0.14   0
   5   9 -14    5.04    0.54   0
   7   4  -7    3.09    0.27   0
   8 -11  -4   24.31    0.31   0
   8   3  -7   73.68    0.60   0
   8   4  -8    0.60    0.28   0
   9 -11  -5    0.51    0.17   0
   9  -2  -5  115.62    0.49   0
   9   4  -9   29.94    0.50   0
   9   6 -12    4.84    0.35   0
   9   7 -14    0.47    0.37   0
  10 -11  -6    6.05    0.18   0
  10  -2  -6   40.49    0.34   0
  10   0  -7    0.40    0.14   0
  11   5 -13    4.22    0.45   0
  11   6 -15    4.57    0.57   0
  12 -10  -8    5.23    0.11   0
  12   1 -10    0.28    0.29   0
  12   2 -11   92.30    0.79   0
  12   3 -12    2.40    0.39   0
  12   5 -15    8.35    0.47   0
  13  -4  -9   10.69    0.26   0
  13   4 -15    8.63    0.59   0
  15  -4 -12    0.70    0.26   0
 -13  -3  -2    7.01    0.37   0
 -12  -7   0   20.12    0.49   0
 -12  -6   0   21.47    0.46   0
 -11 -10   0   10.53    0.56   0
 -11  -3   0    8.41    0.31   0
 -11  -1  -1   11.30    0.26   0
 -10  -9   1    0.32    0.31   0
 -10  -4   1   28.52    0.42   0
  -9 -10   1   -0.20    0.41   0
  -8 -13   0    1.47    0.52   0
  -8 -11   1    0.28    0.43   0
  -8  -8   2    5.40    0.31   0
  -8  -7   2   -0.06    0.32   0
  -8  -6   2   57.45    0.60   0
  -8  -5   2    9.89    0.27   0
  -7 -12   1    3.41    0.38   0
  -7  -9   2   62.24    0.68   0
  -7  -4   2   33.81    0.40   0
  -7  -1   1    3.11    0.14   0
  -6 -14   0    9.72    0.62   0
  -6 -12   1   31.71    0.67   0
  -6  -9   2   20.33    0.48   0
  -5 -14   0    0.40    0.54   0
  -5 -10   2   28.52    0.50   0
  -5  -3   2   76.83    0.45   0
  -5   8  -9    2.06    0.24   0
  -4 -14   0    3.08    0.50   0
  -3 -14   0    6.43    0.53   0
  -3 -12   1   19.99    0.55   0
  -3  -9   2  170.08    0.94   0
  -3  -4   2   17.73    0.26   0
  -3   7  -6   69.00    0.51   0
  -3   9 -11    6.35    0.36   0
  -2 -14   0   15.68    0.51   0
  -2 -12   1   18.61    0.45   0
  -2  -8   2    0.93    0.18   0
  -2  -7   2  151.90    0.77   0
  -2  -6   2   84.13    0.54   0
  -2  -5   2  209.35    0.74   0
  -2   7  -6   84.35    0.57   0
  -2   8  -8    9.48    0.28   0
  -1 -15  -1   -0.28    0.47   0
  -1 -11   1   20.46    0.47   0
   0 -13   0   -0.31    0.28   0
   0 -10   1  105.83    0.75   0
   1 -14  -1   18.22    0.52   0
   1 -12   0    2.96    0.28   0
   1  -8   1   41.79    0.41   0
   1  -5   1    0.17    0.12   0
   1   5  -4  194.81    0.74   0
   2 -15  -2    7.31    0.41   0
   2 -13  -1   13.17    0.42   0
   2   7  -7   83.33    0.67   0
   2   8  -9  325.52    1.37   0
   3 -14  -2    1.37    0.36   0
   3 -12  -1   19.20    0.42   0
   3  -8   0   94.48    0.53   0
   3   4  -4  105.53    0.56   0
   3   5  -5   39.61    0.39   0
   3   9 -12   -0.10    0.30   0
   4 -13  -2   10.87    0.38   0
   4   8 -10    0.42    0.35   0
   5   1  -3  322.49    0.76   0
   5   7  -9  116.09    0.85   0
   6 -14  -4    1.67    0.33   0
   6  -9  -2   19.82    0.26   0
   6   4  -6   40.17    0.45   0
   6   5  -7   35.79    0.47   0
   6   7 -10   15.81    0.41   0
   6   8 -12   31.06    0.58   0
   6   9 -15   10.31    0.51   0
   7   0  -4    0.17    0.13   0
   7   3  -6    8.11    0.23   0
   7   5  -8   62.68    0.59   0
   7   7 -11   75.56    0.78   0
   7   8 -13   18.16    0.53   0
   8 -13  -5    7.54    0.31   0
   8  -2  -4    3.41    0.11   0
   8   2  -6    4.82    0.24   0
   8   5  -9   33.63    0.49   0
   8   7 -12    2.64    0.34   0
   8   8 -14   -0.36    0.45   0
  10   3  -9    6.92    0.28   0
  10   4 -10   95.67    0.84   0
  10   7 -15    0.08    0.40   0
  11  -2  -7   11.76    0.25   0
  11   0  -8   -0.37    0.16   0
  12   4 -13   -0.20    0.32   0
  13  -1 -10    5.02    0.28   0
  13   2 -12   21.18    0.52   0
  14  -7 -10    3.32    0.18   0
  14  -6 -10    2.95    0.19   0
  14  -2 -11   43.32    0.54   0
  14   0 -12   17.18    0.46   0
  14   1 -13    0.32    0.28   0
  14   2 -14   24.27    0.58   0
 -13  -4  -2   12.08    0.45   0
 -13  -2  -3    0.66    0.27   0
 -12  -3  -1    5.90    0.31   0
 -12   1  -4    1.66    0.19   0
 -11  -9   0    8.95    0.42   0
 -10 -11   0    1.44    0.41   0
 -10  -8   1    5.14    0.33   0
 -10  -7   1    0.30    0.26   0
 -10  -6   1   75.55    0.72   0
 -10  -5   1    0.59    0.20   0
 -10   0  -1   -0.09    0.14   0
  -9 -12   0    8.21    0.51   0
  -9  -9   1    0.28    0.38   0
  -9  -3   1  134.26    0.72   0
  -7 -13   0   14.73    0.69   0
  -7 -11   1   18.89    0.58   0
  -7  -6   2   22.28    0.41   0
  -7  -5   2    3.85    0.20   0
  -7   7  -8    9.10    0.23   0
  -6  -8   2  122.97    0.86   0
  -6  -4   2  145.56    0.69   0
  -6   7  -7   40.97    0.37   0
  -6   8 -10    0.82    0.25   0
  -5 -12   1    1.01    0.34   0
  -5  -9   2  104.38    0.80   0
  -4 -12   1    2.81    0.34   0
  -4  -9   2  107.61    0.79   0
  -4  -8   2   80.10    0.67   0
  -4   7  -6   12.37    0.26   0
  -4   8  -8    1.68    0.22   0
  -3 -15  -1   35.54    0.85   0
  -3  -8   2   59.96    0.54   0
  -3  -7   2   14.54    0.32   0
  -3  -5   2    2.07    0.21   0
  -2 -15  -1   18.29    0.57   0
  -2 -11   1    2.30    0.35   0
  -2   9 -10   15.75    0.42   0
  -1 -13   0    0.81    0.29   0
  -1   7  -6    2.46    0.18   0
  -1   9 -10    6.45    0.36   0
   0 -14  -1   -0.02    0.40   0
   0  -3   1  121.34    0.40   0
   0   7  -6   10.79    0.30   0
   1 -15  -2    3.31    0.46   0
   1  -7   1    0.79    0.14   0
   1  -6   1    8.33    0.18   0
   1   4  -3   77.26    0.41   0
   1   6  -5    0.97    0.21   0
   2 -10   0   28.91    0.41   0
   2  10 -14    7.15    0.54   0
   3  -5   0    1.71    0.09   0
   4 -10  -1    2.30    0.24   0
   4   7  -8   35.25    0.48   0
   4   9 -12   16.55    0.49   0
   5   5  -6   25.16    0.39   0
   5   9 -13   12.16    0.48   0
   6 -12  -3    3.96    0.25   0
   6   6  -8    7.23    0.33   0
   6   9 -14   17.33    0.56   0
   7   2  -5   54.02    0.44   0
   7   9 -15    0.08    0.53   0
   8   6 -10   -0.11    0.25   0
   9   8 -15    3.76    0.55   0
  10   2  -8    1.41    0.21   0
  10   5 -11   31.04    0.54   0
  10   7 -14   -0.60    0.46   0
  11   2  -9  100.69    0.77   0
  11   3 -10    1.97    0.26   0
  11   6 -14   -0.40    0.37   0
  12   0  -9    0.09    0.24   0
  12   5 -14    2.60    0.38   0
  13  -3  -9    6.72    0.26   0
  13   1 -11    3.03    0.33   0
  15  -1 -13   -0.02    0.27   0
 -13  -6  -2    5.19    0.45   0
 -13  -5  -2   45.82    0.68   0
 -13  -1  -4    4.57    0.28   0
 -12  -8  -1    0.84    0.43   0
 -12  -7  -1   14.88    0.52   0
 -12  -5  -1    1.93    0.34   0
 -12  -4  -1    2.67    0.31   0
 -11  -8   0    1.48    0.33   0
 -11  -7   0    5.28    0.43   0
 -11  -6   0   38.17    0.59   0
 -11  -5   0   27.18    0.50   0
 -11  -4   0    6.80    0.27   0
 -11   0  -2    0.16    0.15   0
 -10 -10   0    6.37    0.42   0
 -10  -2   0   67.06    0.51   0
  -9 -11   0   15.49    0.63   0
  -9  -8   1   19.69    0.53   0
  -9  -4   1   44.38    0.48   0
  -9   3  -3    9.42    0.10   0
  -9   6  -8   36.25    0.28   0
  -8 -12   0   47.29    0.82   0
  -8 -10   1    3.59    0.35   0
  -8  -2   1   11.60    0.21   0
  -8   0   0  135.04    0.50   0
  -7   5  -4   22.76    0.16   0
  -6 -13   0    6.24    0.44   0
  -6 -11   1    0.89    0.29   0
  -6  -7   2  218.29    1.03   0
  -6  -6   2  144.71    0.81   0
  -6  -1   1    0.93    0.13   0
  -6   6  -5   62.29    0.35   0
  -5 -13   0   11.08    0.57   0
  -5 -11   1   79.63    0.85   0
  -5  -8   2    8.99    0.30   0
  -5  -7   2   77.01    0.63   0
  -5  -6   2    3.59    0.25   0
  -5  -5   2   16.08    0.31   0
  -4 -13   0    1.39    0.44   0
  -4 -11   1   11.66    0.45   0
  -4  -7   2   66.08    0.57   0
  -4  -6   2   14.81    0.32   0
  -4   4  -2    2.98    0.08   0
  -4   9 -11   27.46    0.50   0
  -3 -13   0   25.97    0.63   0
  -3 -11   1   68.31    0.74   0
  -3  -6   2   34.47    0.37   0
  -3   4  -2  673.31    0.86   0
  -3   5  -3   10.40    0.16   0
  -2 -13   0    1.78    0.32   0
  -1 -10   1    0.98    0.23   0
  -1  -2   1  905.93    0.98   0
   0 -12   0   43.08    0.56   0
   0  -9   1    0.62    0.19   0
   0  10 -13    0.26    0.34   0
   1 -11   0    0.30    0.26   0
   1  10 -13    4.31    0.38   0
   2 -14  -2   11.58    0.46   0
   2  10 -13    3.54    0.50   0
   3 -15  -3    0.10    0.33   0
   3  -7   0    7.41    0.16   0
   3  -6   0   69.55    0.37   0
   3   7  -7   54.74    0.58   0
   4 -14  -3    0.35    0.33   0
   4  10 -14    5.49    0.51   0
   5 -13  -3    0.09    0.30   0
   5 -11  -2   30.87    0.38   0
   5  -1  -2    4.92    0.09   0
   5   4  -5    1.74    0.16   0
   5   8 -10   12.22    0.39   0
   6   7  -9   18.70    0.48   0
   6   8 -11    1.61    0.30   0
   6   9 -13   -0.01    0.45   0
   7   7 -10   20.71    0.51   0
   7   8 -12    4.66    0.38   0
   8   7 -11    7.33    0.44   0
   9   1  -6   11.99    0.27   0
  10   1  -7   45.95    0.46   0
  10   6 -12    6.50    0.39   0
  11   7 -15    5.58    0.56   0
  12   3 -11   -0.10    0.34   0
  13   0 -10   -0.40    0.26   0
  13   5 -15    0.09    0.53   0
  14  -4 -10    1.93    0.22   0
  14   2 -13    0.34    0.38   0
  14   3 -14    1.09    0.44   0
  15  -2 -12   11.20    0.38   0
 -13  -3  -3    2.53    0.35   0
 -12  -6  -1   34.09    0.56   0
 -12  -2  -2   15.51    0.37   0
 -11 -10  -1   13.76    0.52   0
 -11  -2  -1   46.91    0.48   0
 -11   2  -4   21.62    0.22   0
 -10 -11  -1    1.19    0.54   0
 -10  -9   0    1.24    0.39   0
 -10   3  -4    7.29    0.11   0
  -9 -12  -1    6.55    0.57   0
  -9  -7   1    2.61    0.27   0
  -9  -6   1   31.41    0.50   0
  -9  -5   1    0.30    0.25   0
  -9  -1   0   97.64    0.52   0
  -9   2  -2   57.68    0.27   0
  -8  -9   1   12.06    0.39   0
  -8   7  -9    6.88    0.22   0
  -7 -12   0    5.83    0.51   0
  -7   2  -1    3.14    0.07   0
  -6 -10   1    1.29    0.36   0
  -6   8  -9    0.70    0.21   0
  -5 -14  -1    2.45    0.56   0
  -5   7  -6   33.80    0.34   0
  -5   8  -8   13.15    0.30   0
  -4   5  -3   56.15    0.29   0
  -3  -1   1   28.67    0.20   0
  -2 -14  -1    2.78    0.48   0
  -2 -10   1   10.98    0.40   0
  -2   5  -3    0.42    0.09   0
  -1 -15  -2    1.71    0.47   0
  -1 -14  -1    7.00    0.40   0
  -1 -12   0    3.81    0.37   0
  -1  -9   1    8.52    0.32   0
  -1   8  -7   31.91    0.44   0
  -1   9  -9    9.76    0.37   0
  -1  10 -12    8.65    0.47   0
   0 -15  -2    0.30    0.36   0
   0  -8   1   35.09    0.39   0
   0   2  -1 1057.69    0.94   0
   0  10 -12   16.11    0.52   0
   1 -13  -1    0.08    0.27   0
   1   3  -2    6.20    0.13   0
   1   7  -6   12.23    0.28   0
   1  10 -12    0.60    0.43   0
   2 -12  -1   17.44    0.42   0
   2  -9   0   25.77    0.37   0
   2   5  -4   47.53    0.41   0
   3 -13  -2   27.43    0.52   0
   3 -11  -1   70.94    0.59   0
   3   9 -10    1.44    0.38   0
   4 -12  -2   11.16    0.34   0
   4  -9  -1  282.95    0.95   0
   4   5  -5   21.45    0.35   0
   4   8  -9    4.76    0.31   0
   5   7  -8   35.70    0.53   0
   6   0  -3    0.48    0.11   0
   6   2  -4   39.86    0.36   0
   7 -12  -4    0.35    0.20   0
   7  -9  -3    0.69    0.14   0
   8   1  -5    3.31    0.20   0
   8   5  -8    8.74    0.37   0
   8   9 -15    1.58    0.42   0
   9  -1  -5    0.68    0.14   0
   9   4  -8    0.24    0.28   0
   9   5  -9    0.18    0.34   0
   9   7 -12    0.84    0.34   0
   9   8 -14   10.40    0.50   0
  10  -1  -6    9.19    0.22   0
  10   7 -13   14.54    0.60   0
  10   8 -15    1.89    0.54   0
  11   6 -13   19.48    0.53   0
  12   5 -13    5.06    0.39   0
  13  -2  -9    0.04    0.22   0
  13   3 -12   -0.18    0.37   0
  14  -3 -10    0.54    0.25   0
  14   1 -12    0.66    0.33   0
  15   0 -13    6.57    0.36   0
 -13  -4  -3    4.29    0.41   0
 -12  -8  -2   32.45    0.70   0
 -12  -3  -2    0.40    0.27   0
 -12   2  -6    1.51    0.17   0
 -11  -9  -1    8.57    0.44   0
 -10  -8   0   59.70    0.71   0
 -10  -3   0    4.06    0.21   0
  -9 -10   0   29.86    0.59   0
  -8 -11   0   21.25    0.55   0
  -8  -8   1  178.60    1.08   0
  -8  -3   1   11.48    0.24   0
  -7 -13  -1    0.02    0.50   0
  -7  -2   1   17.29    0.23   0
  -6 -12   0    0.98    0.34   0
  -5 -12   0   24.42    0.63   0
  -5 -10   1   29.04    0.50   0
  -5  -1   1  113.60    0.42   0
  -4 -14  -1   13.82    0.53   0
  -4 -10   1    1.87    0.36   0
  -4  -1   1  269.35    0.60   0
  -4   6  -4   37.73    0.30   0
  -4   9 -10    7.58    0.29   0
  -3 -14  -1   16.91    0.52   0
  -3 -12   0   -0.31    0.37   0
  -3 -10   1   20.59    0.42   0
  -3   6  -4  126.15    0.54   0
  -3   8  -7    4.55    0.25   0
  -2 -15  -2    0.54    0.50   0
  -2 -12   0    7.78    0.35   0
  -2   4  -2  875.75    1.07   0
  -2   9  -9   54.25    0.57   0
  -1   5  -3   84.79    0.44   0
  -1   6  -4   23.49    0.30   0
   0 -13  -1    1.57    0.38   0
   0 -11   0    0.32    0.29   0
   0  -7   1    5.89    0.19   0
   0  -4   1  212.76    0.59   0
   0   8  -7   28.40    0.41   0
   1 -14  -2   40.14    0.69   0
   1 -10   0  126.21    0.80   0
   1   9  -9   14.59    0.43   0
   2 -15  -3    0.54    0.34   0
   2   4  -3   46.39    0.36   0
   2   7  -6    3.63    0.27   0
   2  10 -12    1.91    0.35   0
   3   8  -8   21.88    0.42   0
   4   4  -4  103.82    0.58   0
   4  10 -13   27.52    0.62   0
   5 -10  -2   27.37    0.36   0
   5   9 -11   19.19    0.55   0
   6 -13  -4    0.55    0.29   0
   6   8 -10    0.35    0.29   0
   6   9 -12    0.54    0.34   0
   7  -2  -3   94.08    0.32   0
   7   5  -7   22.50    0.38   0
   7   6  -8    6.52    0.36   0
   7   8 -11    0.30    0.32   0
   7   9 -13   25.94    0.62   0
   8 -12  -5    1.25    0.21   0
   8   4  -7   31.09    0.42   0
   8   6  -9    5.64    0.31   0
   8   8 -12    4.75    0.39   0
   8   9 -14    2.09    0.56   0
   9 -10  -5    0.15    0.13   0
   9   3  -7    7.98    0.32   0
   9   8 -13    2.99    0.53   0
  10   4  -9   -0.13    0.24   0
  10   5 -10    0.34    0.27   0
  11 -10  -7    1.78    0.14   0
  11   4 -10   33.78    0.58   0
  11   5 -11    0.27    0.36   0
  11   7 -14   -0.36    0.48   0
  12  -1  -8    1.32    0.23   0
  12   1  -9   12.60    0.36   0
  12   6 -14    7.18    0.47   0
  13   2 -11    0.00    0.25   0
  13   4 -13   11.65    0.47   0
  13   5 -14   -0.01    0.51   0
  14   0 -11   -0.27    0.28   0
 -13  -2  -4    1.96    0.30   0
 -12  -7  -2    9.28    0.48   0
 -12  -6  -2    2.13    0.38   0
 -12  -4  -2   35.88    0.55   0
 -12  -1  -3    1.77    0.23   0
 -11  -8  -1   18.35    0.49   0
 -11  -7  -1    9.69    0.46   0
 -11  -3  -1    3.64    0.23   0
 -10 -10  -1    9.99    0.46   0
 -10  -7   0    6.53    0.31   0
 -10  -6   0    0.22    0.23   0
 -10  -5   0    8.47    0.34   0
 -10  -4   0   14.64    0.31   0
 -10  -1  -1    2.47    0.19   0
 -10   2  -3    2.94    0.12   0
  -9 -11  -1   11.01    0.48   0
  -9  -9   0   24.10    0.51   0
  -9  -2   0  101.29    0.59   0
  -8 -12  -1    5.24    0.45   0
  -8 -10   0   15.00    0.50   0
  -8  -7   1    4.94    0.30   0
  -8  -6   1   44.37    0.50   0
  -8  -5   1   89.22    0.67   0
  -8  -4   1   42.72    0.43   0
  -7 -11   0    1.25    0.34   0
  -7  -8   1    1.49    0.34   0
  -7   7  -7   40.58    0.35   0
  -6 -13  -1   31.18    0.67   0
  -6  -9   1   73.78    0.72   0
  -5 -13  -1    1.02    0.46   0
  -5  -9   1   80.79    0.75   0
  -5   5  -3   21.83    0.18   0
  -4 -12   0    1.96    0.32   0
  -3  -9   1   35.21    0.52   0
  -2  -9   1   35.12    0.45   0
  -2   7  -5   13.47    0.28   0
  -2  10 -11   13.51    0.46   0
  -1 -13  -1    2.94    0.41   0
  -1 -11   0    0.74    0.33   0
  -1  -8   1  145.68    0.76   0
  -1  10 -11    4.83    0.38   0
   0 -14  -2   25.85    0.62   0
   0  -6   1    5.17    0.17   0
   0  -5   1   51.69    0.34   0
   1 -15  -3    0.37    0.50   0
   1 -12  -1    5.55    0.36   0
   1  10 -11    1.18    0.32   0
   2 -13  -2    0.78    0.32   0
   2  -8   0   23.45    0.32   0
   2   9  -9   57.11    0.65   0
   3 -14  -3    0.70    0.35   0
   3 -10  -1   19.72    0.36   0
   4  -8  -1    5.08    0.18   0
   4  10 -12    8.76    0.55   0
   5   8  -9    3.78    0.31   0
   6  -7  -2  219.31    0.57   0
   6   6  -7    5.62    0.25   0
   6  10 -14    8.18    0.51   0
   8  -1  -4   34.42    0.27   0
   8   7 -10   29.86    0.53   0
   9 -12  -6   24.27    0.38   0
   9   7 -11   19.85    0.48   0
  10 -10  -6    0.65    0.12   0
  10   7 -12   36.14    0.71   0
  10   8 -14    1.02    0.39   0
  11  -5  -6    2.94    0.10   0
  11   3  -9   12.21    0.33   0
  11   6 -12    0.49    0.42   0
  12   5 -12    3.31    0.46   0
  13  -1  -9    0.71    0.22   0
  13   1 -10    3.77    0.32   0
  14  -2 -10    2.94    0.27   0
  14   2 -12    4.14    0.40   0
  14   4 -14    0.28    0.50   0
  15  -5 -11    3.57    0.23   0
  15  -4 -11    0.30    0.25   0
  15   1 -13    0.51    0.37   0
 -12  -5  -2    3.01    0.29   0
 -12   0  -4    1.51    0.22   0
 -11  -9  -2    0.96    0.46   0
 -11  -6  -1    4.53    0.32   0
 -11  -5  -1    2.04    0.26   0
 -11  -4  -1  129.07    0.83   0
 -11  -1  -2   29.55    0.37   0
 -10  -9  -1    1.18    0.32   0
  -9 -10  -1    3.32    0.46   0
  -9  -8   0   24.56    0.48   0
  -8 -11  -1   10.00    0.52   0
  -8  -9   0    3.12    0.39   0
  -8   6  -6   22.92    0.20   0
  -7 -10   0    3.81    0.43   0
  -7  -7   1  118.66    0.81   0
  -7  -6   1    7.46    0.32   0
  -7  -3   1    5.05    0.18   0
  -7   0   0    0.17    0.09   0
  -6 -11   0   24.58    0.53   0
  -6  -8   1    2.84    0.28   0
  -6  -2   1  256.94    0.76   0
  -6   7  -6   30.52    0.31   0
  -5 -14  -2   -0.47    0.52   0
  -5 -11   0   36.90    0.65   0
  -5   4  -2    8.20    0.08   0
  -5   9 -10   13.65    0.36   0
  -4 -13  -1    8.55    0.45   0
  -4 -11   0   56.20    0.71   0
  -4  -9   1  306.38    1.29   0
  -4   9  -9   11.78    0.34   0
  -3 -13  -1    3.31    0.37   0
  -3 -11   0   14.32    0.47   0
  -3   7  -5   93.41    0.53   0
  -2 -13  -1    2.25    0.33   0
  -2 -11   0  128.76    0.95   0
  -2  -8   1   25.64    0.41   0
  -2  -2   1 1816.45    1.51   0
  -1 -14  -2    3.90    0.48   0
  -1  -7   1   16.21    0.31   0
  -1  -3   1  235.50    0.59   0
  -1   4  -2   14.53    0.16   0
  -1   7  -5   12.86    0.25   0
  -1   9  -8   12.40    0.38   0
   0 -15  -3   12.00    0.61   0
   0 -10   0  202.12    1.02   0
   0   5  -3   19.87    0.23   0
   0   6  -4  371.81    1.03   0
   0   7  -5    4.60    0.25   0
   0   9  -8    3.95    0.33   0
   1  -9   0    2.89    0.26   0
   2 -11  -1    1.85    0.22   0
   2   8  -7   94.82    0.71   0
   3 -12  -2    1.59    0.29   0
   3   2  -2  248.26    0.63   0
   3   5  -4  101.02    0.59   0
   3   7  -6   65.86    0.59   0
   3   9  -9   40.34    0.57   0
   4 -13  -3    3.54    0.27   0
   4 -11  -2   44.10    0.49   0
   4   1  -2    3.66    0.12   0
   5 -12  -3    0.24    0.19   0
   5   6  -6   36.06    0.47   0
   5   9 -10   68.22    0.81   0
   5  10 -12   14.94    0.58   0
   6 -14  -5    0.36    0.34   0
   6   4  -5   25.15    0.34   0
   6   7  -8   24.79    0.44   0
   6   9 -11    0.50    0.33   0
   7 -13  -5    2.42    0.29   0
   7   3  -5   19.03    0.32   0
   7   8 -10   38.79    0.67   0
   7   9 -12   42.73    0.71   0
   7  10 -14    2.94    0.58   0
   9   2  -6   11.89    0.31   0
  10  -5  -5   35.20    0.16   0
  10   0  -6    3.10    0.21   0
  10   2  -7  118.20    0.74   0
  11  -6  -6    2.44    0.06   0
  11  -4  -6    2.98    0.12   0
  11   0  -7   74.15    0.56   0
  11   2  -8   54.21    0.57   0
  11   7 -13   -0.55    0.46   0
  12   6 -13    7.66    0.52   0
  13   4 -12    1.63    0.43   0
  13   5 -13    1.92    0.46   0
  15   0 -12    0.17    0.33   0
 -12  -7  -3   -0.04    0.43   0
 -12  -2  -3    6.13    0.30   0
 -11  -8  -2    0.15    0.46   0
 -10 -10  -2   13.81    0.58   0
 -10  -8  -1    1.47    0.31   0
  -9 -11  -2    9.46    0.55   0
  -9  -7   0   16.42    0.39   0
  -9  -6   0   11.81    0.41   0
  -9  -3   0    1.76    0.22   0
  -9   0  -1  122.80    0.53   0
  -8 -12  -2    2.44    0.58   0
  -8  -1   0   43.93    0.33   0
  -8   7  -8    1.01    0.15   0
  -7  -5   1   17.03    0.31   0
  -7  -4   1   75.60    0.53   0
  -7   6  -5   50.42    0.28   0
  -7   8  -9   -0.08    0.22   0
  -6 -12  -1    0.57    0.34   0
  -6 -10   0    0.45    0.39   0
  -6  -7   1    3.78    0.24   0
  -6  -3   1  279.77    0.88   0
  -5  -8   1   11.44    0.31   0
  -5  -2   1    7.06    0.18   0
  -5   6  -4   51.94    0.31   0
  -5   8  -7    8.76    0.24   0
  -4 -14  -2    2.05    0.42   0
  -4  -8   1    3.98    0.25   0
  -4   7  -5   79.38    0.48   0
  -3 -14  -2    3.27    0.42   0
  -3  -8   1   66.08    0.57   0
  -3  10 -11    0.66    0.26   0
  -2 -14  -2    3.33    0.39   0
  -2  -7   1   80.11    0.57   0
  -2   8  -6    0.68    0.21   0
  -1 -15  -3    5.57    0.44   0
  -1 -10   0  132.57    0.87   0
  -1  -6   1  235.30    0.83   0
  -1  -4   1   50.53    0.33   0
  -1   8  -6   23.92    0.38   0
  -1  10 -10    0.74    0.25   0
   0 -12  -1    9.33    0.35   0
   0  10 -10    0.29    0.27   0
   1 -13  -2    7.88    0.43   0
   1   6  -4   43.39    0.41   0
   1   9  -8   42.76    0.54   0
   1  10 -10   15.06    0.43   0
   2 -15  -4    3.79    0.46   0
   2 -14  -3    1.52    0.31   0
   2  -7   0   15.95    0.23   0
   2  10 -10    0.05    0.37   0
   3   8  -7   46.49    0.57   0
   3  11 -13   12.37    0.61   0
   4 -14  -4    3.20    0.40   0
   4   3  -3    1.85    0.14   0
   4  10 -11   31.97    0.66   0
   5  -9  -2  102.21    0.56   0
   5   2  -3   89.33    0.45   0
   5   5  -5   63.73    0.51   0
   5   7  -7   50.49    0.55   0
   6  -6  -2  153.09    0.40   0
   6   8  -9   54.92    0.66   0
   7 -11  -4    0.58    0.19   0
   7  -8  -3   11.78    0.19   0
   8 -13  -6    3.59    0.28   0
   8  -9  -4    3.95    0.14   0
   8   6  -8    2.73    0.35   0
   9   0  -5  152.39    0.65   0
   9   5  -8   21.83    0.46   0
   9   6  -9   54.61    0.68   0
  10  -4  -5   28.22    0.20   0
  11   8 -14    1.20    0.54   0
  12  -5  -7   42.49    0.27   0
  12  -4  -7   10.49    0.19   0
  12   0  -8  101.69    0.66   0
  12   2  -9    7.96    0.29   0
  12   7 -14    1.98    0.54   0
  13   3 -11   38.47    0.58   0
  13   6 -14   14.28    0.66   0
  14  -1 -10   25.74    0.44   0
  14   1 -11    0.81    0.25   0
  15  -2 -11   17.03    0.43   0
  15   2 -13    3.96    0.46   0
 -12  -6  -3    7.10    0.44   0
 -12  -5  -3   12.59    0.46   0
 -12  -4  -3   20.00    0.47   0
 -12  -3  -3    1.23    0.30   0
 -11  -7  -2    4.81    0.41   0
 -11  -2  -2    0.17    0.22   0
 -11   0  -3   50.16    0.44   0
 -10  -9  -2    6.75    0.47   0
 -10  -7  -1   -0.08    0.25   0
 -10  -6  -1    1.76    0.31   0
  -9  -9  -1    0.17    0.30   0
  -9  -5   0  107.90    0.74   0
  -9  -4   0    5.18    0.23   0
  -8 -10  -1    3.21    0.43   0
  -8  -8   0   60.63    0.66   0
  -7 -11  -1   22.84    0.54   0
  -7  -9   0   46.04    0.61   0
  -6 -13  -2   58.29    0.84   0
  -6  -5   1   21.51    0.35   0
  -6  -4   1   83.37    0.55   0
  -5 -13  -2   35.98    0.74   0
  -5 -12  -1    2.45    0.37   0
  -5 -10   0    0.49    0.28   0
  -5  -7   1  220.39    1.01   0
  -5   9  -9    0.93    0.23   0
  -4 -12  -1    6.98    0.46   0
  -4 -10   0    1.00    0.36   0
  -4  -7   1   75.16    0.60   0
  -4  -2   1  160.39    0.53   0
  -3 -12  -1   25.12    0.59   0
  -3  -7   1   10.99    0.30   0
  -3  -2   1  140.93    0.46   0
  -3   3  -1   24.65    0.12   0
  -3   8  -6    8.86    0.26   0
  -3  10 -10    0.74    0.32   0
  -2 -12  -1   50.30    0.69   0
  -2 -10   0   27.59    0.50   0
  -2  -6   1   80.94    0.53   0
  -1 -12  -1   42.02    0.58   0
   0 -13  -2    3.72    0.42   0
   0  -9   0    0.11    0.26   0
   0   4  -2  223.95    0.63   0
   0   8  -6   56.05    0.51   0
   0  11 -12   -0.83    0.44   0
   1 -14  -3    8.03    0.50   0
   1 -11  -1   19.95    0.38   0
   1  -8   0   36.72    0.41   0
   1   5  -3   48.85    0.38   0
   1   7  -5    5.99    0.22   0
   1  11 -12    0.94    0.46   0
   2 -12  -2    0.49    0.30   0
   2 -10  -1   11.99    0.34   0
   2  -6   0   89.99    0.44   0
   2  -3   0   86.58    0.26   0
   2   1  -1  512.84    0.67   0
   2   3  -2  342.08    0.77   0
   2  11 -12    0.93    0.44   0
   3 -13  -3    2.09    0.35   0
   3  -9  -1   36.67    0.37   0
   3   4  -3   61.84    0.42   0
   4  -7  -1   75.32    0.40   0
   4  11 -13    4.31    0.54   0
   5 -13  -4   24.71    0.49   0
   5   4  -4   52.60    0.45   0
   5   8  -8    7.66    0.33   0
   5  10 -11    7.57    0.48   0
   6 -12  -4    0.84    0.26   0
   6 -10  -3    0.98    0.18   0
   6  -3  -2  150.24    0.18   0
   6   1  -3    4.76    0.16   0
   6   3  -4   72.78    0.50   0
   6   9 -10   53.81    0.75   0
   7   7  -8    1.22    0.34   0
   8   7  -9    3.27    0.30   0
   8   9 -12    1.70    0.38   0
   9   9 -13   23.03    0.62   0
  10   4  -8   27.03    0.44   0
  11  -3  -6    8.04    0.17   0
  11   6 -11   86.08    0.87   0
  11   7 -12   17.23    0.61   0
  12  -6  -7    4.74    0.10   0
  12  -3  -7   45.90    0.37   0
  12   4 -10   25.14    0.53   0
  13   0  -9   27.04    0.40   0
  13   2 -10   22.71    0.43   0
  14   3 -12    2.58    0.41   0
  15   1 -12    1.13    0.36   0
 -12  -1  -4    1.69    0.24   0
 -11  -6  -2   52.08    0.64   0
 -11  -5  -2    0.17    0.34   0
 -11  -4  -2   73.81    0.70   0
 -11  -3  -2    2.85    0.28   0
 -11   3  -6    0.04    0.12   0
 -10 -10  -3   15.41    0.60   0
 -10  -5  -1    8.89    0.36   0
 -10  -4  -1   82.60    0.68   0
 -10  -3  -1   53.72    0.50   0
 -10   0  -2   62.74    0.43   0
  -9 -10  -2   -0.00    0.43   0
  -9  -8  -1    2.14    0.37   0
  -8 -11  -2   -0.04    0.47   0
  -8  -7   0   -0.08    0.24   0
  -8  -6   0   89.09    0.72   0
  -8  -2   0   18.76    0.26   0
  -7 -12  -2    7.35    0.45   0
  -7  -8   0   52.09    0.64   0
  -6 -11  -1    6.01    0.38   0
  -6  -9   0    0.74    0.26   0
  -5  -6   1   12.69    0.28   0
  -5  -5   1  112.63    0.65   0
  -5  -3   1  279.80    0.83   0
  -5   7  -5   36.59    0.31   0
  -4 -14  -3    0.15    0.55   0
  -4 -13  -2    2.22    0.47   0
  -4  -6   1   33.91    0.41   0
  -4   9  -8   19.44    0.36   0
  -3 -13  -2    4.71    0.48   0
  -3 -10   0   57.89    0.62   0
  -3  -6   1  104.91    0.62   0
  -2 -13  -2    5.77    0.48   0
  -2  -5   1  198.78    0.73   0
  -2  -4   1  115.21    0.51   0
  -2  -3   1   31.08    0.24   0
  -2   3  -1  101.84    0.29   0
  -1 -13  -2    0.34    0.38   0
  -1   9  -7    5.32    0.29   0
  -1  10  -9   16.77    0.46   0
   0 -15  -4   13.00    0.60   0
   0 -14  -3   -0.17    0.45   0
   0 -11  -1    6.95    0.37   0
   0  10  -9   20.71    0.47   0
   1 -15  -4    0.20    0.35   0
   1   8  -6   68.95    0.58   0
   1  10  -9    3.03    0.38   0
   2  -5   0   41.92    0.28   0
   2  -4   0    0.22    0.07   0
   2   6  -4   62.21    0.50   0
   2   7  -5   30.48    0.42   0
   3 -14  -4    0.50    0.35   0
   3 -11  -2   -0.43    0.26   0
   3  11 -12    0.24    0.36   0
   4 -12  -3    4.40    0.31   0
   4 -10  -2   28.88    0.40   0
   4   6  -5   10.71    0.26   0
   4   7  -6    1.02    0.20   0
   4  10 -10   33.06    0.66   0
   5 -14  -5    0.01    0.36   0
   5 -11  -3   12.61    0.33   0
   5   0  -2    0.06    0.08   0
   5   9  -9   85.65    0.81   0
   5  11 -13    0.80    0.51   0
   6  -5  -2    5.13    0.08   0
   6   6  -6   25.36    0.44   0
   6   7  -7    6.93    0.35   0
   7  -1  -3    0.58    0.09   0
   7   2  -4   21.05    0.29   0
   7   8  -9    1.03    0.29   0
   8 -11  -5    0.55    0.19   0
   8   0  -4  126.03    0.54   0
   8   4  -6   60.74    0.54   0
   8  10 -13   18.81    0.68   0
   9   8 -11   23.15    0.54   0
  10  -3  -5   46.40    0.29   0
  10   1  -6    8.78    0.27   0
  10   3  -7    2.40    0.29   0
  10   8 -12   24.03    0.59   0
  11   1  -7   59.73    0.54   0
  11   3  -8    5.08    0.34   0
  11   8 -13   17.79    0.66   0
  12   1  -8    1.44    0.26   0
  12   7 -13   10.09    0.57   0
  13  -5  -8    0.14    0.12   0
  13  -4  -8    1.80    0.15   0
  13  -3  -8   14.53    0.27   0
  13   5 -12    1.53    0.43   0
  13   6 -13   -0.37    0.46   0
  14   0 -10   17.05    0.42   0
  14   2 -11   42.70    0.64   0
  15  -1 -11    3.29    0.34   0
 -12  -6  -4    0.28    0.41   0
 -12  -2  -4    0.24    0.28   0
 -12   0  -5    0.06    0.23   0
 -11  -8  -3   -0.43    0.34   0
 -10  -8  -2    3.58    0.32   0
  -9 -11  -3   39.21    0.73   0
  -9  -7  -1   13.16    0.46   0
  -9  -1  -1   16.19    0.27   0
  -9   6  -7   13.85    0.13   0
  -8 -12  -3    1.03    0.41   0
  -8  -9  -1   14.42    0.42   0
  -8  -5   0   75.44    0.63   0
  -8  -4   0   73.02    0.58   0
  -8  -3   0   79.49    0.53   0
  -7  -7   0    5.13    0.35   0
  -7  -1   0    0.89    0.13   0
  -6 -13  -3   11.22    0.62   0
  -6 -12  -2   -0.34    0.36   0
  -6  -8   0   38.32    0.55   0
  -6   0   0  135.85    0.44   0
  -5 -11  -1   60.33    0.73   0
  -5  -9   0  103.36    0.80   0
  -4 -11  -1    9.16    0.47   0
  -4  -9   0   42.49    0.57   0
  -4  -5   1  134.40    0.66   0
  -4  -4   1    2.36    0.16   0
  -4   3  -1  400.43    0.37   0
  -4   8  -6   -0.01    0.14   0
  -4  10 -10    0.51    0.28   0
  -3 -14  -3    5.68    0.44   0
  -3  -5   1   30.50    0.32   0
  -3  -4   1    4.13    0.19   0
  -3  -3   1  379.43    0.85   0
  -2 -14  -3   21.22    0.57   0
  -2  -9   0   25.53    0.45   0
  -2   9  -7   16.33    0.36   0
  -2  10  -9    2.36    0.25   0
  -1 -14  -3    4.01    0.40   0
  -1 -11  -1    4.60    0.36   0
  -1  -9   0    4.53    0.24   0
  -1  11 -11    8.68    0.44   0
   0  -8   0   17.37    0.34   0
   1 -12  -2    6.39    0.35   0
   1 -10  -1   -0.41    0.26   0
   1  -7   0   11.64    0.26   0
   1   2  -1  903.68    0.97   0
   1   9  -7    4.53    0.34   0
   1  11 -11    0.17    0.32   0
   2 -13  -3    7.26    0.40   0
   2   8  -6   28.80    0.41   0
   2  10  -9    0.39    0.26   0
   2  11 -11    2.19    0.45   0
   3  -8  -1   65.12    0.46   0
   3   0  -1 1439.76    1.00   0
   4  -6  -1   33.86    0.25   0
   4   9  -8   26.99    0.57   0
   4  11 -12   37.11    0.69   0
   6 -13  -5   -0.01    0.32   0
   6   5  -5   26.44    0.40   0
   6  10 -11    5.67    0.40   0
   6  11 -13    8.88    0.64   0
   7 -12  -5   -0.17    0.25   0
   7   4  -5    2.56    0.25   0
   7  10 -12   44.87    0.75   0
   8   9 -11   83.19    0.91   0
   9   1  -5    0.31    0.19   0
   9   3  -6   38.99    0.43   0
   9   9 -12   13.25    0.52   0
  10   6  -9    0.26    0.35   0
  10   9 -13   15.32    0.66   0
  11  -2  -6   57.66    0.40   0
  12  -2  -7   95.52    0.55   0
  14   4 -12   21.81    0.60   0
  14   5 -13    7.62    0.57   0
 -12  -5  -4    0.81    0.37   0
 -12  -4  -4   15.80    0.48   0
 -12  -3  -4    0.95    0.32   0
 -11  -7  -3   -0.58    0.32   0
 -11  -6  -3    9.28    0.45   0
 -11  -1  -3    0.52    0.21   0
 -11   2  -5    0.01    0.14   0
 -10  -9  -3   -0.21    0.33   0
 -10  -7  -2    2.58    0.32   0
 -10  -1  -2    5.21    0.23   0
  -9  -9  -2    5.84    0.37   0
  -9  -6  -1   28.19    0.50   0
  -8 -10  -2    7.95    0.41   0
  -8  -8  -1   11.44    0.44   0
  -7 -12  -3    0.34    0.50   0
  -7 -11  -2    4.56    0.38   0
  -7  -9  -1   24.99    0.55   0
  -7  -6   0   54.97    0.57   0
  -7   8  -8    0.84    0.18   0
  -6 -10  -1   23.35    0.49   0
  -6   5  -3    1.47    0.07   0
  -6   6  -4   47.22    0.27   0
  -6   8  -7    1.12    0.17   0
  -5 -13  -3    6.27    0.54   0
  -5 -12  -2    2.66    0.36   0
  -5  -8   0   -0.43    0.28   0
  -5   9  -8   33.91    0.42   0
  -4 -12  -2   -1.05    0.40   0
  -3 -11  -1    2.81    0.30   0
  -3  -9   0  291.27    1.23   0
  -3   9  -7    0.66    0.23   0
  -3  10  -9    1.39    0.29   0
  -2 -11  -1   13.14    0.39   0
  -2   7  -4   93.16    0.53   0
  -2  11 -11    2.70    0.39   0
  -1   3  -1  236.94    0.49   0
  -1   7  -4    5.24    0.21   0
   0 -12  -2    2.04    0.35   0
   1 -13  -3   14.24    0.48   0
   1   4  -2   29.95    0.26   0
   2 -14  -4    0.96    0.33   0
   2 -11  -2   34.57    0.50   0
   2  -9  -1   35.92    0.42   0
   2   5  -3   10.63    0.21   0
   2   9  -7    0.63    0.24   0
   3   7  -5   15.89    0.34   0
   3   8  -6   12.61    0.37   0
   3  10  -9   -0.53    0.27   0
   3  11 -11    4.59    0.38   0
   4 -13  -4    0.43    0.25   0
   4  11 -11    2.13    0.46   0
   5  -8  -2    7.52    0.20   0
   5   6  -5   -0.38    0.24   0
   5   7  -6    3.16    0.24   0
   5   8  -7  130.08    0.92   0
   5  11 -12    0.04    0.37   0
   6 -14  -6    9.45    0.45   0
   6   9  -9   91.35    0.85   0
   7 -10  -4    5.17    0.21   0
   7  -7  -3    4.30    0.12   0
   8   3  -5   40.60    0.44   0
   8   6  -7   48.58    0.60   0
   8   7  -8  101.38    0.87   0
   8  10 -12    0.91    0.49   0
   9 -11  -6    0.77    0.17   0
   9   6  -8    4.09    0.30   0
   9   7  -9    0.91    0.27   0
   9   8 -10    3.61    0.46   0
  10  -2  -5    0.53    0.12   0
  10   8 -11   12.35    0.58   0
  11   5  -9    3.28    0.36   0
  11   6 -10   41.70    0.62   0
  11   7 -11   15.10    0.48   0
  12   5 -10   31.25    0.59   0
  12   6 -11   30.58    0.67   0
  12   7 -12    2.67    0.47   0
  13  -6  -8   21.27    0.18   0
  13  -2  -8   51.33    0.45   0
  14  -5  -9    0.22    0.15   0
  14  -4  -9    1.13    0.16   0
  14  -3  -9    2.37    0.20   0
  14   3 -11   16.25    0.51   0
  15   0 -11   -0.19    0.30   0
  15   2 -12   11.54    0.42   0
 -11  -8  -4   12.84    0.48   0
 -11  -5  -3   20.96    0.51   0
 -11  -4  -3    5.27    0.34   0
 -11  -3  -3    4.25    0.31   0
 -11  -2  -3    0.05    0.24   0
 -10  -8  -3   -0.28    0.42   0
 -10  -6  -2   11.36    0.36   0
 -10  -5  -2    0.37    0.30   0
 -10  -2  -2    0.07    0.20   0
  -9 -10  -3    9.02    0.45   0
  -9  -8  -2    0.48    0.38   0
  -9  -5  -1    9.81    0.29   0
  -9  -4  -1    8.70    0.32   0
  -9  -3  -1   15.89    0.33   0
  -8 -11  -3   -0.50    0.36   0
  -8  -7  -1    0.28    0.32   0
  -8   0  -1    0.20    0.12   0
  -7  -5   0   11.10    0.32   0
  -7  -2   0   62.24    0.43   0
  -7   7  -6    3.37    0.14   0
  -6 -13  -4    9.51    0.62   0
  -6 -12  -3    4.58    0.49   0
  -6 -11  -2  134.82    1.08   0
  -6  -7   0  371.75    1.36   0
  -6   9  -9   11.91    0.30   0
  -5 -10  -1    1.03    0.27   0
  -5   8  -6    5.19    0.21   0
  -4 -14  -4   13.33    0.56   0
  -4 -13  -3   27.34    0.63   0
  -4  -8   0    2.49    0.29   0
  -3 -14  -4    2.38    0.50   0
  -3 -13  -3    0.10    0.43   0
  -3 -12  -2    3.80    0.34   0
  -3  -8   0   96.04    0.70   0
  -3   6  -3    5.08    0.15   0
  -3   7  -4    0.10    0.16   0
  -2 -12  -2   15.63    0.43   0
  -2  -8   0   22.98    0.39   0
  -2   6  -3   14.66    0.20   0
  -2   8  -5    7.32    0.25   0
  -1 -12  -2   13.46    0.40   0
  -1  -8   0   42.11    0.44   0
  -1   6  -3  225.33    0.74   0
  -1   8  -5    0.47    0.23   0
  -1  10  -8    2.04    0.30   0
  -1  11 -10    5.83    0.40   0
   0 -13  -3    3.98    0.43   0
   0 -10  -1  111.61    0.77   0
   0  -7   0    0.25    0.20   0
   0   7  -4   57.36    0.48   0
   0   8  -5  116.05    0.71   0
   0  10  -8    0.28    0.24   0
   1 -14  -4    1.88    0.35   0
   1  -6   0    3.55    0.16   0
   1  10  -8    5.70    0.37   0
   1  11 -10    8.70    0.40   0
   2  11 -10    0.02    0.43   0
   3 -12  -3    9.01    0.31   0
   3 -10  -2  151.26    0.83   0
   3   3  -2  183.82    0.61   0
   3   6  -4   13.33    0.27   0
   3   9  -7   18.81    0.47   0
   4 -14  -5    1.04    0.29   0
   4  -9  -2  109.25    0.62   0
   4  -5  -1  134.69    0.40   0
   4   2  -2   90.44    0.42   0
   4   4  -3  105.35    0.55   0
   5 -12  -4    5.89    0.30   0
   5   3  -3   16.72    0.24   0
   5   9  -8   50.42    0.63   0
   6  -9  -3   22.88    0.29   0
   7 -13  -6    6.67    0.37   0
   7  10 -11    0.38    0.38   0
   8 -12  -6   10.74    0.33   0
   8  -8  -4    1.90    0.11   0
   8   1  -4   34.59    0.34   0
   8   5  -6    4.74    0.30   0
   8   9 -10   10.30    0.55   0
   9  -4  -4    0.13    0.05   0
   9  -3  -4   12.07    0.13   0
  10 -11  -7    0.06    0.18   0
  10  -9  -6    1.31    0.12   0
  10   2  -6   39.81    0.46   0
  10   9 -12    5.91    0.58   0
  11 -11  -8    2.09    0.20   0
  11  -1  -6   46.71    0.39   0
  11   8 -12    6.03    0.43   0
  12  -1  -7    1.21    0.19   0
  12   2  -8   32.80    0.45   0
  12   4  -9    1.35    0.34   0
  12   8 -13    0.50    0.53   0
  13   6 -12   33.73    0.65   0
  13   7 -13    3.62    0.58   0
  14  -2  -9   81.29    0.61   0
  15   1 -11    4.34    0.37   0
 -12  -4  -5    4.64    0.39   0
 -12  -3  -5   49.40    0.64   0
 -12  -2  -5    4.63    0.35   0
 -12   0  -6   32.63    0.46   0
 -11  -7  -4    0.18    0.32   0
 -11   0  -4    0.17    0.20   0
 -10  -9  -4   10.96    0.53   0
 -10  -4  -2   46.07    0.55   0
 -10  -3  -2   58.89    0.56   0
  -9  -9  -3    0.87    0.43   0
  -9  -7  -2    0.16    0.33   0
  -8  -9  -2    7.48    0.38   0
  -7 -12  -4    4.53    0.55   0
  -7 -11  -3   10.69    0.55   0
  -7 -10  -2    4.57    0.36   0
  -7  -8  -1   11.55    0.36   0
  -7  -4   0    2.97    0.18   0
  -7  -3   0   86.52    0.53   0
  -6  -9  -1   88.20    0.79   0
  -6  -6   0   86.08    0.66   0
  -5 -11  -2   14.14    0.51   0
  -5  -7   0    2.00    0.21   0
  -4 -10  -1  100.18    0.82   0
  -4   9  -7   59.64    0.50   0
  -4  10  -9   12.24    0.37   0
  -3 -10  -1   26.46    0.47   0
  -3   8  -5   30.94    0.37   0
  -2 -14  -4    2.68    0.41   0
  -2 -13  -3    2.35    0.35   0
  -2 -10  -1   84.98    0.72   0
  -1 -14  -4    4.27    0.40   0
  -1 -13  -3    2.37    0.33   0
  -1 -10  -1   40.92    0.51   0
  -1   9  -6    7.69    0.29   0
   0 -14  -4    0.86    0.36   0
   0   6  -3   78.57    0.47   0
   0   9  -6    1.46    0.27   0
   1 -11  -2   11.56    0.36   0
   1  -9  -1    7.04    0.30   0
   1   7  -4    8.40    0.27   0
   1   8  -5   -0.31    0.25   0
   2 -12  -3    1.38    0.33   0
   3 -14  -5   11.42    0.51   0
   3 -13  -4    3.06    0.28   0
   3  -7  -1   11.65    0.21   0
   3  10  -8   31.95    0.57   0
   3  11 -10    2.56    0.34   0
   4 -11  -3    8.65    0.27   0
   4   7  -5   38.12    0.48   0
   5 -13  -5    0.71    0.34   0
   5 -10  -3    1.22    0.21   0
   5   5  -4    0.81    0.16   0
   5  10  -9   33.45    0.67   0
   5  11 -11   11.86    0.47   0
   6   2  -3    0.18    0.11   0
   6   4  -4    5.26    0.20   0
   6   8  -7   62.04    0.70   0
   7   0  -3  253.16    0.67   0
   7   3  -4   35.56    0.39   0
   7   6  -6   23.60    0.39   0
   7   9  -9   15.28    0.44   0
   7  11 -12   -0.22    0.53   0
   8 -13  -7   15.57    0.41   0
   9   2  -5  120.02    0.67   0
   9   4  -6   72.58    0.64   0
   9  10 -12   28.19    0.75   0
  10  -1  -5    5.63    0.18   0
  11  -9  -7    3.24    0.13   0
  11   9 -13    1.83    0.44   0
  12  -9  -8    2.30    0.12   0
  12   0  -7    0.11    0.20   0
  14   2 -10    2.94    0.36   0
  14   5 -12    0.62    0.44   0
  15  -4 -10    0.01    0.20   0
  15   3 -12   22.49    0.53   0
 -11  -6  -4   20.39    0.53   0
 -10  -7  -3   11.23    0.41   0
  -9 -10  -4    2.94    0.39   0
  -8 -11  -4    0.16    0.38   0
  -8 -10  -3    0.18    0.32   0
  -8  -8  -2    0.37    0.34   0
  -8  -6  -1   83.80    0.69   0
  -8   7  -7   23.23    0.22   0
  -7  -7  -1  124.10    0.87   0
  -7   3  -2    1.62    0.05   0
  -6 -10  -2    3.49    0.38   0
  -6  -5   0   37.70    0.44   0
  -6  -1   0   69.39    0.36   0
  -6   7  -5    0.27    0.11   0
  -5 -13  -4   16.67    0.57   0
  -5 -12  -3    0.11    0.35   0
  -5  -9  -1    5.67    0.31   0
  -5  -6   0  114.81    0.72   0
  -5   0   0    0.47    0.07   0
  -4 -12  -3   13.38    0.54   0
  -4 -11  -2    6.43    0.35   0
  -4  -7   0  133.60    0.77   0
  -4   6  -3   12.78    0.17   0
  -4   7  -4   45.93    0.35   0
  -3 -11  -2   69.33    0.77   0
  -3  -7   0    7.12    0.29   0
  -3   5  -2    8.75    0.14   0
  -3  10  -8    8.82    0.34   0
  -2  -7   0   15.12    0.32   0
  -2   5  -2  100.83    0.41   0
  -2   9  -6    0.98    0.23   0
  -1  -7   0   12.18    0.26   0
  -1   5  -2    5.74    0.16   0
   0 -11  -2   17.00    0.44   0
   0  -9  -1    1.72    0.26   0
   0  -6   0   19.64    0.28   0
   0   3  -1  134.67    0.41   0
   0  11  -9    1.49    0.36   0
   1  -5   0  220.37    0.65   0
   1   6  -3   93.42    0.55   0
   1   9  -6    2.19    0.23   0
   1  11  -9    0.04    0.38   0
   2 -14  -5    4.12    0.45   0
   2 -13  -4    0.51    0.37   0
   2  -8  -1   26.00    0.31   0
   2   4  -2  125.32    0.54   0
   2   8  -5   -0.11    0.25   0
   3   5  -3    0.27    0.15   0
   4   6  -4    3.51    0.26   0
   4   9  -7   64.16    0.67   0
   5 -14  -6    1.17    0.30   0
   5   1  -2    4.76    0.14   0
   6 -12  -5    2.61    0.28   0
   6  -2  -2  145.60    0.30   0
   6   6  -5    0.45    0.26   0
   6   9  -8   74.71    0.76   0
   7   5  -5   24.27    0.36   0
   7  10 -10    1.99    0.37   0
   8 -10  -5    0.46    0.17   0
   9  -2  -4  109.13    0.41   0
   9   7  -8    0.50    0.34   0
   9   8  -9   29.96    0.59   0
  10   7  -9   13.12    0.43   0
  10   8 -10   12.09    0.46   0
  11   0  -6   -0.15    0.18   0
  11   3  -7   98.92    0.75   0
  11   6  -9    1.14    0.36   0
  11   7 -10    0.32    0.31   0
  11   8 -11    3.79    0.49   0
  12   3  -8    5.00    0.32   0
  12   7 -11    1.73    0.45   0
  12   8 -12    6.01    0.56   0
  13   0  -8    0.26    0.22   0
  14  -6  -9   13.49    0.17   0
  14   4 -11    5.57    0.37   0
  15   2 -11   17.57    0.49   0
 -12  -1  -6    0.50    0.30   0
 -11  -7  -5   -0.34    0.33   0
 -11  -5  -4    6.92    0.34   0
 -11  -4  -4   25.84    0.51   0
 -11  -2  -4   22.45    0.41   0
 -11  -1  -4   30.05    0.42   0
 -10  -8  -4    1.31    0.35   0
 -10  -6  -3    4.35    0.31   0
 -10   0  -3    0.36    0.17   0
  -9  -8  -3    5.50    0.36   0
  -9  -6  -2   15.31    0.37   0
  -9   0  -2    0.27    0.14   0
  -8  -9  -3    3.51    0.40   0
  -8  -5  -1   63.19    0.57   0
  -8  -4  -1  131.57    0.76   0
  -8  -1  -1   15.78    0.22   0
  -7 -10  -3    0.41    0.40   0
  -7  -9  -2   25.23    0.50   0
  -6 -12  -4    4.09    0.41   0
  -6 -11  -3    1.38    0.33   0
  -6  -8  -1   44.08    0.55   0
  -6  -4   0   89.17    0.55   0
  -6  -3   0  155.88    0.68   0
  -6   9  -8    6.39    0.26   0
  -5 -10  -2    0.37    0.39   0
  -5   9  -7    0.05    0.19   0
  -4 -13  -4    3.05    0.40   0
  -4  -9  -1    9.20    0.33   0
  -4   8  -5   43.60    0.40   0
  -3 -14  -5    4.47    0.44   0
  -3 -13  -4    4.76    0.52   0
  -3 -12  -3    2.27    0.41   0
  -3  -9  -1   16.31    0.42   0
  -3   9  -6   10.72    0.30   0
  -3  11 -10    3.21    0.35   0
  -2 -14  -5    5.32    0.55   0
  -2 -12  -3    1.92    0.40   0
  -2 -11  -2    8.78    0.35   0
  -2  -9  -1  195.29    1.01   0
  -1 -11  -2    0.16    0.26   0
  -1  -9  -1  111.45    0.76   0
  -1  10  -7   13.42    0.37   0
  -1  11  -9   20.19    0.44   0
   0 -12  -3    5.77    0.40   0
   0   5  -2  406.00    0.93   0
   0  10  -7    1.05    0.29   0
   1 -14  -5    0.19    0.48   0
   1 -13  -4    9.57    0.47   0
   1 -12  -3    0.56    0.25   0
   1  -4   0   70.69    0.33   0
   1  10  -7   24.20    0.50   0
   1  12 -11   11.22    0.47   0
   2 -10  -2   38.53    0.45   0
   2   7  -4  110.49    0.66   0
   2   9  -6   71.18    0.64   0
   2  12 -11    5.29    0.42   0
   3 -11  -3   57.21    0.59   0
   4 -13  -5    3.16    0.35   0
   4 -12  -4    2.45    0.23   0
   4  10  -8    1.72    0.30   0
   5   8  -6    4.58    0.32   0
   5   9  -7   97.46    0.87   0
   5  11 -10    3.13    0.37   0
   6 -13  -6   -0.18    0.30   0
   7 -11  -5    9.39    0.28   0
   7  11 -11   31.58    0.75   0
   8   2  -4    3.51    0.22   0
   8   4  -5    8.96    0.26   0
   8   7  -7   48.06    0.59   0
   8   9  -9  105.68    1.00   0
   8  11 -12   21.60    0.64   0
   9  -1  -4    0.77    0.11   0
   9   6  -7  100.04    0.80   0
   9   9 -10   10.50    0.47   0
  10   0  -5    0.07    0.17   0
  10   3  -6   39.97    0.45   0
  10   5  -7    6.89    0.36   0
  10  10 -12   10.30    0.61   0
  11   5  -8    1.54    0.33   0
  12   5  -9    0.49    0.33   0
  13   1  -8   24.09    0.41   0
  13   6 -11    2.46    0.37   0
  13   7 -12    6.76    0.43   0
  14   0  -9   -0.24    0.19   0
  15  -5 -10   10.73    0.23   0
  15  -1 -10   10.00    0.33   0
 -12  -2  -6    1.41    0.27   0
 -11  -6  -5   35.64    0.66   0
 -11  -3  -4   27.69    0.44   0
 -11   3  -7    9.60    0.20   0
 -10  -7  -4    6.65    0.43   0
 -10  -5  -3    6.80    0.32   0
 -10  -4  -3   37.25    0.52   0
 -10  -1  -3    0.41    0.19   0
 -10   3  -5    1.49    0.12   0
  -9  -9  -4    7.39    0.40   0
  -9  -7  -3   19.82    0.49   0
  -9  -5  -2  113.96    0.79   0
  -9  -4  -2   16.72    0.37   0
  -9  -1  -2    7.25    0.23   0
  -9   2  -3    0.20    0.09   0
  -8 -11  -5    1.35    0.41   0
  -8 -10  -4    6.16    0.42   0
  -8  -7  -2    8.38    0.33   0
  -8  -3  -1    0.92    0.16   0
  -7 -11  -4   11.49    0.47   0
  -7  -8  -2    3.87    0.37   0
  -7  -6  -1   53.65    0.55   0
  -6  -9  -2    3.25    0.38   0
  -6  -7  -1  289.48    1.25   0
  -6   8  -6    0.18    0.15   0
  -5 -13  -5    5.76    0.48   0
  -5 -12  -4   22.18    0.64   0
  -5 -11  -3   50.26    0.75   0
  -5  -8  -1   63.50    0.61   0
  -5  -5   0  220.30    0.88   0
  -5  10  -9    0.99    0.25   0
  -4 -10  -2   24.16    0.54   0
  -4  -6   0   19.21    0.31   0
  -4  10  -8   -0.16    0.23   0
  -3  -6   0   72.86    0.53   0
  -2 -13  -4   14.51    0.48   0
  -2  -6   0   87.81    0.56   0
  -2  10  -7    0.70    0.24   0
  -2  11  -9    9.14    0.34   0
  -1 -14  -5    6.67    0.45   0
  -1 -13  -4    0.64    0.32   0
  -1 -12  -3   14.92    0.43   0
  -1  -6   0    4.84    0.18   0
   0 -14  -5    2.55    0.37   0
   0 -13  -4    1.73    0.32   0
   1 -10  -2    3.43    0.30   0
   1  -8  -1  139.17    0.70   0
   2   2  -1 1801.61    1.50   0
   3 -12  -4    0.44    0.30   0
   3  -9  -2  169.87    0.79   0
   3  -6  -1  104.83    0.46   0
   3   7  -4   51.77    0.51   0
   3   9  -6   32.43    0.48   0
   4 -14  -6   11.71    0.43   0
   4 -10  -3  161.83    0.84   0
   4  -8  -2   73.62    0.48   0
   4  -3  -1    1.21    0.03   0
   4  11  -9    2.47    0.42   0
   4  12 -11   12.50    0.51   0
   5 -11  -4    4.45    0.27   0
   5   7  -5    0.40    0.18   0
   5  10  -8  107.78    0.96   0
   6 -10  -4    2.07    0.20   0
   6  -8  -3   35.83    0.31   0
   6   5  -4   14.86    0.33   0
   7  -9  -4    3.49    0.18   0
   7   1  -3    0.39    0.11   0
   7   7  -6   47.56    0.60   0
   7   8  -7   43.92    0.59   0
   7   9  -8  131.31    1.01   0
   8   6  -6   58.98    0.60   0
   8  10 -10    5.75    0.41   0
   9 -10  -6    0.64    0.18   0
   9   3  -5    0.41    0.25   0
   9   5  -6    0.54    0.31   0
  11   1  -6   45.66    0.46   0
  14   5 -11    0.21    0.46   0
  14   6 -12    0.13    0.39   0
  15   0 -10   -0.23    0.27   0
  15   3 -11   43.23    0.70   0
 -11  -5  -5   26.59    0.56   0
 -11   0  -5    5.82    0.25   0
 -10  -8  -5    1.85    0.37   0
 -10  -6  -4   22.58    0.55   0
 -10  -3  -3   31.08    0.46   0
 -10  -2  -3    3.28    0.24   0
  -9  -8  -4    0.10    0.40   0
  -9  -3  -2    4.56    0.26   0
  -9  -2  -2   58.58    0.50   0
  -8  -8  -3   -0.43    0.37   0
  -8  -6  -2    1.56    0.30   0
  -7  -9  -3   -0.72    0.37   0
  -7  -5  -1   24.18    0.41   0
  -7   8  -7   10.42    0.20   0
  -6 -12  -5    0.36    0.47   0
  -6 -11  -4   31.13    0.69   0
  -6 -10  -3   16.27    0.51   0
  -5  -4   0   63.86    0.46   0
  -5  -1   0   16.36    0.19   0
  -5   7  -4   16.40    0.22   0
  -4 -13  -5   10.06    0.50   0
  -4 -12  -4    7.66    0.53   0
  -4 -11  -3    1.20    0.40   0
  -4  -8  -1    4.67    0.24   0
  -4  -5   0    1.19    0.16   0
  -4   5  -2   25.35    0.18   0
  -4   9  -6    0.51    0.20   0
  -3 -10  -2   39.32    0.54   0
  -3  10  -7    7.66    0.31   0
  -2 -10  -2    0.95    0.34   0
  -1 -10  -2  102.92    0.80   0
   0 -10  -2   63.81    0.63   0
   0  -8  -1   35.52    0.42   0
   0  -5   0    0.23    0.11   0
   0  11  -8   -0.01    0.32   0
   0  12 -10    1.04    0.39   0
   1  -3   0    0.93    0.06   0
   1  -2   0 1043.46    0.78   0
   1   5  -2   32.12    0.30   0
   1  11  -8    9.52    0.36   0
   1  12 -10    2.46    0.36   0
   2 -11  -3   56.42    0.58   0
   2  -7  -1   75.78    0.46   0
   2  11  -8    3.99    0.40   0
   2  12 -10   49.61    0.73   0
   3 -14  -6   15.55    0.47   0
   3 -13  -5    2.27    0.35   0
   3   1  -1   28.18    0.19   0
   3   4  -2   18.23    0.27   0
   3  12 -10   28.17    0.66   0
   4   3  -2   13.60    0.20   0
   4   9  -6  104.52    0.85   0
   5 -12  -5    3.84    0.30   0
   5  -9  -3    0.28    0.19   0
   5   6  -4   23.95    0.35   0
   5  11  -9   40.99    0.74   0
   5  12 -11    9.12    0.51   0
   6  -1  -2  170.74    0.42   0
   6   8  -6  158.93    1.01   0
   6   9  -7  132.53    1.01   0
   7 -13  -7   -0.19    0.34   0
   7 -12  -6    3.00    0.22   0
   7  -6  -3   46.26    0.22   0
   7   4  -4    2.87    0.18   0
   7   6  -5   40.69    0.51   0
   7  10  -9    2.21    0.37   0
   8  11 -11    3.24    0.54   0
   9   0  -4    0.28    0.15   0
   9   8  -8    0.46    0.36   0
   9   9  -9    4.68    0.45   0
  10   7  -8   23.13    0.57   0
  10   8  -9    5.14    0.38   0
  10   9 -10    1.34    0.45   0
  11   4  -7    8.26    0.30   0
  11   7  -9   25.77    0.54   0
  11   8 -10    6.77    0.42   0
  11   9 -11    0.57    0.48   0
  12   2  -7  100.23    0.73   0
  12   4  -8   85.77    0.75   0
  12   7 -10    1.67    0.42   0
  12   8 -11   13.05    0.51   0
  13   2  -8   51.93    0.59   0
  13   4  -9    8.85    0.36   0
  15   1 -10   10.07    0.41   0
  16   0 -11   -0.31    0.32   0
 -11  -4  -5   20.43    0.48   0
 -11  -3  -5    2.28    0.32   0
 -11  -1  -5    0.13    0.24   0
 -10  -7  -5    2.43    0.43   0
 -10  -5  -4    0.18    0.31   0
  -9  -9  -5    8.32    0.42   0
  -9  -6  -3    3.22    0.28   0
  -8 -10  -5   -0.26    0.34   0
  -8  -9  -4    1.64    0.33   0
  -7 -11  -5   15.04    0.53   0
  -7 -10  -4   -0.03    0.32   0
  -7  -7  -2   51.82    0.63   0
  -7  -4  -1    0.97    0.24   0
  -7   0  -1   13.21    0.18   0
  -6  -8  -2   12.11    0.41   0
  -6  -6  -1    0.64    0.19   0
  -5 -12  -5   17.52    0.62   0
  -5 -10  -3   53.55    0.71   0
  -5  -9  -2   29.48    0.49   0
  -5  -7  -1   46.54    0.50   0
  -5  -3   0  132.42    0.59   0
  -5  -2   0    1.42    0.11   0
  -5   6  -3   10.25    0.15   0
  -5   8  -5   42.21    0.35   0
  -4  -4   0   30.38    0.34   0
  -4   0   0  169.77    0.40   0
  -3 -13  -5    6.03    0.43   0
  -3 -12  -4   40.08    0.71   0
  -3 -11  -3   69.93    0.74   0
  -3  -8  -1    0.26    0.20   0
  -3  -5   0    1.10    0.15   0
  -2 -14  -6    0.63    0.42   0
  -2 -13  -5    3.31    0.47   0
  -2 -11  -3    0.48    0.35   0
  -2  -8  -1   11.50    0.28   0
  -2  -5   0   41.09    0.37   0
  -2   8  -4    6.31    0.23   0
  -2   9  -5   14.57    0.31   0
  -2  11  -8    8.46    0.38   0
  -1 -14  -6    0.11    0.51   0
  -1  -8  -1   39.67    0.43   0
  -1  -5   0  219.32    0.73   0
  -1   7  -3    2.58    0.20   0
  -1   8  -4   51.08    0.44   0
  -1   9  -5   21.64    0.34   0
  -1  12 -10   58.46    0.73   0
   0 -14  -6    5.18    0.49   0
   0 -11  -3    1.18    0.32   0
   0   8  -4   34.67    0.39   0
   0   9  -5  179.61    0.90   0
   1 -14  -6    0.92    0.50   0
   1 -11  -3    2.93    0.25   0
   1   3  -1  263.59    0.62   0
   1   8  -4   26.44    0.40   0
   1   9  -5  126.29    0.81   0
   2 -14  -6   29.04    0.60   0
   2 -13  -5    3.61    0.39   0
   2 -12  -4    5.00    0.31   0
   2  -9  -2   21.12    0.36   0
   3   6  -3   50.35    0.46   0
   3  11  -8    0.02    0.28   0
   4 -11  -4   39.40    0.50   0
   4   7  -4   69.94    0.59   0
   4  10  -7   76.50    0.76   0
   5   2  -2    2.52    0.15   0
   6  10  -8   21.97    0.51   0
   7  11 -10   21.35    0.58   0
   8 -12  -7   18.27    0.39   0
   8  -7  -4  115.58    0.40   0
   8   3  -4   52.65    0.48   0
   8   5  -5   29.49    0.41   0
   8   8  -7   72.41    0.79   0
   8   9  -8    2.59    0.41   0
   9   7  -7   21.45    0.45   0
   9  10 -10   11.02    0.48   0
  10 -10  -7    6.17    0.22   0
  10   4  -6   50.03    0.53   0
  10  10 -11    0.42    0.40   0
  11   2  -6   56.75    0.54   0
  11   6  -8   52.42    0.65   0
  12   6  -9   29.68    0.56   0
  13   6 -10   26.60    0.57   0
  14   2  -9   80.01    0.75   0
  14   6 -11    4.09    0.49   0
  15   4 -11    0.34    0.42   0
 -11  -5  -6   75.28    0.84   0
 -11  -2  -5   -0.12    0.21   0
 -10  -4  -4   55.29    0.63   0
  -9  -9  -6   -0.49    0.48   0
  -9  -8  -5    0.44    0.40   0
  -9  -7  -4    7.48    0.42   0
  -9  -5  -3    0.12    0.30   0
  -8  -7  -3   20.10    0.47   0
  -8  -5  -2   13.87    0.32   0
  -7  -3  -1  230.04    0.87   0
  -7  -2  -1    3.23    0.18   0
  -7  -1  -1    5.65    0.17   0
  -6 -12  -6    2.93    0.44   0
  -6  -9  -3   36.30    0.61   0
  -5 -11  -4    7.99    0.40   0
  -4 -13  -6   14.11    0.63   0
  -4  -9  -2    2.43    0.26   0
  -4  -7  -1   32.82    0.45   0
  -4  -3   0  191.87    0.67   0
  -4  10  -7   16.73    0.34   0
  -4  11  -9   12.41    0.38   0
  -3   8  -4    1.85    0.18   0
  -2 -12  -4    1.79    0.32   0
  -2   7  -3   23.57    0.27   0
  -1 -13  -5    4.64    0.38   0
  -1 -12  -4    0.43    0.38   0
  -1 -11  -3   17.49    0.42   0
  -1  10  -6    0.19    0.18   0
   0 -13  -5    0.51    0.32   0
   0 -12  -4    0.87    0.36   0
   0  -4   0  349.60    0.76   0
   0   7  -3   22.52    0.30   0
   0  10  -6    0.11    0.20   0
   0  12  -9   24.68    0.58   0
   1 -13  -5    1.79    0.32   0
   1 -12  -4    2.93    0.29   0
   1  -9  -2    5.45    0.28   0
   1  -7  -1   16.01    0.29   0
   1   7  -3    8.32    0.27   0
   1  10  -6    9.48    0.30   0
   1  12  -9    1.03    0.32   0
   2   5  -2  198.70    0.73   0
   2   8  -4   30.43    0.44   0
   2   9  -5   53.97    0.55   0
   2  10  -6   56.80    0.66   0
   3 -10  -3    0.19    0.18   0
   3  -8  -2   59.95    0.46   0
   3  12  -9   12.84    0.53   0
   4 -12  -5    0.40    0.29   0
   4  -1  -1  275.29    0.37   0
   4  11  -8   40.05    0.63   0
   5  -6  -2    3.34    0.11   0
   5   9  -6   39.35    0.55   0
   5  12 -10    0.90    0.40   0
   6 -11  -5    4.97    0.26   0
   6   0  -2    3.98    0.12   0
   6  11  -9    4.67    0.39   0
   7   9  -7    4.75    0.43   0
   7  10  -8   30.92    0.65   0
   7  12 -11    1.33    0.54   0
   8   7  -6  206.44    1.14   0
   8  10  -9    2.21    0.37   0
   9 -11  -7   10.77    0.30   0
   9   4  -5    2.66    0.21   0
  11   5  -7   11.14    0.41   0
  12   3  -7   47.21    0.56   0
  13   3  -8   14.76    0.42   0
  13   5  -9    4.17    0.44   0
 -11  -4  -6    4.09    0.38   0
 -10  -7  -6    2.63    0.44   0
 -10  -6  -5   12.00    0.40   0
 -10   0  -4    2.61    0.22   0
  -9  -4  -3   51.81    0.57   0
  -9   3  -4   -0.01    0.09   0
  -8 -10  -6    5.53    0.44   0
  -8  -9  -5    0.23    0.39   0
  -8  -8  -4    5.46    0.34   0
  -8  -4  -2    9.81    0.27   0
  -8   8  -8    5.11    0.16   0
  -7 -11  -6   17.51    0.58   0
  -7 -10  -5    0.68    0.42   0
  -7  -9  -4   17.28    0.51   0
  -7  -8  -3    1.82    0.27   0
  -7  -6  -2   27.22    0.42   0
  -6 -11  -5   31.36    0.63   0
  -6 -10  -4   -0.16    0.31   0
  -6  -7  -2    1.62    0.32   0
  -6  -5  -1  171.23    0.83   0
  -6   9  -7   29.23    0.34   0
  -5  -8  -2    0.87    0.26   0
  -5  -6  -1    9.45    0.26   0
  -5   9  -6   37.94    0.39   0
  -4 -12  -5    1.31    0.36   0
  -4 -11  -4    3.54    0.34   0
  -4 -10  -3    1.61    0.29   0
  -4  -2   0   -0.02    0.12   0
  -4  -1   0  674.16    0.95   0
  -3 -13  -6   18.44    0.66   0
  -3  -9  -2   53.78    0.58   0
  -3  -7  -1  154.17    0.82   0
  -3  -4   0   39.61    0.33   0
  -3   7  -3   48.41    0.36   0
  -3   9  -5    2.72    0.21   0
  -2  -9  -2    0.99    0.31   0
  -2  -4   0   -0.20    0.14   0
  -2   4  -1    0.32    0.08   0
  -2  10  -6    0.88    0.19   0
  -1  -9  -2    8.35    0.33   0
  -1  -4   0   63.95    0.36   0
  -1   4  -1  145.95    0.46   0
  -1  11  -7   44.39    0.58   0
  -1  12  -9    2.15    0.30   0
   0  -9  -2   46.87    0.53   0
   0  -7  -1    5.00    0.24   0
   0  11  -7   -0.33    0.32   0
   1  11  -7   25.56    0.47   0
   2 -10  -3   58.19    0.57   0
   2  -6  -1   75.07    0.42   0
   2  11  -7   -0.04    0.36   0
   3 -14  -7   25.63    0.64   0
   3 -11  -4    1.50    0.28   0
   3  -5  -1   30.31    0.23   0
   3   9  -5   29.40    0.45   0
   3  10  -6    9.26    0.40   0
   4 -13  -6    2.28    0.29   0
   4  -9  -3  192.47    0.84   0
   4  -7  -2   66.09    0.41   0
   4   6  -3   28.17    0.38   0
   4  12  -9    3.93    0.48   0
   5 -10  -4    3.81    0.25   0
   5   5  -3   67.07    0.50   0
   5  11  -8   -0.11    0.32   0
   6 -13  -7    1.17    0.34   0
   6 -12  -6   31.10    0.49   0
   6   4  -3   20.85    0.30   0
   6   6  -4    6.03    0.24   0
   6  12 -10    3.61    0.43   0
   7 -10  -5   12.46    0.28   0
   7   5  -4   15.64    0.30   0
   7  11  -9   45.85    0.78   0
   8  -2  -3  230.35    0.50   0
   8  -1  -3   76.20    0.35   0
   9 -12  -8    1.60    0.29   0
  10   5  -6    9.49    0.38   0
  10   8  -8    7.50    0.50   0
  10   9  -9    9.23    0.44   0
  11 -10  -8   33.26    0.34   0
  11   3  -6    7.55    0.31   0
  11   8  -9    8.83    0.43   0
  11   9 -10    0.69    0.37   0
  11  10 -11    1.99    0.55   0
  12   7  -9    3.60    0.46   0
  12   8 -10   10.19    0.48   0
  12   9 -11    5.51    0.48   0
  13  -2  -7   29.08    0.33   0
  13  -1  -7   10.83    0.27   0
  13   7 -10    1.48    0.44   0
  13   8 -11   47.44    0.86   0
  14  -1  -8   34.77    0.42   0
  14   5 -10    0.18    0.33   0
  15   3 -10    0.09    0.36   0
  15   5 -11    3.38    0.47   0
 -11  -3  -6    0.14    0.32   0
 -11  -2  -6   50.11    0.62   0
 -11  -1  -6    4.11    0.30   0
 -11   0  -6    0.14    0.23   0
 -10  -5  -5   12.67    0.43   0
 -10  -1  -4    1.20    0.21   0
  -9  -8  -6    3.21    0.48   0
  -9  -7  -5    7.39    0.45   0
  -9  -6  -4   67.32    0.69   0
  -9  -3  -3    9.36    0.32   0
  -9   0  -3   49.85    0.40   0
  -8  -6  -3   35.84    0.50   0
  -8  -3  -2    2.47    0.18   0
  -8  -2  -2   73.69    0.52   0
  -8   0  -2  105.56    0.50   0
  -8   3  -3   52.02    0.23   0
  -7   9  -8    3.26    0.21   0
  -6  -4  -1   -0.24    0.20   0
  -5 -12  -6   17.04    0.55   0
  -5 -11  -5    2.76    0.48   0
  -5 -10  -4   12.75    0.51   0
  -5  -9  -3    1.38    0.27   0
  -4  -8  -2   30.67    0.48   0
  -4  -6  -1  100.42    0.66   0
  -3 -12  -5    2.05    0.38   0
  -3 -11  -4   42.71    0.62   0
  -3 -10  -3    0.15    0.26   0
  -3  -3   0  521.79    1.01   0
  -3  10  -6    4.71    0.27   0
  -2 -13  -6    0.97    0.37   0
  -2 -10  -3    1.58    0.33   0
  -2  -7  -1    2.27    0.19   0
  -2   6  -2    0.39    0.12   0
  -2  11  -7   -0.25    0.27   0
  -2  12  -9    0.40    0.34   0
  -1 -13  -6   -0.78    0.42   0
  -1  -7  -1    1.25    0.16   0
  -1   6  -2  165.19    0.62   0
   0  -3   0   -0.01    0.08   0
   0   4  -1  217.29    0.59   0
   0   6  -2  290.53    0.86   0
   1 -14  -7    0.55    0.38   0
   1 -10  -3    5.16    0.32   0
   1  12  -8    0.01    0.36   0
   2 -14  -7    0.40    0.36   0
   2   3  -1   30.19    0.24   0
   2   7  -3    0.26    0.16   0
   3 -13  -6    1.49    0.30   0
   3 -12  -5    7.15    0.38   0
   3   2  -1  133.55    0.45   0
   3   8  -4   14.57    0.31   0
   4   0  -1    0.14    0.07   0
   4   4  -2  100.82    0.53   0
   4  10  -6    9.38    0.44   0
   5   3  -2   73.69    0.45   0
   5   7  -4    0.29    0.19   0
   5  12  -9    9.54    0.54   0
   6  -9  -4   61.46    0.47   0
   6  -7  -3   53.38    0.34   0
   6   9  -6   67.30    0.71   0
   6  10  -7    1.06    0.30   0
   6  11  -8   51.67    0.81   0
   7  -8  -4    8.92    0.20   0
   7   7  -5   28.10    0.44   0
   7  12 -10   -0.53    0.54   0
   8   0  -3    0.23    0.12   0
   8   4  -4   -0.28    0.17   0
   8   6  -5   28.30    0.43   0
   8   9  -7   59.67    0.75   0
   9   2  -4  107.35    0.62   0
  10 -11  -8   24.75    0.38   0
  10  -8  -6    8.20    0.16   0
  10   3  -5   44.34    0.49   0
  10   7  -7   72.76    0.79   0
  12   0  -6   23.84    0.34   0
  12   6  -8    0.31    0.36   0
  13   0  -7   13.98    0.31   0
  13   4  -8    2.22    0.36   0
  13   6  -9   15.70    0.53   0
  14  -3  -8    0.11    0.16   0
  14   0  -8   53.39    0.55   0
  15  -2  -9    1.11    0.24   0
 -10  -6  -6   -0.24    0.31   0
 -10  -4  -5    7.99    0.40   0
  -9  -5  -4   74.86    0.73   0
  -9  -2  -3   -0.04    0.16   0
  -8  -9  -6    0.24    0.40   0
  -8  -8  -5    7.94    0.46   0
  -8  -7  -4    0.26    0.25   0
  -8  -5  -3    9.89    0.33   0
  -8  -1  -2   19.41    0.25   0
  -7 -10  -6    0.02    0.44   0
  -7  -9  -5    1.22    0.39   0
  -7  -8  -4    7.48    0.42   0
  -7  -7  -3    1.51    0.25   0
  -7  -5  -2   85.27    0.64   0
  -7   6  -4   43.78    0.19   0
  -7   7  -5    0.67    0.09   0
  -6 -11  -6    0.59    0.36   0
  -6 -10  -5    9.03    0.48   0
  -6  -9  -4   10.68    0.46   0
  -6  -8  -3   43.89    0.57   0
  -6  -6  -2    0.55    0.27   0
  -6  -3  -1   55.32    0.44   0
  -5 -12  -7    7.77    0.61   0
  -5  -7  -2   57.08    0.59   0
  -5  -5  -1   72.04    0.53   0
  -4 -12  -6    0.32    0.36   0
  -4  -9  -3   12.21    0.41   0
  -4   7  -3    6.63    0.16   0
  -4   8  -4   38.85    0.35   0
  -4   9  -5  110.15    0.63   0
  -3 -13  -7    1.35    0.53   0
  -3  -8  -2   25.77    0.43   0
  -3  -2   0   67.14    0.34   0
  -3   4  -1  453.08    0.64   0
  -2 -12  -5    8.74    0.41   0
  -2 -11  -4   13.93    0.41   0
  -2  -3   0   79.04    0.38   0
  -1 -12  -5    6.83    0.44   0
  -1 -11  -4   29.19    0.58   0
  -1 -10  -3   22.55    0.43   0
  -1  -3   0    0.60    0.09   0
   0 -13  -6    5.82    0.40   0
   0 -12  -5   11.74    0.46   0
   0 -11  -4   67.20    0.72   0
   0 -10  -3   13.22    0.34   0
   0  12  -8   -0.30    0.28   0
   1 -13  -6    2.74    0.36   0
   1 -12  -5   17.14    0.50   0
   1 -11  -4    0.24    0.33   0
   1  -6  -1  237.43    0.77   0
   1   6  -2   24.86    0.30   0
   2 -12  -5   -0.13    0.25   0
   2 -11  -4   13.41    0.34   0
   2  -8  -2    0.93    0.15   0
   2  12  -8   15.87    0.46   0
   3   5  -2    2.91    0.16   0
   3   7  -3   14.14    0.33   0
   3  12  -8    6.85    0.47   0
   4  11  -7   18.18    0.47   0
   4  13 -10   -0.55    0.39   0
   5 -12  -6   16.10    0.44   0
   5 -11  -5   60.35    0.57   0
   5  -8  -3  131.72    0.60   0
   6   8  -5   -0.01    0.22   0
   7 -12  -7    0.20    0.31   0
   8  -3  -3    0.72    0.05   0
   8   8  -6    9.51    0.43   0
   8  11  -9   -0.69    0.37   0
  11  -1  -5    2.53    0.16   0
  11   4  -6    2.85    0.29   0
  12   1  -6    7.97    0.27   0
  12   9 -10    2.78    0.52   0
  13   1  -7   10.91    0.31   0
  14   6 -10    2.86    0.39   0
  15  -3  -9    8.41    0.24   0
  15   0  -9    8.55    0.33   0
  15   1  -9   41.11    0.56   0
  15   4 -10    0.15    0.38   0
 -11  -3  -7    8.07    0.35   0
 -11  -2  -7    3.37    0.34   0
 -11   0  -7   21.26    0.41   0
 -11   1  -7    9.50    0.30   0
 -10  -6  -7    0.60    0.44   0
 -10  -5  -6    2.64    0.37   0
 -10   1  -5    0.52    0.20   0
  -9  -8  -7   18.66    0.54   0
  -9  -7  -6    4.48    0.44   0
  -9  -6  -5    4.89    0.39   0
  -7  -4  -2    7.38    0.30   0
  -6 -11  -7    3.31    0.56   0
  -6  -2  -1    9.13    0.21   0
  -6   7  -4   16.51    0.18   0
  -6   8  -5    0.10    0.13   0
  -5 -11  -6    4.69    0.49   0
  -5   5  -2   19.29    0.13   0
  -5  10  -7    3.96    0.24   0
  -4 -11  -5   26.11    0.55   0
  -4 -10  -4    3.96    0.31   0
  -4  10  -6    0.14    0.19   0
  -3 -12  -6   17.38    0.59   0
  -3  -6  -1   69.35    0.51   0
  -3  -1   0   77.47    0.30   0
  -3   6  -2  272.87    0.69   0
  -3  11  -7   55.33    0.60   0
  -3  12  -9   13.23    0.44   0
  -2  -8  -2   25.20    0.42   0
  -2  -6  -1  251.24    0.92   0
  -1   9  -4  129.06    0.72   0
  -1  10  -5    1.71    0.26   0
   0  -2   0   64.52    0.24   0
   0   8  -3  108.53    0.65   0
   0   9  -4    4.36    0.23   0
   0  10  -5    6.77    0.26   0
   0  11  -6   13.27    0.42   0
   1  -8  -2   39.08    0.40   0
   1   4  -1   50.02    0.31   0
   1   9  -4    0.97    0.20   0
   1  10  -5    9.63    0.31   0
   1  11  -6    6.37    0.39   0
   2   6  -2   86.07    0.54   0
   2   9  -4   16.56    0.38   0
   2  10  -5   43.89    0.58   0
   2  13  -9   10.04    0.54   0
   3  -9  -3  148.41    0.76   0
   4 -13  -7    6.92    0.43   0
   4 -10  -4   34.91    0.42   0
   4  12  -8    2.07    0.34   0
   5   6  -3    4.61    0.21   0
   5   9  -5    4.84    0.31   0
   5  13 -10   10.70    0.53   0
   7   6  -4    5.74    0.25   0
   7  10  -7    0.56    0.30   0
   7  11  -8    4.41    0.39   0
   8 -10  -6    0.36    0.21   0
   8   1  -3   74.25    0.43   0
   8   5  -4    0.50    0.25   0
   8  12 -10    4.93    0.47   0
   9  -9  -6    9.45    0.21   0
  10   4  -5   27.33    0.45   0
  10   6  -6   26.02    0.45   0
  10  10  -9   13.23    0.51   0
  10  11 -10    0.30    0.56   0
  11  -2  -5   28.65    0.26   0
  11   0  -5    5.51    0.20   0
  11   8  -8   83.04    0.92   0
  11   9  -9    3.09    0.40   0
  11  10 -10    5.90    0.46   0
  12   8  -9   34.22    0.65   0
  13   2  -7   29.43    0.46   0
  13   8 -10    1.13    0.38   0
  14   2  -8    1.82    0.31   0
  16  -2 -10    0.16    0.24   0
  16   0 -10    1.46    0.30   0
  16   1 -10    2.50    0.35   0
 -11  -1  -7    9.62    0.32   0
 -10  -1  -5    0.18    0.21   0
 -10   0  -5    0.09    0.20   0
  -9  -4  -4   24.93    0.41   0
  -8  -9  -7    0.13    0.37   0
  -8  -8  -6   11.12    0.50   0
  -8  -7  -5    0.28    0.36   0
  -8  -6  -4   23.07    0.43   0
  -8  -4  -3   56.06    0.55   0
  -7  -9  -6    1.64    0.40   0
  -7  -6  -3   14.35    0.35   0
  -7   8  -6    0.75    0.12   0
  -6 -10  -6    5.92    0.46   0
  -6  -7  -3    8.10    0.32   0
  -6  -5  -2   84.84    0.63   0
  -6  -1  -1   78.75    0.41   0
  -6   0  -1    0.28    0.07   0
  -5 -10  -5    0.72    0.29   0
  -5  -9  -4    2.25    0.28   0
  -5  -8  -3   -0.54    0.24   0
  -5  -4  -1   16.64    0.26   0
  -4 -12  -7    8.38    0.46   0
  -4  -7  -2   97.22    0.68   0
  -4  -5  -1   48.05    0.42   0
  -3 -11  -5   51.55    0.69   0
  -3 -10  -4    2.92    0.29   0
  -3  -9  -3   31.70    0.48   0
  -2 -12  -6    1.02    0.41   0
  -2  -2   0    1.54    0.10   0
  -2   8  -3   60.16    0.45   0
  -2   9  -4    3.91    0.19   0
  -2  10  -5   66.57    0.58   0
  -2  12  -8   24.89    0.47   0
  -1  -8  -2   42.82    0.45   0
  -1  -6  -1    8.80    0.21   0
  -1  -2   0  975.25    1.01   0
  -1   8  -3   15.00    0.26   0
  -1  11  -6   41.32    0.51   0
   0 -13  -7    0.48    0.47   0
   0  -8  -2   33.70    0.39   0
   0  -6  -1    5.29    0.17   0
   0  13  -9    2.46    0.34   0
   1   8  -3   53.53    0.48   0
   2  -9  -3  200.29    0.94   0
   2  -5  -1  201.35    0.60   0
   2  11  -6    9.54    0.35   0
   2  12  -7   18.77    0.52   0
   3 -10  -4   48.47    0.53   0
   3  -7  -2   13.11    0.21   0
   3   3  -1  339.19    0.81   0
   3   9  -4    8.50    0.35   0
   3  10  -5   15.44    0.38   0
   3  11  -6   17.64    0.48   0
   3  13  -9    7.12    0.45   0
   4 -12  -6    1.86    0.25   0
   4   1  -1  282.75    0.61   0
   4   5  -2   77.43    0.52   0
   4   7  -3    3.42    0.21   0
   4  13  -9   32.54    0.72   0
   5   4  -2  110.62    0.59   0
   5   8  -4   15.53    0.40   0
   5  12  -8    6.63    0.41   0
   6 -13  -8    0.02    0.33   0
   6 -10  -5   -0.13    0.20   0
   6   2  -2  146.10    0.58   0
   6  11  -7    3.43    0.46   0
   7   4  -3   38.67    0.40   0
   7  12  -9    1.67    0.38   0
   8 -12  -8    0.34    0.31   0
   8 -11  -7   11.81    0.34   0
   8   2  -3  222.88    0.82   0
   9   6  -5    3.00    0.32   0
   9   9  -7    5.97    0.37   0
   9  10  -8    1.16    0.33   0
   9  11  -9   36.39    0.70   0
  11  -8  -7   31.35    0.26   0
  11   1  -5    2.52    0.17   0
  11   5  -6    2.89    0.34   0
  12   2  -6    2.24    0.20   0
  12   7  -8    7.42    0.39   0
  13  -4  -7   33.47    0.24   0
  13   3  -7    1.54    0.29   0
  13   7  -9   24.17    0.57   0
  14  -4  -8    4.59    0.14   0
  15   2  -9    1.67    0.26   0
  15   5 -10    9.26    0.44   0
  16   2 -10    0.30    0.35   0
 -10  -5  -7    0.30    0.30   0
 -10   4  -7    6.95    0.17   0
  -9  -7  -7    1.95    0.36   0
  -9  -6  -6   28.17    0.57   0
  -9  -5  -5   14.04    0.38   0
  -9  -3  -4    0.74    0.20   0
  -8  -3  -3   53.16    0.51   0
  -7  -8  -5   14.52    0.42   0
  -7  -7  -4   15.10    0.38   0
  -7  -3  -2    1.61    0.17   0
  -7   2  -2   41.28    0.22   0
  -6  -9  -5    1.11    0.30   0
  -6  -8  -4   17.14    0.41   0
  -6   9  -6   14.72    0.26   0
  -5 -11  -7   14.24    0.57   0
  -5  -6  -2   19.19    0.33   0
  -5  -3  -1   12.53    0.24   0
  -5   8  -4   94.63    0.48   0
  -4 -11  -6   73.87    0.84   0
  -4 -10  -5   -0.32    0.37   0
  -4  -8  -3    7.75    0.35   0
  -4  11  -7    1.30    0.25   0
  -3 -12  -7    4.80    0.52   0
  -3  -7  -2    4.36    0.29   0
  -3  -5  -1   43.12    0.41   0
  -3   9  -4   89.15    0.58   0
  -3  12  -8    8.97    0.39   0
  -2 -13  -8    1.87    0.42   0
  -2 -11  -5    9.48    0.38   0
  -2 -10  -4   11.61    0.37   0
  -2  -9  -3   69.10    0.63   0
  -2  -1   0 1914.86    1.29   0
  -2  11  -6    0.71    0.26   0
  -1 -12  -6    3.92    0.35   0
  -1 -11  -5    4.91    0.40   0
  -1  -9  -3   90.31    0.72   0
  -1  12  -7    9.55    0.42   0
   0 -12  -6   32.15    0.63   0
   0  -9  -3    0.64    0.29   0
   1 -13  -7    0.34    0.32   0
   1  -9  -3    2.51    0.27   0
   2 -12  -6    0.83    0.36   0
   2 -10  -4   45.41    0.54   0
   2   4  -1  126.42    0.52   0
   2   8  -3   32.70    0.40   0
   3 -12  -6   -0.00    0.27   0
   3 -11  -5    2.49    0.30   0
   3  -4  -1    5.38    0.09   0
   3   6  -2   34.75    0.39   0
   3  12  -7   20.32    0.50   0
   4  -8  -3    4.12    0.21   0
   4  -6  -2   15.79    0.20   0
   4  12  -7    3.03    0.42   0
   5 -13  -8   11.80    0.46   0
   5  -9  -4  194.60    0.85   0
   5  -5  -2   18.20    0.16   0
   5  13  -9    0.43    0.39   0
   6 -12  -7    1.41    0.25   0
   6 -11  -6   12.15    0.30   0
   6   9  -5  115.10    0.87   0
   7  -9  -5    0.87    0.18   0
   8   9  -6    1.37    0.36   0
   8  11  -8    5.65    0.41   0
   8  12  -9    0.16    0.51   0
   9 -12  -9   -0.49    0.30   0
   9 -10  -7    1.23    0.22   0
   9  -7  -5   42.88    0.26   0
   9   4  -4    0.32    0.25   0
  10   0  -4  221.61    0.76   0
  10   5  -5   35.87    0.51   0
  10   7  -6   13.78    0.48   0
  11  -3  -5   85.05    0.34   0
  12   3  -6    3.75    0.31   0
  12   9  -9    0.02    0.45   0
  13   6  -8   21.96    0.58   0
  15   3  -9    8.16    0.42   0
  -9  -7  -8    0.41    0.46   0
  -9  -2  -4    5.16    0.23   0
  -8  -8  -7    1.83    0.34   0
  -8  -7  -6    4.31    0.38   0
  -8  -6  -5    1.95    0.36   0
  -8  -5  -4    9.53    0.30   0
  -7  -9  -7    0.53    0.45   0
  -7  -5  -3    6.52    0.25   0
  -7  -2  -2   41.60    0.38   0
  -6 -10  -7    9.44    0.45   0
  -6  -6  -3   26.22    0.44   0
  -6  -4  -2   34.18    0.41   0
  -5 -10  -6    6.22    0.45   0
  -5  -7  -3   71.70    0.66   0
  -4  -9  -4   -0.19    0.26   0
  -4  -4  -1   38.83    0.36   0
  -4   6  -2    0.26    0.08   0
  -3 -11  -6   18.68    0.58   0
  -3   8  -3    9.53    0.23   0
  -3  10  -5    2.29    0.19   0
  -2 -12  -7    0.03    0.47   0
  -2  -7  -2    0.25    0.24   0
  -1 -13  -8    9.49    0.50   0
  -1 -10  -4    0.42    0.25   0
  -1   5  -1    0.13    0.08   0
  -1   7  -2   74.12    0.46   0
   0 -11  -5    1.84    0.28   0
   0 -10  -4    0.44    0.24   0
   0   5  -1   50.00    0.33   0
   0   7  -2   51.96    0.41   0
   0  13  -8    8.83    0.48   0
   1 -12  -6   62.20    0.72   0
   1 -11  -5   18.70    0.47   0
   1 -10  -4   20.30    0.38   0
   1  -5  -1   64.77    0.38   0
   1   7  -2   88.86    0.57   0
   1  13  -8    0.36    0.32   0
   2 -11  -5    0.13    0.24   0
   2  -7  -2  155.74    0.67   0
   2  13  -8    8.39    0.43   0
   3   8  -3   93.03    0.66   0
   4 -13  -8    2.69    0.41   0
   4   2  -1  159.03    0.53   0
   4   9  -4  101.49    0.77   0
   5 -12  -7    5.12    0.35   0
   5   7  -3   94.12    0.69   0
   5  10  -5    6.38    0.40   0
   5  11  -6    9.97    0.46   0
   6   6  -3   86.88    0.63   0
   6   8  -4    0.16    0.28   0
   6  13  -9   14.21    0.56   0
   7   5  -3   25.19    0.39   0
   7  10  -6    3.05    0.39   0
   7  12  -8    0.11    0.50   0
   8   6  -4   68.37    0.61   0
   9 -11  -8    2.80    0.27   0
  10  -9  -7   14.73    0.24   0
  10   1  -4    0.22    0.18   0
  10  10  -8    0.91    0.37   0
  10  11  -9   -0.41    0.40   0
  11   3  -5   85.88    0.67   0
  12   6  -7    4.05    0.31   0
  13   4  -7   33.17    0.54   0
  13   8  -9   27.07    0.67   0
  14   4  -8    4.12    0.36   0
  15   4  -9   17.10    0.54   0
  -9  -6  -7   13.99    0.44   0
  -9  -5  -6    3.39    0.30   0
  -9  -1  -4    7.74    0.23   0
  -8  -2  -3  124.38    0.67   0
  -7  -8  -6    1.34    0.30   0
  -7  -6  -4   43.70    0.53   0
  -5 -11  -8   10.11    0.49   0
  -5  -9  -5   18.83    0.43   0
  -5  -8  -4   94.76    0.78   0
  -5  -5  -2   18.87    0.31   0
  -4 -11  -7    1.48    0.36   0
  -3 -10  -5    2.99    0.29   0
  -2   5  -1  159.75    0.50   0
  -2  12  -7    0.40    0.23   0
  -1  -7  -2   73.29    0.54   0
   0 -13  -8   10.32    0.46   0
   1  -7  -2   92.11    0.55   0
   1   5  -1   64.31    0.40   0
   1  11  -5   18.99    0.40   0
   2   7  -2  151.56    0.74   0
   3 -13  -8   20.14    0.51   0
   5   5  -2   18.28    0.29   0
   7 -12  -8   -0.20    0.23   0
   7   9  -5    1.24    0.27   0
   7  13  -9    1.98    0.44   0
   9   7  -5   39.39    0.54   0
   9  10  -7    1.27    0.34   0
   9  11  -8    2.06    0.38   0
  10   2  -4   31.16    0.36   0
  11   8  -7   30.78    0.58   0
  12   4  -6    0.00    0.23   0
;
_shelx_hkl_checksum     49075
_shelx_res_file
;
TITL dpantsp in P2(1)/n
    dpants.res
    created by SHELXL-2019/3 at 11:22:30 on 01-Oct-2025
CELL  0.71073  12.4866  11.7479  14.4481   90.000  113.728   90.000
ZERR    4.000   0.0005   0.0003   0.0006    0.000    0.003    0.000
LATT  1
SYMM 1/2-X, 1/2+Y, 1/2-Z
SFAC C H N O S
UNIT 96 76 4 8 4
L.S. 4
ACTA
CONF
BOND $H
SIZE 0.273  0.372  0.45
REM Instructions for potential hydrogen bonds
EQIV $1 -x+3/2, y-1/2, -z+1/2
EQIV $2 1/2+X, 3/2-Y, 1/2+Z
HTAB C20 O2_$1
HTAB C18 O2_$2
FMAP 2
PLAN -10 .5 -.5
TEMP -153
WGHT    0.046600    0.995300
FVAR       0.31191
S1    5    0.702570    0.613850    0.242066    11.00000    0.01870    0.02383 =
         0.02494   -0.00065    0.00939   -0.00220
O1    4    0.810738    0.568929    0.245675    11.00000    0.02045    0.04069 =
         0.04016   -0.00370    0.01478   -0.00173
O2    4    0.665667    0.725943    0.203376    11.00000    0.03141    0.02335 =
         0.02756    0.00228    0.01146   -0.00496
C1    1    0.632526    0.682332    0.383803    11.00000    0.02146    0.02004 =
         0.01831    0.00066    0.00478    0.00101
C2    1    0.656846    0.797368    0.402928    11.00000    0.02454    0.02253 =
         0.02367   -0.00003    0.00681   -0.00338
AFIX  43
H2    2    0.726052    0.828453    0.400793    11.00000   -1.20000
AFIX   0
C3    1    0.580938    0.867057    0.425080    11.00000    0.03143    0.02006 =
         0.02702   -0.00205    0.00754    0.00002
AFIX  43
H3    2    0.597557    0.945912    0.437140    11.00000   -1.20000
AFIX   0
C4    1    0.480397    0.821700    0.429688    11.00000    0.02783    0.02877 =
         0.02512   -0.00134    0.00808    0.00570
AFIX  43
H4    2    0.427802    0.869627    0.444157    11.00000   -1.20000
AFIX   0
C5    1    0.457146    0.706977    0.413212    11.00000    0.02372    0.02999 =
         0.02285   -0.00027    0.00798   -0.00052
AFIX  43
H5    2    0.389315    0.676214    0.418217    11.00000   -1.20000
AFIX   0
C6    1    0.531745    0.634951    0.389223    11.00000    0.02318    0.02209 =
         0.01800    0.00099    0.00540   -0.00149
C7    1    0.501150    0.517357    0.370156    11.00000    0.02331    0.02537 =
         0.02280    0.00139    0.00904   -0.00172
C8    1    0.466572    0.421150    0.354378    11.00000    0.02359    0.02513 =
         0.02198    0.00202    0.00909   -0.00105
C9    1    0.419775    0.308115    0.334169    11.00000    0.02326    0.02189 =
         0.01823    0.00276    0.00615   -0.00142
C10   1    0.482181    0.219741    0.313705    11.00000    0.02946    0.02804 =
         0.02144    0.00286    0.00976    0.00308
AFIX  43
H10   2    0.557670    0.233824    0.314953    11.00000   -1.20000
AFIX   0
C11   1    0.434279    0.112334    0.291751    11.00000    0.04893    0.02302 =
         0.02544    0.00043    0.01028    0.00524
AFIX  43
H11   2    0.476185    0.052954    0.276443    11.00000   -1.20000
AFIX   0
C12   1    0.325174    0.090434    0.291880    11.00000    0.05075    0.02329 =
         0.02829    0.00111    0.00455   -0.01092
AFIX  43
H12   2    0.292628    0.016165    0.276887    11.00000   -1.20000
AFIX   0
C13   1    0.264017    0.176479    0.313772    11.00000    0.02865    0.03704 =
         0.02896    0.00809    0.00489   -0.01127
AFIX  43
H13   2    0.189803    0.160897    0.314707    11.00000   -1.20000
AFIX   0
C14   1    0.309932    0.285741    0.334472    11.00000    0.02418    0.02739 =
         0.02544    0.00535    0.00874   -0.00028
AFIX  43
H14   2    0.266990    0.344925    0.348750    11.00000   -1.20000
AFIX   0
N15   3    0.712961    0.614391    0.359055    11.00000    0.02226    0.02167 =
         0.02222    0.00088    0.00610    0.00249
C16   1    0.778627    0.523341    0.429433    11.00000    0.02434    0.02214 =
         0.02842    0.00263    0.00510    0.00236
AFIX  23
H16A  2    0.724042    0.477366    0.448299    11.00000   -1.20000
H16B  2    0.814650    0.472514    0.395324    11.00000   -1.20000
AFIX   0
C17   1    0.870178    0.570577    0.520938    11.00000    0.02454    0.02703 =
         0.02911    0.00429    0.00852    0.00406
C18   1    0.944927    0.606723    0.595140    11.00000    0.02802    0.03547 =
         0.03412   -0.00019    0.00328    0.00289
AFIX 163
H18   2    1.005039    0.635792    0.654812    11.00000   -1.20000
AFIX   0
C19   1    0.590431    0.518796    0.172739    11.00000    0.01979    0.02261 =
         0.02023   -0.00096    0.00993   -0.00035
C20   1    0.615740    0.403359    0.178255    11.00000    0.02275    0.02470 =
         0.02257    0.00039    0.01002    0.00454
AFIX  43
H20   2    0.692954    0.377034    0.216646    11.00000   -1.20000
AFIX   0
C21   1    0.527366    0.327192    0.127280    11.00000    0.03160    0.02055 =
         0.02476   -0.00125    0.01313    0.00189
AFIX  43
H21   2    0.544846    0.248336    0.128784    11.00000   -1.20000
AFIX   0
C22   1    0.412707    0.364391    0.073568    11.00000    0.02659    0.02747 =
         0.01927   -0.00158    0.01001   -0.00427
C23   1    0.390085    0.480502    0.067914    11.00000    0.01953    0.02965 =
         0.02495    0.00069    0.00732    0.00167
AFIX  43
H23   2    0.312802    0.506968    0.030008    11.00000   -1.20000
AFIX   0
C24   1    0.478332    0.558624    0.116638    11.00000    0.02220    0.02105 =
         0.02524    0.00123    0.00984    0.00242
AFIX  43
H24   2    0.462188    0.637945    0.111623    11.00000   -1.20000
AFIX   0
C25   1    0.316388    0.279062    0.024333    11.00000    0.03455    0.03573 =
         0.03238   -0.00618    0.01105   -0.01122
AFIX 137
H25A  2    0.243835    0.319163   -0.016472    11.00000   -1.50000
H25B  2    0.304597    0.234149    0.076625    11.00000   -1.50000
H25C  2    0.338064    0.228357   -0.019186    11.00000   -1.50000
REM <hkl>
REM dpantsp_a.hkl
REM </hkl>
AFIX   0
HKLF 4
REM  dpantsp in P2(1)/n
REM wR2 = 0.1012, GooF = S = 1.057, Restrained GooF = 1.057 for all data
REM R1 = 0.0388 for 4075 Fo > 4sig(Fo) and 0.0454 for all 4603 data
REM 254 parameters refined using 0 restraints
END
WGHT      0.0457      1.0109
REM Highest difference peak  0.347,  deepest hole -0.357,  1-sigma level  0.049
Q1    1   0.7152  0.6222  0.3145  11.00000  0.05    0.35
Q2    1   0.6389  0.5668  0.2037  11.00000  0.05    0.33
Q3    1   0.6407  0.7430  0.3841  11.00000  0.05    0.31
Q4    1   0.6713  0.6469  0.3744  11.00000  0.05    0.27
Q5    1   0.4825  0.6843  0.3798  11.00000  0.05    0.27
Q6    1   0.3774  0.1148  0.2914  11.00000  0.05    0.26
Q7    1   0.5788  0.6619  0.3777  11.00000  0.05    0.26
Q8    1   0.7601  0.5806  0.3932  11.00000  0.05    0.26
Q9    1   0.3651  0.3284  0.0444  11.00000  0.05    0.24
Q10   1   0.4638  0.3455  0.1132  11.00000  0.05    0.24
;
_shelx_res_checksum     39846
data_global
_journal_date_recd_electronic     2025-10-14
_journal_date_accepted     2025-10-27
_journal_name_full     'IUCrData'
_journal_year     2025
_journal_volume     10
_journal_issue      1
_journal_page_first     0
_journal_page_last     0
_journal_paper_category     HO
_journal_paper_doi     10.1107/S2414314625009435
_journal_coeditor_code     VM4074
_publ_contact_author_name     'Heiner Detert'
_publ_contact_author_address
;
University Mainz
Duesbergweg 10-14
55099 Mainz
Germany
;
_publ_contact_author_email     detert@uni-mainz.de
_publ_contact_author_fax            .0000000
_publ_contact_author_phone            .0000000
_publ_section_title
;\
4-Methyl-<i>N</i>-[2-(2-phenylethynyl)phenyl]-<i>N</i>-(prop-2-yn-1-yl)benzene-\
1-sulfonamide
;
_publ_section_title_footnote     .
loop_
    _publ_author_name
    _publ_author_address
    'Dassonneville, Benjamin'
;
University of Mainz
Department of Chemistry
Duesbergweg 10-14
55099 Mainz
Germany
;
    'Detert, Heiner'
;
University Mainz
Duesbergweg 10-14
55099 Mainz
Germany
;
    'Schollmeyer, Dieter'
;
University Mainz
Duesbergweg 10-14
55099 Mainz
Germany
;
_publ_section_synopsis
;
The title compound, C~24~H~19~NO~2~S, was  prepared by propargylation of the
sulfonamide. The tolyl group points to the planar tolane unit. Two
intermolecular hydrogen bridges connect the molecules to form chains.
;
