# Supplementary material for: 4-Methyl-N-[2-(2-phenyl­ethyn­yl)phen­yl]-N-(prop-2-yn-1-yl)benzene-1-sulfonamide
Source: IUCrdata. 2025 Oct 31;10(Pt 10):x250943. doi: 10.1107/S2414314625009435 (PMC12598883; doi:10.1107/S2414314625009435)
Supplement: Supplementary file 2 [file x-10-x250943-Isup2.hkl]

data_I                                                                          
_shelx_title ' dpantsp in P2(1)/n'                                              
_shelx_refln_list_code          4                                               
_shelx_F_calc_maximum      333.61                                               
_exptl_crystal_F_000       808.00                                               
_reflns_d_resolution_high  0.7606                                               
                                                                                
loop_                                                                           
 _space_group_symop_operation_xyz                                               
 'x, y, z'                                                                      
 '-x+1/2, y+1/2, -z+1/2'                                                        
 '-x, -y, -z'                                                                   
 'x-1/2, -y-1/2, z-1/2'                                                         
                                                                                
_cell_length_a    12.4866                                                       
_cell_length_b    11.7479                                                       
_cell_length_c    14.4481                                                       
_cell_angle_alpha  90.000                                                       
_cell_angle_beta  113.728                                                       
_cell_angle_gamma  90.000                                                       
                                                                                
_shelx_F_squared_multiplier     1.000                                           
                                                                                
loop_                                                                           
 _refln_index_h                                                                 
 _refln_index_k                                                                 
 _refln_index_l                                                                 
 _refln_F_squared_calc                                                          
 _refln_F_squared_meas                                                          
 _refln_F_squared_sigma                                                         
 _refln_observed_status                                                         
   4   0   0       1865.86       1745.01         4.11 o                         
   6   0   0       1432.58       1396.35         4.52 o                         
   8   0   0       1418.53       1388.03         5.14 o                         
  10   0   0       1470.15       1392.24         5.86 o                         
  12   0   0        366.46        386.68         3.80 o                         
  14   0   0          0.62          2.65         2.21 o                         
   2   1   0      17960.12      19682.17        13.26 o                         
   3   1   0        639.23        796.29         3.08 o                         
   4   1   0       7167.01       6929.45         9.76 o                         
   5   1   0        198.05        168.16         1.95 o                         
   6   1   0        744.59        713.24         3.70 o                         
   7   1   0         10.32          9.15         1.34 o                         
   8   1   0        484.23        451.54         3.39 o                         
   9   1   0       1068.02        996.66         5.55 o                         
  10   1   0        369.60        356.81         8.33 o                         
  11   1   0         92.66         92.79         1.34 o                         
  12   1   0          1.13          0.52         0.91 o                         
  13   1   0        266.68        274.51         2.86 o                         
  14   1   0         24.09         20.87         2.26 o                         
   0   2   0        596.71        663.18         2.47 o                         
   1   2   0       9353.53      10474.42       350.55 o                         
   2   2   0          4.15         13.92         1.13 o                         
   3   2   0        806.81        690.11         3.49 o                         
   4   2   0          0.05         -0.21         1.23 o                         
   5   2   0         11.00         14.60         1.13 o                         
   6   2   0        734.83        762.67        12.54 o                         
   7   2   0        647.21        657.00         6.51 o                         
   8   2   0        204.30        197.64         2.83 o                         
   9   2   0       1081.95       1028.48         7.15 o                         
  10   2   0        693.26        690.11         1.74 o                         
  11   2   0       1004.18        956.33         6.48 o                         
  12   2   0        103.57        103.20         3.19 o                         
  13   2   0        371.23        402.72         4.83 o                         
  14   2   0         17.11         16.34         2.78 o                         
   1   3   0         11.54          8.80         1.70 o                         
   2   3   0        696.25        866.72        38.75 o                         
   3   3   0       5380.08       5489.98        78.43 o                         
   4   3   0       1657.54       1972.16         6.89 o                         
   5   3   0       1263.99       1361.10         6.06 o                         
   6   3   0       1627.24       1602.24         6.99 o                         
   7   3   0        908.09        889.31         5.45 o                         
   8   3   0        912.34        817.05         5.45 o                         
   9   3   0         18.86         18.09         2.26 o                         
  10   3   0         43.19         41.73         2.16 o                         
  11   3   0         91.54         86.44         3.19 o                         
  12   3   0          0.75          5.14         1.95 o                         
  13   3   0        361.03        349.06         5.04 o                         
  14   3   0         14.87          9.87         2.36 o                         
   0   4   0       3639.50       3593.42         7.81 o                         
   1   4   0        665.57        696.68        34.64 o                         
   2   4   0          4.76          0.87         2.16 o                         
   3   4   0        379.00        381.64        17.37 o                         
   4   4   0        318.95        289.75        13.05 o                         
   5   4   0        635.47        656.39         4.73 o                         
   6   4   0        850.83        916.55         5.65 o                         
   7   4   0         19.40         30.53         1.85 o                         
   8   4   0        780.63        750.55         5.96 o                         
   9   4   0         34.30         53.24         2.36 o                         
  10   4   0        153.38        150.48         3.19 o                         
  11   4   0         70.30         69.89         2.78 o                         
  12   4   0        745.54        766.99         7.20 o                         
  13   4   0         77.42         78.73         3.19 o                         
  14   4   0         76.76         73.60         4.01 o                         
   1   5   0       2038.12       2260.35         5.40 o                         
   2   5   0        428.91        427.81         4.27 o                         
   3   5   0          7.35         16.40         3.13 o                         
   4   5   0         16.96         12.06         0.66 o                         
   5   5   0       2289.67       2269.43         3.18 o                         
   6   5   0        379.91        387.51         4.52 o                         
   7   5   0        121.32        114.09         3.29 o                         
   8   5   0        786.13        775.42         6.48 o                         
   9   5   0       1049.13       1109.07         7.61 o                         
  10   5   0         94.31         87.06         3.49 o                         
  11   5   0        294.79        279.37         5.14 o                         
  12   5   0         53.05         47.80         3.80 o                         
  13   5   0         12.50         19.02         3.49 o                         
  14   5   0         54.44         58.38         4.21 o                         
   0   6   0        264.99        201.87         2.88 o                         
   1   6   0         21.72         43.37         6.63 o                         
   2   6   0        863.82        916.55        11.20 o                         
   3   6   0        723.91        726.38        17.01 o                         
   4   6   0        163.66        177.73        13.72 o                         
   5   6   0       1109.38       1138.75        25.49 o                         
   6   6   0        916.61        884.79         6.78 o                         
   7   6   0        565.63        565.02         5.86 o                         
   8   6   0        873.74        915.72         7.40 o                         
   9   6   0        137.98        121.39         4.21 o                         
  10   6   0          3.36          2.26         2.36 o                         
  11   6   0        357.25        392.34         6.06 o                         
  12   6   0        227.13        220.68         4.73 o                         
  13   6   0         82.63         76.99         3.80 o                         
   1   7   0        117.51        122.48         2.78 o                         
   2   7   0        187.26        161.14         4.27 o                         
   3   7   0        109.16         75.49         1.49 o                         
   4   7   0       1363.37       1400.72        19.84 o                         
   5   7   0         12.59         18.68         1.18 o                         
   6   7   0       3923.25       3833.42         7.25 o                         
   7   7   0         55.44         52.73         3.60 o                         
   8   7   0          4.91         -0.82         2.47 o                         
   9   7   0        192.14        168.78         4.01 o                         
  10   7   0         60.02         67.12         3.19 o                         
  11   7   0         50.38         54.27         4.42 o                         
  12   7   0        175.08        206.81         5.04 o                         
  13   7   0          0.17          2.57         3.49 o                         
   0   8   0        206.19        178.54         3.49 o                         
   1   8   0        388.20        405.07        27.70 o                         
   2   8   0        260.17        239.11         2.54 o                         
   3   8   0        937.80        977.03         8.02 o                         
   4   8   0         17.79         26.63         1.44 o                         
   5   8   0          0.46         -1.40         2.21 o                         
   6   8   0        362.62        381.94         7.25 o                         
   7   8   0        592.84        535.41         6.58 o                         
   8   8   0        564.46        623.19         6.78 o                         
   9   8   0        242.68        252.44         4.93 o                         
  10   8   0        605.25        613.64         7.30 o                         
  11   8   0         13.61         15.21         3.39 o                         
  12   8   0         11.93         15.73         4.83 o                         
   1   9   0         39.31         40.63         8.43 o                         
   2   9   0        297.52        263.89         2.94 o                         
   3   9   0       2962.97       2892.98        83.67 o                         
   4   9   0        438.66        456.45        14.18 o                         
   5   9   0       1104.94       1090.21        19.79 o                         
   6   9   0          0.91          2.68         3.60 o                         
   7   9   0        435.35        443.56        12.06 o                         
   8   9   0         41.21         32.07         4.01 o                         
   9   9   0        261.91        247.72         5.24 o                         
  10   9   0          7.60         12.75         4.01 o                         
  11   9   0        101.34         91.99         4.32 o                         
  12   9   0        183.00        193.34         5.86 o                         
   0  10   0       2216.78       2077.52        10.48 o                         
   1  10   0       1328.44       1328.02        32.69 o                         
   2  10   0        227.83        291.85         6.78 o                         
   3  10   0        562.76        587.62         6.06 o                         
   4  10   0          3.78          9.84         1.86 o                         
   5  10   0          3.43          7.92         1.95 o                         
   6  10   0          0.42          1.54         2.06 o                         
   7  10   0         33.17         38.60         1.28 o                         
   8  10   0        152.18        154.18         5.14 o                         
   9  10   0        304.13        306.92         6.06 o                         
  10  10   0         68.80         65.47         4.32 o                         
  11  10   0        117.81        108.23         5.76 o                         
   1  11   0          2.89          5.08         2.26 o                         
   2  11   0       1383.45       1345.38        19.27 o                         
   3  11   0        131.49        133.51        10.79 o                         
   4  11   0        496.14        523.43        42.25 o                         
   5  11   0        373.18        363.59        11.00 o                         
   6  11   0        248.00        231.15        14.65 o                         
   7  11   0          5.46          7.59         2.21 o                         
   8  11   0        164.98        218.42         5.65 o                         
   9  11   0        146.03        159.22         6.48 o                         
  10  11   0         10.97         14.80         4.21 o                         
   0  12   0        449.94        442.80         5.76 o                         
   1  12   0         42.46         34.13         4.37 o                         
   2  12   0         71.15         82.39         2.58 o                         
   3  12   0          0.63          2.73         5.04 o                         
   4  12   0         17.70         20.59         2.07 o                         
   5  12   0        242.43        235.48        10.69 o                         
   6  12   0          5.24         10.66         1.90 o                         
   7  12   0         41.64         47.99         4.82 o                         
   8  12   0        464.97        486.08         8.43 o                         
   9  12   0         64.75         84.39         5.24 o                         
   1  13   0          0.85          3.50         4.57 o                         
   2  13   0         13.88         13.35         7.20 o                         
   3  13   0        272.56        251.71        12.08 o                         
   4  13   0         13.48         11.45         2.02 o                         
   5  13   0         93.72        105.87         5.50 o                         
   6  13   0         67.01         70.79         4.68 o                         
   7  13   0        137.45        158.82         4.37 o                         
   8  13   0         17.30         15.11         5.34 o                         
   0  14   0         42.15         43.89         4.63 o                         
   1  14   0         10.32          9.00         2.53 o                         
   2  14   0        122.97        139.29        22.82 o                         
   3  14   0         67.44         70.88         3.24 o                         
   4  14   0         38.49         44.87         8.17 o                         
   5  14   0          0.98          1.13         2.55 o                         
   6  14   0         93.23         95.33         2.99 o                         
   1  15   0          5.20         14.13         4.99 o                         
   2  15   0          2.18          2.23         3.34 o                         
   3  15   0        280.18        334.10        13.26 o                         
 -15   0   1         11.26         10.51         1.70 o                         
  -9   0   1        653.70        628.13         3.70 o                         
  -7   0   1         24.20         12.85         1.03 o                         
  -5   0   1       8527.48       9259.52        10.28 o                         
  -3   0   1      13511.94      14798.79        10.28 o                         
   7   0   1        151.68        135.78         1.85 o                         
   9   0   1       1344.82       1262.22         5.45 o                         
  11   0   1        355.02        368.18         3.60 o                         
  13   0   1         93.81         80.58         2.36 o                         
 -15   1   1        135.82        117.69         3.19 o                         
 -14   1   1        307.42        316.54         7.20 o                         
 -13   1   1         76.01         84.32         2.06 o                         
 -12   1   1        160.84        165.87         1.62 o                         
 -11   1   1         62.54         58.88         1.23 o                         
 -10   1   1        435.82        378.25         3.70 o                         
  -9   1   1        121.42        118.51         2.36 o                         
  -8   1   1        433.93        415.67         3.39 o                         
  -7   1   1         10.34         31.97         1.44 o                         
  -6   1   1         17.74          9.56         1.34 o                         
  -5   1   1       1165.41       1167.65         4.32 o                         
  -4   1   1       2871.77       2833.19        33.31 o                         
  -3   1   1        287.99        292.06         2.52 o                         
  -2   1   1       5290.33       5448.62       121.96 o                         
  -1   1   1       1267.66       1317.72         2.47 o                         
   1   1   1       2445.53       2728.36         3.49 o                         
   2   1   1        594.97        626.70         6.42 o                         
   3   1   1       3247.26       3348.78         4.52 o                         
   4   1   1        267.50        316.27         1.64 o                         
   5   1   1        101.51         96.93         1.23 o                         
   6   1   1        838.76        833.29        18.86 o                         
   7   1   1         43.22         55.01         2.36 o                         
   8   1   1        186.88        158.56         3.08 o                         
   9   1   1        186.61        172.98         4.99 o                         
  10   1   1         17.24         22.66         2.26 o                         
  11   1   1        118.31        119.89         2.72 o                         
  12   1   1        209.00        210.78         1.92 o                         
  13   1   1          5.66          7.43         0.80 o                         
  14   1   1          0.18          4.32         2.36 o                         
 -15   2   1          4.87          2.57         2.88 o                         
 -14   2   1        124.12        120.16         3.49 o                         
 -13   2   1          2.65          4.52         2.26 o                         
 -12   2   1         43.32         57.35         2.78 o                         
 -11   2   1          0.63         -2.06         2.06 o                         
 -10   2   1       2073.95       1854.80         2.71 o                         
  -9   2   1        173.83        149.88         0.96 o                         
  -8   2   1        113.88        115.69         2.11 o                         
  -7   2   1        172.30        165.90         6.68 o                         
  -6   2   1       2356.43       2403.64       131.82 o                         
  -5   2   1         88.87         72.77         0.30 o                         
  -4   2   1       1724.33       1641.63         6.99 o                         
  -3   2   1       1399.02       1410.83        37.93 o                         
  -2   2   1      17696.80      18737.95        96.59 o                         
  -1   2   1       9092.91       9300.07        11.56 o                         
   0   2   1       9862.48      10425.69       450.82 o                         
   1   2   1        975.55       1044.68        48.46 o                         
   2   2   1       3455.97       3467.46       118.41 o                         
   3   2   1         77.72         59.36         0.44 o                         
   4   2   1       2147.12       2293.58         3.19 o                         
   5   2   1       2254.33       2453.10         3.60 o                         
   6   2   1         86.16         94.80         0.85 o                         
   7   2   1         42.10         32.20         0.49 o                         
   8   2   1       1875.78       1784.57         6.48 o                         
   9   2   1       1189.74       1095.06         2.26 o                         
  10   2   1          0.14          0.62         0.72 o                         
  11   2   1        449.58        482.17         4.93 o                         
  12   2   1        833.56        845.52         6.48 o                         
  13   2   1          4.38          1.26         1.78 o                         
  14   2   1         43.73         46.71         3.03 o                         
 -15   3   1        147.68        161.07         4.32 o                         
 -14   3   1          0.69          5.14         3.08 o                         
 -13   3   1         44.91         48.93         3.08 o                         
 -12   3   1        420.13        384.22         4.83 o                         
 -11   3   1         88.96         92.61         2.98 o                         
 -10   3   1        989.94        955.61         6.48 o                         
  -9   3   1       1513.12       1380.01         7.40 o                         
  -8   3   1        109.22        118.00         2.47 o                         
  -7   3   1         72.98         51.91         1.85 o                         
  -6   3   1       2476.25       2875.66         9.05 o                         
  -5   3   1       2800.56       2875.97         8.53 o                         
  -4   3   1         22.08         11.85         0.62 o                         
  -3   3   1       3311.71       3694.84       206.81 o                         
  -2   3   1        285.60        314.95         4.57 o                         
  -1   3   1       2462.44       2565.96       144.36 o                         
   0   3   1       1390.05       1317.60        68.51 o                         
   1   3   1       2172.00       2426.05         9.40 o                         
   2   3   1       1075.08       1026.63        19.84 o                         
   3   3   1        201.38        263.53        10.59 o                         
   4   3   1       3888.15       4176.10        60.95 o                         
   5   3   1        142.23        128.79         2.47 o                         
   6   3   1        568.08        568.61         4.52 o                         
   7   3   1       2417.88       2364.50         8.94 o                         
   8   3   1          9.24          9.46         1.64 o                         
   9   3   1        168.19        163.33         3.39 o                         
  10   3   1        538.67        552.17         5.14 o                         
  11   3   1         36.19         37.41         2.36 o                         
  12   3   1         51.52         60.64         3.19 o                         
  13   3   1          5.93          0.10         2.88 o                         
  14   3   1        187.24        192.51        11.56 o                         
 -14   4   1        135.31        130.13         3.91 o                         
 -13   4   1        169.87        148.94         4.32 o                         
 -12   4   1         65.18         58.59         3.29 o                         
 -11   4   1       1747.48       1668.53         9.46 o                         
 -10   4   1        319.43        293.15         4.32 o                         
  -9   4   1        454.11        456.17         4.93 o                         
  -8   4   1        447.05        439.10         4.42 o                         
  -7   4   1        704.31        777.07         5.45 o                         
  -6   4   1        831.40        856.93         5.65 o                         
  -5   4   1          4.82          2.47         0.15 o                         
  -4   4   1         36.17         26.27         1.18 o                         
  -3   4   1         56.33         53.41         6.42 o                         
  -2   4   1       1156.46       1243.37        57.61 o                         
  -1   4   1        529.22        516.61         2.62 o                         
   0   4   1       2188.19       2210.41        23.28 o                         
   1   4   1       1614.38       1493.31         6.89 o                         
   2   4   1          0.08          2.06         1.34 o                         
   3   4   1       4556.81       4758.83       104.28 o                         
   4   4   1        410.86        413.94         8.99 o                         
   5   4   1        135.48        171.04         2.67 o                         
   6   4   1          0.06         -2.06         2.06 o                         
   7   4   1          5.43          9.97         2.47 o                         
   8   4   1       1327.04       1352.36         7.81 o                         
   9   4   1         86.12         89.42         3.29 o                         
  10   4   1        929.50        849.02         6.99 o                         
  11   4   1       1285.74       1326.67         8.53 o                         
  12   4   1         26.33         27.44         3.19 o                         
  13   4   1        162.16        183.68         4.93 o                         
  14   4   1          3.08          9.56         3.80 o                         
 -14   5   1        185.76        200.54         5.24 o                         
 -13   5   1        277.79        292.43         5.14 o                         
 -12   5   1          1.67         -2.36         2.36 o                         
 -11   5   1         31.48         34.02         3.39 o                         
 -10   5   1          3.70          6.06         2.06 o                         
  -9   5   1          0.43          3.08         2.57 o                         
  -8   5   1       1005.52        917.06         6.89 o                         
  -7   5   1        151.58        175.05         3.19 o                         
  -6   5   1        245.12        221.09         3.60 o                         
  -5   5   1       1102.57       1174.88        12.99 o                         
  -4   5   1       1340.92       1383.63         3.52 o                         
  -3   5   1        351.39        312.21         1.92 o                         
  -2   5   1       1913.24       2059.04        13.21 o                         
  -1   5   1        654.17        663.51         2.83 o                         
   0   5   1        438.06        522.50         8.69 o                         
   1   5   1          0.05          1.50         0.68 o                         
   2   5   1       1648.26       1616.18        26.26 o                         
   3   5   1        510.70        463.12        13.72 o                         
   4   5   1        557.11        497.85         2.57 o                         
   5   5   1        822.99        715.50        14.34 o                         
   6   5   1       1719.39       1760.01         8.53 o                         
   7   5   1        233.50        248.54         4.21 o                         
   8   5   1        632.00        649.51         5.86 o                         
   9   5   1        100.35        100.83         2.98 o                         
  10   5   1         87.91         91.38         3.70 o                         
  11   5   1         16.42         20.97         2.67 o                         
  12   5   1         15.72         19.84         3.49 o                         
  13   5   1        231.58        241.55         5.55 o                         
 -14   6   1         55.15         64.65         4.73 o                         
 -13   6   1          9.53          2.47         3.70 o                         
 -12   6   1        425.39        495.33         6.89 o                         
 -11   6   1          3.50          1.34         2.47 o                         
 -10   6   1        826.97        776.55         7.40 o                         
  -9   6   1        381.21        322.85         5.14 o                         
  -8   6   1        461.75        456.06         5.14 o                         
  -7   6   1         75.15         76.68         3.29 o                         
  -6   6   1          4.16          6.07         0.98 o                         
  -5   6   1        111.94        128.06         1.49 o                         
  -4   6   1        289.98        348.17         2.19 o                         
  -3   6   1       1101.80       1077.80         3.80 o                         
  -2   6   1        815.60        795.98        30.17 o                         
  -1   6   1       2291.43       2430.38        10.95 o                         
   0   6   1         71.42         53.76         1.24 o                         
   1   6   1         80.06         87.73         2.42 o                         
   2   6   1       2300.52       2477.32        85.11 o                         
   3   6   1        678.01        689.63        17.68 o                         
   4   6   1       1053.30       1005.33        18.04 o                         
   5   6   1        120.31         99.95         1.70 o                         
   6   6   1          4.06          6.58         1.95 o                         
   7   6   1        611.54        551.45         5.65 o                         
   8   6   1        890.01        861.35         7.09 o                         
   9   6   1        305.14        289.76         5.14 o                         
  10   6   1         13.40         18.09         3.19 o                         
  11   6   1         52.88         46.56         3.29 o                         
  12   6   1        274.72        350.40         5.76 o                         
  13   6   1         68.08         74.11         4.63 o                         
 -13   7   1         18.46         19.74         4.21 o                         
 -12   7   1         31.67         47.49         4.11 o                         
 -11   7   1          0.59         -0.41         2.88 o                         
 -10   7   1          7.97          3.08         2.67 o                         
  -9   7   1         15.32         26.83         2.78 o                         
  -8   7   1         41.19         50.78         3.08 o                         
  -7   7   1       1252.61       1219.66         8.33 o                         
  -6   7   1         34.33         38.68         0.95 o                         
  -5   7   1       2305.81       2227.25        25.90 o                         
  -4   7   1        768.94        773.68         3.42 o                         
  -3   7   1        131.84        117.60         3.39 o                         
  -2   7   1        706.40        797.06        22.25 o                         
  -1   7   1        137.13        165.53         2.18 o                         
   0   7   1         60.43         57.36         4.57 o                         
   1   7   1          4.08         10.71         2.36 o                         
   2   7   1          7.07         22.12         1.26 o                         
   3   7   1       1656.01       1605.01        15.52 o                         
   4   7   1        340.86        339.16         2.38 o                         
   5   7   1        485.72        480.95         2.51 o                         
   6   7   1       3288.05       3127.69        87.16 o                         
   7   7   1       1237.16       1275.58         8.94 o                         
   8   7   1          6.02          2.88         3.29 o                         
   9   7   1        141.22        135.27         4.73 o                         
  10   7   1          0.11         -0.82         2.57 o                         
  11   7   1        101.19         99.60         4.73 o                         
  12   7   1        138.65        152.95         5.34 o                         
  13   7   1         21.14         27.86         4.52 o                         
 -13   8   1          0.08         -0.41         4.42 o                         
 -12   8   1         16.64         14.08         4.32 o                         
 -11   8   1        254.67        284.62         5.55 o                         
 -10   8   1         52.58         52.83         3.39 o                         
  -9   8   1        190.49        202.39         5.45 o                         
  -8   8   1       1918.69       1835.77        11.10 o                         
  -7   8   1         20.57         14.92         0.70 o                         
  -6   8   1         24.66         27.36         1.21 o                         
  -5   8   1        111.09        108.76         6.48 o                         
  -4   8   1         47.96         48.95         5.65 o                         
  -3   8   1        671.35        673.27         4.93 o                         
  -2   8   1        263.59        265.91         2.54 o                         
  -1   8   1       1465.47       1461.95        33.46 o                         
   0   8   1        342.95        362.74         2.94 o                         
   1   8   1        460.58        419.45        10.90 o                         
   2   8   1        128.48        122.92         3.85 o                         
   3   8   1          0.30          2.96         1.28 o                         
   4   8   1         46.00         48.69         1.43 o                         
   5   8   1        718.41        671.67        12.85 o                         
   6   8   1        427.55        435.35        10.79 o                         
   7   8   1        126.46        118.72         3.70 o                         
   8   8   1        140.55        117.59         4.52 o                         
   9   8   1         23.05         22.00         3.80 o                         
  10   8   1         14.10         15.11         3.19 o                         
  11   8   1        199.76        188.61         5.04 o                         
  12   8   1          3.76          8.63         4.42 o                         
 -12   9   1        190.89        186.66         6.17 o                         
 -11   9   1        193.31        177.82         5.76 o                         
 -10   9   1          0.31          3.29         3.19 o                         
  -9   9   1          0.15          2.88         3.91 o                         
  -8   9   1        120.78        123.96         4.01 o                         
  -7   9   1          9.09         10.33         0.82 o                         
  -6   9   1        770.64        755.26         3.66 o                         
  -5   9   1        823.25        813.78        11.82 o                         
  -4   9   1       2914.43       2997.45       120.41 o                         
  -3   9   1        395.09        372.01         7.50 o                         
  -2   9   1        376.70        365.43         4.11 o                         
  -1   9   1         66.90         80.20         7.61 o                         
   0   9   1          5.87         13.12         5.65 o                         
   1   9   1       1234.16       1192.04        41.11 o                         
   2   9   1       1812.28       1830.54       152.12 o                         
   3   9   1        195.61        163.32         3.24 o                         
   4   9   1        104.08         92.73         1.88 o                         
   5   9   1         49.58         60.85         1.70 o                         
   6   9   1        880.00        879.95        16.86 o                         
   7   9   1        280.65        251.37         2.88 o                         
   8   9   1        130.66        148.22         4.32 o                         
   9   9   1          0.00          1.75         3.08 o                         
  10   9   1         12.15         12.13         3.29 o                         
  11   9   1         80.92         88.09         4.52 o                         
 -11  10   1        206.63        182.75         6.48 o                         
 -10  10   1         76.84         75.65         5.14 o                         
  -9  10   1          0.05         -2.06         4.21 o                         
  -8  10   1         46.69         36.90         3.60 o                         
  -7  10   1        174.47        155.92         2.31 o                         
  -6  10   1          0.29          6.12         5.34 o                         
  -5  10   1        298.32        282.09        12.33 o                         
  -4  10   1         22.02         22.47         2.21 o                         
  -3  10   1        186.22        206.58         4.47 o                         
  -2  10   1        123.48        119.11         5.19 o                         
  -1  10   1          1.71          4.59         7.14 o                         
   0  10   1       1183.51       1117.50        29.71 o                         
   1  10   1        449.40        418.51         3.51 o                         
   2  10   1       1010.23        869.65         4.87 o                         
   3  10   1        213.76        254.44        13.57 o                         
   4  10   1       1036.41       1034.82         5.03 o                         
   5  10   1          0.98          5.14         4.78 o                         
   6  10   1        211.81        226.54         8.94 o                         
   7  10   1          1.08          1.85         0.82 o                         
   8  10   1         29.96         32.99         4.42 o                         
   9  10   1         34.72         34.13         4.73 o                         
  10  10   1         94.59        102.68         4.73 o                         
  11  10   1        126.57        141.43         5.34 o                         
 -10  11   1          3.24          4.21         4.93 o                         
  -9  11   1         11.27         10.18         4.93 o                         
  -8  11   1          3.69          2.97         0.71 o                         
  -7  11   1        170.06        189.48         2.83 o                         
  -6  11   1          4.10          5.50         2.98 o                         
  -5  11   1        767.79        803.31        11.10 o                         
  -4  11   1        122.51        108.20         8.07 o                         
  -3  11   1        753.27        718.90        13.52 o                         
  -2  11   1         31.12         20.54         2.31 o                         
  -1  11   1        202.12        207.16         3.04 o                         
   0  11   1         75.41         75.05         3.29 o                         
   1  11   1         50.77         42.42         4.52 o                         
   2  11   1        131.14        125.82         7.71 o                         
   3  11   1         33.00         23.14         4.78 o                         
   4  11   1        107.50         91.65         2.54 o                         
   5  11   1        624.88        603.45        12.08 o                         
   6  11   1         55.24         52.57         6.37 o                         
   7  11   1        210.04        227.03         3.62 o                         
   8  11   1        106.57        102.79         5.34 o                         
   9  11   1         94.06        113.17         4.93 o                         
  10  11   1         21.52         12.23         5.55 o                         
  -9  12   1          5.14         -4.01         5.24 o                         
  -8  12   1         33.09         41.22         1.08 o                         
  -7  12   1         38.12         35.44         1.96 o                         
  -6  12   1        283.44        299.37        18.09 o                         
  -5  12   1          0.23          4.58         4.78 o                         
  -4  12   1         17.91         24.18         4.32 o                         
  -3  12   1        211.96        200.42         4.06 o                         
  -2  12   1        184.95        185.05         6.01 o                         
  -1  12   1         41.05         59.54         2.69 o                         
   0  12   1         98.04         97.63         2.54 o                         
   1  12   1        447.12        425.06         6.84 o                         
   2  12   1        565.09        545.62        24.51 o                         
   3  12   1        247.41        274.07        11.97 o                         
   4  12   1         70.00         70.81         2.58 o                         
   5  12   1         31.86         25.71         2.01 o                         
   6  12   1          0.27          2.43         2.67 o                         
   7  12   1         15.90         18.43         1.16 o                         
   8  12   1         50.83         53.86         4.63 o                         
   9  12   1         72.88         67.33         5.86 o                         
  -8  13   1         39.32         37.52         1.13 o                         
  -7  13   1         10.02         13.46         1.64 o                         
  -6  13   1        475.42        486.77        16.14 o                         
  -5  13   1         10.94          9.55         2.25 o                         
  -4  13   1        143.49        141.63         7.25 o                         
  -3  13   1         41.26         46.94         4.99 o                         
  -2  13   1        128.28        133.25         3.09 o                         
  -1  13   1          3.14          3.13         2.78 o                         
   0  13   1         14.44         16.60         2.37 o                         
   1  13   1         49.77         48.22        11.72 o                         
   2  13   1         19.91         22.93         2.05 o                         
   3  13   1         40.59         34.90         2.40 o                         
   4  13   1         89.47         77.21         8.94 o                         
   5  13   1          1.76          5.00         4.11 o                         
   6  13   1        333.26        297.87        15.78 o                         
   7  13   1          0.56          0.67         1.65 o                         
  -6  14   1         14.01          3.60         2.54 o                         
  -5  14   1         10.18          9.15         2.51 o                         
  -4  14   1         15.02          8.52         4.11 o                         
  -3  14   1          3.90          8.40         2.69 o                         
  -2  14   1          0.91         -1.55         2.47 o                         
  -1  14   1        178.57        187.70         3.95 o                         
   0  14   1          2.12          2.98         2.83 o                         
   1  14   1         64.29         73.13         2.79 o                         
   2  14   1         17.51         23.44         3.75 o                         
   3  14   1        172.02        170.22         3.63 o                         
   4  14   1        117.58        126.30        13.11 o                         
   5  14   1          7.88         18.61         4.47 o                         
  -3  15   1         45.25         47.87         3.04 o                         
  -2  15   1        419.50        527.85         5.67 o                         
  -1  15   1         70.58         99.94         8.27 o                         
   0  15   1          9.48         20.92         8.79 o                         
   1  15   1          0.01         -1.61         2.78 o                         
   2  15   1        165.42        166.24        19.43 o                         
   3  15   1        353.16        351.23        11.15 o                         
 -10   0   2        981.17        976.99         4.93 o                         
  -8   0   2       2590.09       2654.26         7.09 o                         
  -6   0   2         15.67         37.08         3.91 o                         
  -4   0   2        718.45        706.61        13.47 o                         
  -2   0   2       7047.55       7120.61        95.85 o                         
   0   0   2       8218.05       7841.21       543.64 o                         
   2   0   2       4906.33       4885.85         7.40 o                         
   4   0   2        943.12        967.73         4.01 o                         
   6   0   2       2656.74       2812.85         7.61 o                         
   8   0   2       1071.71       1076.77         8.48 o                         
  10   0   2        651.59        627.49        18.35 o                         
  12   0   2          8.63          7.71         1.75 o                         
  14   0   2         63.74         54.88         8.84 o                         
 -14   1   2         14.87         19.38         0.76 o                         
 -13   1   2          1.11          1.75         1.04 o                         
 -12   1   2        149.12        133.97         1.56 o                         
 -11   1   2          4.81          3.33         0.90 o                         
 -10   1   2        173.26        142.26         2.67 o                         
  -9   1   2        796.48        764.11         4.73 o                         
  -8   1   2        195.89        222.12         2.67 o                         
  -7   1   2        178.96        137.32         2.16 o                         
  -6   1   2       1721.15       1764.95        14.03 o                         
  -5   1   2         71.73         50.10         0.82 o                         
  -4   1   2         32.45         38.24         0.62 o                         
  -3   1   2       4606.58       4680.58        50.49 o                         
  -2   1   2         57.73         62.23         2.34 o                         
  -1   1   2       1823.23       1834.09        36.95 o                         
   0   1   2       1454.78       1472.15         5.17 o                         
   1   1   2         69.45         62.82         5.24 o                         
   2   1   2       3656.15       3831.72        86.44 o                         
   3   1   2        564.93        688.46         2.67 o                         
   4   1   2        610.59        591.02         2.78 o                         
   5   1   2          0.70          1.75         0.82 o                         
   6   1   2       1350.30       1447.44         4.83 o                         
   7   1   2        189.28        187.48         2.06 o                         
   8   1   2        193.52        206.95         6.42 o                         
   9   1   2         84.28         81.61         5.24 o                         
  10   1   2         47.51         49.36         2.06 o                         
  11   1   2        283.98        299.75         2.68 o                         
  12   1   2         78.22         79.39         1.27 o                         
  13   1   2          6.90          9.51         1.19 o                         
  14   1   2          5.26          9.15         2.47 o                         
 -15   2   2         15.46         16.86         2.88 o                         
 -14   2   2          3.14          9.66         2.57 o                         
 -13   2   2          9.86          5.96         2.26 o                         
 -12   2   2        119.00        134.03         3.19 o                         
 -11   2   2       1190.38       1081.19         2.31 o                         
 -10   2   2        211.49        197.06         2.88 o                         
  -9   2   2       2289.27       2152.91        33.35 o                         
  -8   2   2         33.18         30.24         3.91 o                         
  -7   2   2       1000.97       1038.21        36.28 o                         
  -6   2   2       1227.30       1458.12        31.93 o                         
  -5   2   2         14.85         29.01         2.83 o                         
  -4   2   2        940.46        911.26        10.16 o                         
  -3   2   2       2630.74       2549.10        13.42 o                         
  -2   2   2        117.24        136.02         0.88 o                         
  -1   2   2        461.91        562.36        13.31 o                         
   0   2   2          2.01          4.17         0.82 o                         
   1   2   2       4619.15       4416.20       343.26 o                         
   2   2   2         41.06         50.24         4.93 o                         
   3   2   2       2540.86       2663.25        48.21 o                         
   4   2   2        254.07        289.55         1.75 o                         
   5   2   2         50.47         63.01         1.03 o                         
   6   2   2        180.53        218.42         1.64 o                         
   7   2   2        446.14        425.13         1.96 o                         
   8   2   2        809.73        751.16         4.27 o                         
   9   2   2        636.18        598.47         3.31 o                         
  10   2   2          1.06          1.19         0.56 o                         
  11   2   2          1.14          0.83         0.48 o                         
  12   2   2        159.58        161.56         2.69 o                         
  13   2   2        267.63        271.23         5.40 o                         
  14   2   2          7.68         15.66         2.06 o                         
 -15   3   2        142.33        146.06         4.21 o                         
 -14   3   2        296.59        349.89         5.24 o                         
 -13   3   2        101.96         95.49         2.98 o                         
 -12   3   2        173.86        183.37         3.39 o                         
 -11   3   2        158.31        165.79         3.49 o                         
 -10   3   2        160.08        190.46         3.49 o                         
  -9   3   2         56.04         52.01         2.57 o                         
  -8   3   2        493.13        389.97         4.01 o                         
  -7   3   2        406.11        416.49         4.01 o                         
  -6   3   2       1723.16       1547.46        23.08 o                         
  -5   3   2        735.25        742.10        17.98 o                         
  -4   3   2        155.29        135.96         2.52 o                         
  -3   3   2       1837.22       1937.19        47.38 o                         
  -2   3   2       3375.45       3511.91         5.60 o                         
  -1   3   2         58.22         55.44        11.77 o                         
   0   3   2          3.32         -0.31         1.85 o                         
   1   3   2        946.00        888.98        51.70 o                         
   2   3   2        444.83        542.03         4.73 o                         
   3   3   2        674.35        680.72         3.55 o                         
   4   3   2       1009.79       1005.61        24.87 o                         
   5   3   2        367.27        340.53         1.64 o                         
   6   3   2         91.35         70.51         0.82 o                         
   7   3   2         20.60         16.64         0.49 o                         
   8   3   2         26.44         25.39         1.85 o                         
   9   3   2         33.14         46.87         2.67 o                         
  10   3   2        576.02        605.31         5.76 o                         
  11   3   2         30.40         29.29         2.88 o                         
  12   3   2          0.38          4.11         2.78 o                         
  13   3   2         72.29         78.09         5.50 o                         
 -15   4   2         30.80         31.97         3.80 o                         
 -14   4   2         86.30         99.81         4.21 o                         
 -13   4   2          7.28          4.63         2.98 o                         
 -12   4   2        992.93        977.81         7.71 o                         
 -11   4   2         14.84         20.45         2.16 o                         
 -10   4   2        327.98        304.25         4.42 o                         
  -9   4   2          4.85          2.06         2.57 o                         
  -8   4   2        817.91        842.64         5.86 o                         
  -7   4   2        346.46        347.52         4.11 o                         
  -6   4   2       1415.71       1508.87         6.78 o                         
  -5   4   2       1024.65       1119.46        10.95 o                         
  -4   4   2        983.88        991.78        30.89 o                         
  -3   4   2        166.09        184.75         2.57 o                         
  -2   4   2       1387.68       1260.06        28.16 o                         
  -1   4   2        283.17        315.74         7.71 o                         
   0   4   2       2518.75       2359.01        56.64 o                         
   1   4   2        134.57        148.08         1.28 o                         
   2   4   2       8206.50       8591.08       414.69 o                         
   3   4   2       6331.55       6845.14        77.35 o                         
   4   4   2         29.59         30.86         0.61 o                         
   5   4   2         89.80         83.04         1.44 o                         
   6   4   2        325.52        351.32         4.21 o                         
   7   4   2         75.80         75.86         3.08 o                         
   8   4   2         91.22        100.83         2.78 o                         
   9   4   2        199.60        171.86         3.80 o                         
  10   4   2        492.01        473.54         5.65 o                         
  11   4   2        740.59        758.67         7.20 o                         
  12   4   2        314.19        368.80         5.65 o                         
  13   4   2        118.21        124.17         4.63 o                         
 -14   5   2         45.67         46.25         4.21 o                         
 -13   5   2        149.43        136.40         4.52 o                         
 -12   5   2         75.83         83.98         3.19 o                         
 -11   5   2        536.47        502.01         5.96 o                         
 -10   5   2          8.57         11.41         2.88 o                         
  -9   5   2         43.45         39.88         3.08 o                         
  -8   5   2         90.92        101.66         2.78 o                         
  -7   5   2         44.35         39.57         2.06 o                         
  -6   5   2         54.92         53.14         0.54 o                         
  -5   5   2        187.00        175.73         6.74 o                         
  -4   5   2        736.88        801.91         4.37 o                         
  -3   5   2         42.66         27.39         4.32 o                         
  -2   5   2       1743.15       2097.79        54.73 o                         
  -1   5   2        341.51        336.95         6.89 o                         
   0   5   2       3606.89       4280.09       107.67 o                         
   1   5   2         41.63         64.05         4.21 o                         
   2   5   2        983.43       1016.51        20.81 o                         
   3   5   2         86.42         87.06         2.98 o                         
   4   5   2        312.55        261.05         1.34 o                         
   5   5   2        189.03        197.64         2.16 o                         
   6   5   2        932.24        872.04         6.48 o                         
   7   5   2        895.24        876.46         6.58 o                         
   8   5   2        114.28        142.56         3.29 o                         
   9   5   2       1262.45       1171.35         8.12 o                         
  10   5   2          0.02          3.80         3.08 o                         
  11   5   2          0.04          1.75         3.49 o                         
  12   5   2         30.90         30.94         2.98 o                         
  13   5   2        425.45        470.97         6.99 o                         
 -14   6   2         43.29         42.76         3.70 o                         
 -13   6   2        248.66        265.29         5.76 o                         
 -12   6   2         90.90         90.86         3.60 o                         
 -11   6   2        556.00        545.08         6.58 o                         
 -10   6   2        292.21        275.88         4.93 o                         
  -9   6   2          0.07          4.01         2.36 o                         
  -8   6   2        628.14        590.51         6.17 o                         
  -7   6   2        247.35        229.01         4.21 o                         
  -6   6   2       1583.54       1487.51        40.87 o                         
  -5   6   2         33.58         34.77         1.28 o                         
  -4   6   2        175.68        159.60         5.04 o                         
  -3   6   2        309.04        355.67         2.76 o                         
  -2   6   2        851.26        874.83         9.97 o                         
  -1   6   2        160.14        265.65         9.76 o                         
   0   6   2       2797.85       3020.86        35.00 o                         
   1   6   2       1467.62       1698.03         4.54 o                         
   2   6   2          0.09          3.37         0.74 o                         
   3   6   2       2656.57       2730.07        76.83 o                         
   4   6   2          2.75          1.42         1.39 o                         
   5   6   2        175.74        198.47         1.55 o                         
   6   6   2          6.94          5.46         0.51 o                         
   7   6   2        274.90        279.78         4.32 o                         
   8   6   2         28.68         16.03         3.08 o                         
   9   6   2        124.89        157.37         3.80 o                         
  10   6   2        124.11        116.77         3.70 o                         
  11   6   2        511.18        535.31         6.58 o                         
  12   6   2         10.36         21.89         3.91 o                         
  13   6   2         52.56         53.35         4.63 o                         
 -13   7   2         73.99         77.30         4.83 o                         
 -12   7   2          2.23          9.76         4.01 o                         
 -11   7   2        114.66        114.09         4.73 o                         
 -10   7   2        180.98        150.17         4.73 o                         
  -9   7   2          6.23         12.64         2.67 o                         
  -8   7   2          0.48         -0.62         3.29 o                         
  -7   7   2         37.05         40.09         0.58 o                         
  -6   7   2       2344.96       2251.76         5.24 o                         
  -5   7   2        894.41        819.80        20.09 o                         
  -4   7   2        675.52        679.28         3.42 o                         
  -3   7   2        104.37        139.50         7.35 o                         
  -2   7   2       1594.94       1575.79        13.54 o                         
  -1   7   2        928.55        930.96        16.70 o                         
   0   7   2        463.62        492.50        45.89 o                         
   1   7   2        734.74        761.30         3.33 o                         
   2   7   2          4.71          3.52         1.31 o                         
   3   7   2         61.63         51.44         4.16 o                         
   4   7   2       1103.24       1017.73        13.16 o                         
   5   7   2        590.22        634.20        30.48 o                         
   6   7   2          9.13         12.67         2.16 o                         
   7   7   2        527.57        532.64         6.48 o                         
   8   7   2         71.87         86.14         3.39 o                         
   9   7   2          4.46          1.64         3.39 o                         
  10   7   2         17.42         26.52         3.29 o                         
  11   7   2         41.99         49.44         4.21 o                         
  12   7   2         90.17         95.39         4.93 o                         
 -13   8   2         38.49         22.30         5.24 o                         
 -12   8   2        118.52        136.29         5.55 o                         
 -11   8   2        160.59        163.12         5.45 o                         
 -10   8   2        103.13         96.00         4.42 o                         
  -9   8   2        111.00        116.97         3.91 o                         
  -8   8   2         48.13         55.50         3.19 o                         
  -7   8   2        581.76        573.66        11.00 o                         
  -6   8   2       1380.67       1273.19         6.22 o                         
  -5   8   2        101.66         82.54         7.55 o                         
  -4   8   2        787.42        780.58        33.30 o                         
  -3   8   2        590.92        616.25         3.60 o                         
  -2   8   2          1.88          9.56         1.18 o                         
  -1   8   2        416.42        402.77         2.98 o                         
   0   8   2        314.84        324.70        23.38 o                         
   1   8   2        426.16        453.31        12.28 o                         
   2   8   2        283.35        269.14         7.66 o                         
   3   8   2        268.72        257.52         5.55 o                         
   4   8   2        340.07        324.72         6.63 o                         
   5   8   2         22.45         15.42         3.75 o                         
   6   8   2        123.29        129.86         3.08 o                         
   7   8   2         33.47         39.78         3.80 o                         
   8   8   2          0.67          3.80         3.49 o                         
   9   8   2          5.65          4.93         3.91 o                         
  10   8   2         39.68         36.80         3.29 o                         
  11   8   2          8.19          1.54         4.73 o                         
  12   8   2        322.76        333.54         7.20 o                         
 -12   9   2         29.31         33.51         5.24 o                         
 -11   9   2         55.91         62.70         4.73 o                         
 -10   9   2         72.29         67.33         3.91 o                         
  -9   9   2         20.04         22.10         3.08 o                         
  -8   9   2          0.21         -1.44         3.60 o                         
  -7   9   2        630.54        626.12         7.01 o                         
  -6   9   2        203.78        205.07         1.79 o                         
  -5   9   2       1087.26       1058.02        11.15 o                         
  -4   9   2       1151.81       1116.58         8.43 o                         
  -3   9   2       1792.44       1746.93         6.22 o                         
  -2   9   2        227.45        219.10         2.69 o                         
  -1   9   2         51.88         48.00        10.38 o                         
   0   9   2        492.72        498.04        14.44 o                         
   1   9   2         95.10         84.34         2.24 o                         
   2   9   2          1.05          7.84         1.95 o                         
   3   9   2        617.54        513.36        31.97 o                         
   4   9   2         10.76         19.61         4.47 o                         
   5   9   2        288.47        305.11         2.63 o                         
   6   9   2         29.27         30.40         1.70 o                         
   7   9   2        258.48        259.33         5.14 o                         
   8   9   2         77.99         76.88         3.91 o                         
   9   9   2         64.78         60.03         3.80 o                         
  10   9   2         63.23         69.38         4.83 o                         
  11   9   2          2.30          9.87         4.73 o                         
 -12  10   2        197.30        228.19         6.27 o                         
 -11  10   2          5.10          0.82         4.52 o                         
 -10  10   2        172.69        173.81         5.14 o                         
  -9  10   2         47.66         54.37         4.93 o                         
  -8  10   2         41.23         39.68         0.73 o                         
  -7  10   2          0.04          2.31         0.94 o                         
  -6  10   2        192.13        195.57         2.14 o                         
  -5  10   2        288.47        285.47         5.91 o                         
  -4  10   2        284.57        316.13        25.75 o                         
  -3  10   2       1637.68       1562.45         8.94 o                         
  -2  10   2        349.90        385.40        12.03 o                         
  -1  10   2         31.29         35.88         2.18 o                         
   0  10   2        649.66        680.12        22.41 o                         
   1  10   2       1078.98       1029.22        24.87 o                         
   2  10   2         12.01         18.13         4.88 o                         
   3  10   2        445.27        411.66         6.17 o                         
   4  10   2        241.19        253.00         3.24 o                         
   5  10   2          0.20          4.58         1.68 o                         
   6  10   2         23.73         23.61         8.12 o                         
   7  10   2         38.45         38.96         4.47 o                         
   8  10   2         65.66         81.72         4.21 o                         
   9  10   2          0.14          0.00         4.42 o                         
  10  10   2        134.39        141.95         5.96 o                         
 -11  11   2         87.00         85.93         5.04 o                         
 -10  11   2         20.71         27.44         4.93 o                         
  -9  11   2          3.99         11.10         5.04 o                         
  -8  11   2        708.00        715.01         7.35 o                         
  -7  11   2         10.56         10.88         1.19 o                         
  -6  11   2        639.24        611.10        12.08 o                         
  -5  11   2        360.43        325.29        13.77 o                         
  -4  11   2        473.50        443.79        13.36 o                         
  -3  11   2          0.67          0.31         5.55 o                         
  -2  11   2        293.57        334.70        23.69 o                         
  -1  11   2        138.33        121.24         2.58 o                         
   0  11   2        202.27        180.08         4.47 o                         
   1  11   2          5.37          4.14         2.21 o                         
   2  11   2         99.91         82.98         7.25 o                         
   3  11   2        733.92        699.81        10.28 o                         
   4  11   2         66.39         57.98         6.89 o                         
   5  11   2        131.29        136.75         5.81 o                         
   6  11   2       1438.41       1431.53        30.58 o                         
   7  11   2         39.92         44.09         1.59 o                         
   8  11   2          2.94         -0.41         4.83 o                         
   9  11   2         89.70         97.24         5.65 o                         
 -10  12   2        201.42        194.47         6.99 o                         
  -9  12   2         91.60        121.39         6.17 o                         
  -8  12   2          1.53          1.38         1.35 o                         
  -7  12   2         47.68         46.10         1.67 o                         
  -6  12   2         85.83        103.00         2.60 o                         
  -5  12   2         16.30         18.97         6.01 o                         
  -4  12   2        128.99        119.49         6.01 o                         
  -3  12   2         10.33         14.37         3.29 o                         
  -2  12   2          7.40          6.70         2.34 o                         
  -1  12   2         71.53         63.63         2.61 o                         
   0  12   2         16.21         21.99         2.47 o                         
   1  12   2        131.28        143.55         4.57 o                         
   2  12   2        166.87        146.37        14.29 o                         
   3  12   2         37.74         38.85         1.96 o                         
   4  12   2          0.43         -4.18         5.29 o                         
   5  12   2         17.40         22.93         3.29 o                         
   6  12   2          1.77          2.55         4.42 o                         
   7  12   2         61.15         74.49         1.72 o                         
   8  12   2         39.87         25.08         5.96 o                         
  -8  13   2        499.03        514.13         5.84 o                         
  -7  13   2        215.64        243.47         3.51 o                         
  -6  13   2         24.26         19.98         1.95 o                         
  -5  13   2        373.04        382.96        29.65 o                         
  -4  13   2        123.81        107.87         5.65 o                         
  -3  13   2        265.00        303.54        24.72 o                         
  -2  13   2          8.42          5.43         2.83 o                         
  -1  13   2         87.63         83.59         2.88 o                         
   0  13   2         37.08         43.43         3.85 o                         
   1  13   2          0.52          8.92         4.78 o                         
   2  13   2         60.91         58.09         2.85 o                         
   3  13   2         40.55         42.92         3.70 o                         
   4  13   2         19.83         15.90         5.50 o                         
   5  13   2        325.94        349.14        14.49 o                         
   6  13   2        530.57        569.29        20.61 o                         
   7  13   2        164.53        142.55         1.78 o                         
  -6  14   2         67.32         75.69         2.85 o                         
  -5  14   2          0.24          1.97         4.37 o                         
  -4  14   2         80.29        102.30         5.76 o                         
  -3  14   2          7.70         14.40         2.62 o                         
  -2  14   2        105.15        129.73        10.12 o                         
  -1  14   2        383.01        423.20        10.95 o                         
   0  14   2        217.83        246.65        18.91 o                         
   1  14   2         33.28         43.11         2.80 o                         
   2  14   2         26.84         33.08         2.76 o                         
   3  14   2         42.61         31.32         2.76 o                         
   4  14   2         20.94         21.00         2.56 o                         
   5  14   2          0.16         -2.67         2.67 o                         
  -3  15   2         20.30         24.92        11.26 o                         
  -2  15   2         65.64         70.32         6.01 o                         
  -1  15   2         27.10         38.09         3.91 o                         
   0  15   2          7.50          5.43         2.84 o                         
   1  15   2         14.71         26.45         6.48 o                         
   2  15   2          4.83         11.02         4.01 o                         
 -15   0   3        334.70        378.46         3.70 o                         
 -11   0   3       1637.16       1613.75         6.68 o                         
  -9   0   3       1726.94       1730.62         6.37 o                         
  -7   0   3       2523.68       2651.26        50.37 o                         
  -5   0   3       2343.95       2616.31        18.35 o                         
  -3   0   3       2328.81       2480.49       186.51 o                         
  -1   0   3        281.54        313.53        37.77 o                         
   1   0   3      10668.61      11294.95         8.65 o                         
   3   0   3         56.75         33.20         1.03 o                         
   5   0   3       1010.63       1141.55         5.04 o                         
   7   0   3        365.96        352.87         3.19 o                         
   9   0   3        504.71        510.10         2.98 o                         
  11   0   3        464.83        494.01        22.05 o                         
  13   0   3          0.05          1.13         1.95 o                         
 -15   1   3         62.53         63.18         0.76 o                         
 -14   1   3          0.09          0.04         1.75 o                         
 -13   1   3          5.44          3.48         1.18 o                         
 -12   1   3         37.16         36.80         2.16 o                         
 -11   1   3        831.15        836.48         5.55 o                         
 -10   1   3          8.20          8.33         1.85 o                         
  -9   1   3        244.49        233.74         2.78 o                         
  -8   1   3        778.87        768.32         9.03 o                         
  -7   1   3          8.17          4.57         1.10 o                         
  -6   1   3         65.43         48.27         0.72 o                         
  -5   1   3       3145.87       3158.12       100.05 o                         
  -4   1   3       2074.97       2100.28        10.82 o                         
  -3   1   3        793.66        757.40        30.83 o                         
  -2   1   3       2208.64       2001.92        24.98 o                         
  -1   1   3        102.92         94.67         2.21 o                         
   0   1   3        837.45        814.07        17.32 o                         
   1   1   3      22407.33      23615.97       664.29 o                         
   2   1   3       4562.15       4389.26        33.77 o                         
   3   1   3       2201.45       2173.53        30.22 o                         
   4   1   3        270.60        354.69         1.95 o                         
   5   1   3        430.74        501.88        18.81 o                         
   6   1   3        428.43        438.04         5.45 o                         
   7   1   3        830.89        853.45         8.63 o                         
   8   1   3        840.48        836.99        16.39 o                         
   9   1   3         24.00         24.08         1.54 o                         
  10   1   3          4.57          3.10         1.04 o                         
  11   1   3          6.18          5.70         1.05 o                         
  12   1   3         18.10         18.77         0.93 o                         
  13   1   3         94.27         99.56         2.11 o                         
 -15   2   3          2.07          4.52         2.57 o                         
 -14   2   3          5.16          2.88         2.57 o                         
 -13   2   3          0.26         -1.03         2.06 o                         
 -12   2   3         74.34         61.15         1.44 o                         
 -11   2   3        452.80        404.26        11.82 o                         
 -10   2   3       2273.53       2202.64        12.64 o                         
  -9   2   3         58.57         55.06         3.13 o                         
  -8   2   3       2344.39       2363.39        31.93 o                         
  -7   2   3        906.11        955.53        19.79 o                         
  -6   2   3          4.68          1.56         0.83 o                         
  -5   2   3        794.69        905.84         5.31 o                         
  -4   2   3         66.40         56.86         1.03 o                         
  -3   2   3        151.88        147.11         1.24 o                         
  -2   2   3        435.56        518.29         3.65 o                         
  -1   2   3        671.67        682.08        14.29 o                         
   0   2   3      20229.67      20409.75       181.78 o                         
   1   2   3         45.89         42.36         0.79 o                         
   2   2   3       3892.64       3776.97       117.07 o                         
   3   2   3        777.31        901.02        24.10 o                         
   4   2   3        135.19        188.72         1.85 o                         
   5   2   3          1.44          5.45         0.93 o                         
   6   2   3          0.12          3.60         0.82 o                         
   7   2   3        116.44        113.48         1.64 o                         
   8   2   3       1336.60       1313.77        26.01 o                         
   9   2   3          1.95          0.75         0.98 o                         
  10   2   3         28.93         31.91         1.08 o                         
  11   2   3          0.25          0.51         0.64 o                         
  12   2   3         60.09         66.57         3.60 o                         
  13   2   3          1.91          9.26         2.11 o                         
 -15   3   3         18.16         24.05         3.39 o                         
 -14   3   3         89.96        109.06         3.60 o                         
 -13   3   3         14.97         13.05         2.57 o                         
 -12   3   3          0.71         10.38         2.57 o                         
 -11   3   3         69.86         63.93         2.88 o                         
 -10   3   3       1381.53       1279.38         7.40 o                         
  -9   3   3       1101.79        967.02         6.27 o                         
  -8   3   3          4.94          7.10         0.36 o                         
  -7   3   3          3.56          2.63         0.44 o                         
  -6   3   3       1108.18       1184.93         6.73 o                         
  -5   3   3        166.52        170.52         2.30 o                         
  -4   3   3         20.80         18.05         1.03 o                         
  -3   3   3        231.68        266.53         4.11 o                         
  -2   3   3        765.96        734.69         8.79 o                         
  -1   3   3       1002.79       1029.26        25.18 o                         
   0   3   3        235.53        259.81         5.24 o                         
   1   3   3       1174.64       1213.55        55.45 o                         
   2   3   3        178.81        148.61         3.19 o                         
   3   3   3        165.41        154.62         3.55 o                         
   4   3   3       1762.31       1785.19         3.38 o                         
   5   3   3         58.15         70.51         1.23 o                         
   6   3   3         43.55         46.97         1.03 o                         
   7   3   3        288.79        275.57         1.95 o                         
   8   3   3        558.65        541.73         4.28 o                         
   9   3   3         81.65         96.89         0.71 o                         
  10   3   3        338.68        319.46         4.73 o                         
  11   3   3         45.94         41.57         2.31 o                         
  12   3   3         16.83         14.24         2.22 o                         
  13   3   3         19.62         22.63         3.80 o                         
 -15   4   3        192.30        231.27         5.04 o                         
 -14   4   3          0.06         -2.36         2.36 o                         
 -13   4   3        515.34        530.58         6.17 o                         
 -12   4   3        450.40        374.35         5.14 o                         
 -11   4   3        686.36        621.86         6.06 o                         
 -10   4   3        890.56        814.38         6.48 o                         
  -9   4   3        146.22        165.28         3.08 o                         
  -8   4   3         56.96         54.89         2.16 o                         
  -7   4   3        387.70        380.54        15.69 o                         
  -6   4   3        228.33        213.67         2.14 o                         
  -5   4   3        458.21        405.00         7.09 o                         
  -4   4   3        996.72       1098.25         7.18 o                         
  -3   4   3        685.57        647.32         7.36 o                         
  -2   4   3        487.66        465.22        11.56 o                         
  -1   4   3        828.85        802.49         8.48 o                         
   0   4   3        111.54        118.77         5.09 o                         
   1   4   3        275.98        275.18         1.71 o                         
   2   4   3        191.83        197.84         5.19 o                         
   3   4   3       1776.27       1920.30         8.74 o                         
   4   4   3        414.26        452.06         1.82 o                         
   5   4   3         27.01         39.85         0.98 o                         
   6   4   3         15.13         24.77         0.82 o                         
   7   4   3         30.33         30.01         0.62 o                         
   8   4   3        647.44        576.22         5.65 o                         
   9   4   3        578.40        532.54         5.86 o                         
  10   4   3        366.68        382.88         5.34 o                         
  11   4   3         38.76         54.17         3.49 o                         
  12   4   3        204.66        211.04         5.55 o                         
  13   4   3         53.81         45.74         2.98 o                         
 -15   5   3        166.66        146.98         5.04 o                         
 -14   5   3         17.55         21.89         3.49 o                         
 -13   5   3        150.24        167.34         4.52 o                         
 -12   5   3         63.41         60.13         2.98 o                         
 -11   5   3         49.16         56.64         2.78 o                         
 -10   5   3        293.11        275.98         4.21 o                         
  -9   5   3         21.17         19.32         2.88 o                         
  -8   5   3        388.07        357.70         4.73 o                         
  -7   5   3        268.69        252.38         6.10 o                         
  -6   5   3        230.47        192.92         2.88 o                         
  -5   5   3        609.78        668.30        15.06 o                         
  -4   5   3       1213.05       1304.89        18.91 o                         
  -3   5   3          1.07         16.55         8.69 o                         
  -2   5   3         97.97        103.89         6.68 o                         
  -1   5   3        479.72        502.43         2.72 o                         
   0   5   3        195.47        209.37         5.45 o                         
   1   5   3        737.98        877.35         5.65 o                         
   2   5   3          0.06          3.61         1.08 o                         
   3   5   3        112.31        113.08         6.22 o                         
   4   5   3        523.31        570.33         7.14 o                         
   5   5   3        216.91        228.90         4.68 o                         
   6   5   3         15.33         15.11         0.72 o                         
   7   5   3         81.47         67.02         2.57 o                         
   8   5   3         95.99        101.66         3.39 o                         
   9   5   3          1.56          1.23         3.08 o                         
  10   5   3         80.89         69.89         3.29 o                         
  11   5   3        223.55        215.44         5.24 o                         
  12   5   3        120.00        129.41         4.73 o                         
 -14   6   3        689.91        726.91         8.33 o                         
 -13   6   3          3.87         10.59         3.49 o                         
 -12   6   3        203.77        207.63         4.93 o                         
 -11   6   3         49.97         38.85         3.49 o                         
 -10   6   3        548.98        531.61         5.96 o                         
  -9   6   3        104.58        102.38         3.70 o                         
  -8   6   3        322.88        322.03         4.93 o                         
  -7   6   3        487.09        470.30         4.23 o                         
  -6   6   3       1017.56        898.56        12.82 o                         
  -5   6   3         49.89         46.56         1.68 o                         
  -4   6   3        285.96        286.50         3.29 o                         
  -3   6   3        547.37        505.28        12.28 o                         
  -2   6   3          0.32         -1.44         1.44 o                         
  -1   6   3        995.74       1007.45        45.95 o                         
   0   6   3        798.82        814.80         7.30 o                         
   1   6   3       2276.76       2351.85        36.64 o                         
   2   6   3        109.84        138.54        14.34 o                         
   3   6   3         58.90         58.17         5.76 o                         
   4   6   3        136.92        130.78         1.27 o                         
   5   6   3         92.43        101.79         3.70 o                         
   6   6   3        255.35        284.34         8.58 o                         
   7   6   3        157.10        147.50         3.60 o                         
   8   6   3        374.33        368.39         5.14 o                         
   9   6   3         39.51         33.10         2.88 o                         
  10   6   3         42.94         44.71         3.19 o                         
  11   6   3         82.95         95.39         4.63 o                         
  12   6   3         80.36         72.98         4.52 o                         
 -14   7   3        140.67        153.67         5.55 o                         
 -13   7   3         56.78         48.41         3.80 o                         
 -12   7   3          1.80          2.16         2.88 o                         
 -11   7   3         75.96         85.31         3.60 o                         
 -10   7   3         28.73         36.08         3.91 o                         
  -9   7   3          3.23         -1.03         2.47 o                         
  -8   7   3       3829.62       3942.07        14.90 o                         
  -7   7   3         35.21         42.66         1.59 o                         
  -6   7   3        553.66        537.70         5.94 o                         
  -5   7   3       1036.56        982.83         6.28 o                         
  -4   7   3         41.24         34.50         1.53 o                         
  -3   7   3        206.80        162.44        14.44 o                         
  -2   7   3          0.15         31.57        17.17 o                         
  -1   7   3         57.00         80.75         4.88 o                         
   0   7   3        249.32        242.74        12.18 o                         
   1   7   3         30.18         23.82         2.26 o                         
   2   7   3        254.13        235.54         7.50 o                         
   3   7   3        597.54        508.84        11.31 o                         
   4   7   3         70.13         70.09         2.00 o                         
   5   7   3        815.33        779.25        27.65 o                         
   6   7   3         68.48         86.45         1.85 o                         
   7   7   3         32.47         15.52         2.57 o                         
   8   7   3        232.45        206.60         4.83 o                         
   9   7   3        217.20        203.72         5.04 o                         
  10   7   3        107.20        115.43         4.21 o                         
  11   7   3          2.04         -3.29         3.29 o                         
  12   7   3          1.09         -0.41         4.42 o                         
 -13   8   3         70.66         68.15         5.24 o                         
 -12   8   3          0.02          2.16         4.42 o                         
 -11   8   3          0.14         10.59         2.98 o                         
 -10   8   3         16.80         21.89         3.80 o                         
  -9   8   3        279.61        299.21         5.24 o                         
  -8   8   3       1004.13        946.83        15.83 o                         
  -7   8   3        118.43        120.27         1.31 o                         
  -6   8   3        368.20        364.93         3.49 o                         
  -5   8   3       1418.31       1316.57        19.09 o                         
  -4   8   3         39.31         39.76         3.29 o                         
  -3   8   3       1027.64       1002.72        46.41 o                         
  -2   8   3        320.67        329.68         7.09 o                         
  -1   8   3        564.67        548.47         3.49 o                         
   0   8   3       1048.43       1096.46        19.43 o                         
   1   8   3        170.34        150.35         4.63 o                         
   2   8   3        609.88        627.65         9.56 o                         
   3   8   3        112.86         97.65         1.67 o                         
   4   8   3         83.81         79.43         1.78 o                         
   5   8   3          6.52         -0.14         4.06 o                         
   6   8   3        493.82        459.70         5.29 o                         
   7   8   3         18.38         18.71         2.78 o                         
   8   8   3          2.83         -3.80         3.80 o                         
   9   8   3         68.25         56.53         3.70 o                         
  10   8   3          1.59         -2.88         4.32 o                         
  11   8   3          2.95         -3.49         3.49 o                         
 -13   9   3         77.84         81.72         5.55 o                         
 -12   9   3        268.83        241.65         6.78 o                         
 -11   9   3          0.67          2.78         3.29 o                         
 -10   9   3         15.99         11.41         4.42 o                         
  -9   9   3         28.65         25.18         4.32 o                         
  -8   9   3         37.26         37.67         0.80 o                         
  -7   9   3          5.37          6.12         0.92 o                         
  -6   9   3        234.71        231.97         2.14 o                         
  -5   9   3          6.77          1.68         1.27 o                         
  -4   9   3       1901.36       1961.52        21.84 o                         
  -3   9   3       1622.24       1517.86         9.30 o                         
  -2   9   3       2068.71       2072.56        14.65 o                         
  -1   9   3         14.62         21.93         3.55 o                         
   0   9   3          3.58          9.69         2.11 o                         
   1   9   3       1002.06        925.40         4.78 o                         
   2   9   3        721.13        711.54         4.12 o                         
   3   9   3        323.41        319.02         5.50 o                         
   4   9   3        120.85        122.83         2.19 o                         
   5   9   3         26.89         24.66         6.22 o                         
   6   9   3        341.92        370.52         2.69 o                         
   7   9   3          0.15         -3.80         3.80 o                         
   8   9   3         24.32         36.08         4.11 o                         
   9   9   3          1.54          8.94         4.42 o                         
  10   9   3          0.20         -2.16         3.39 o                         
 -12  10   3          6.28          0.10         4.01 o                         
 -11  10   3         65.33         64.14         5.34 o                         
 -10  10   3         44.17         39.98         3.91 o                         
  -9  10   3          8.05         10.59         3.29 o                         
  -8  10   3        545.61        517.88         6.01 o                         
  -7  10   3         56.92         55.98         1.93 o                         
  -6  10   3          4.15          8.99         1.49 o                         
  -5  10   3          8.01         13.67         1.86 o                         
  -4  10   3       1718.86       1681.62        22.20 o                         
  -3  10   3          3.46          8.16         6.06 o                         
  -2  10   3        582.73        568.16        35.05 o                         
  -1  10   3         52.68         48.34         5.50 o                         
   0  10   3        154.31        145.64         9.92 o                         
   1  10   3        210.60        233.00         2.84 o                         
   2  10   3         19.44         22.33         4.11 o                         
   3  10   3          0.86          2.43         1.40 o                         
   4  10   3         25.58         16.62         1.75 o                         
   5  10   3        554.62        550.05         3.78 o                         
   6  10   3        167.86        176.86         5.81 o                         
   7  10   3          0.94          1.86         1.44 o                         
   8  10   3          0.20          1.85         3.29 o                         
   9  10   3         94.86         92.71         4.63 o                         
  10  10   3        137.54        158.39         6.17 o                         
 -11  11   3         37.66         49.65         4.52 o                         
 -10  11   3         21.57          5.65         4.83 o                         
  -9  11   3        222.50        233.33         6.58 o                         
  -8  11   3         23.79         25.42         1.49 o                         
  -7  11   3        269.11        279.50         2.57 o                         
  -6  11   3         57.13         70.07         2.47 o                         
  -5  11   3        140.78        137.63        12.08 o                         
  -4  11   3         85.43         86.75         3.03 o                         
  -3  11   3        603.32        600.57        13.98 o                         
  -2  11   3        607.97        589.09        10.84 o                         
  -1  11   3         23.97         36.89         7.55 o                         
   0  11   3          6.45          8.90         2.98 o                         
   1  11   3        162.04        180.96         2.81 o                         
   2  11   3          4.49         -2.38         6.27 o                         
   3  11   3        719.33        693.33        21.33 o                         
   4  11   3         23.64         22.45         5.91 o                         
   5  11   3        442.11        500.96        10.90 o                         
   6  11   3         10.58         12.37         1.62 o                         
   7  11   3        104.46        102.89         3.85 o                         
   8  11   3          0.00         -3.70         3.70 o                         
   9  11   3        399.31        403.03         7.50 o                         
 -10  12   3         46.37         56.12         6.37 o                         
  -9  12   3         55.43         70.41         5.65 o                         
  -8  12   3         54.38         51.76         2.41 o                         
  -7  12   3         88.91         89.41         2.06 o                         
  -6  12   3         35.47         39.15         1.92 o                         
  -5  12   3          0.68          1.16         2.06 o                         
  -4  12   3         65.40         55.56        12.23 o                         
  -3  12   3        101.49         89.21         4.37 o                         
  -2  12   3         11.17          7.69         8.33 o                         
  -1  12   3          5.71          9.95         4.11 o                         
   0  12   3         52.91         63.55         3.65 o                         
   1  12   3        157.60        159.36         5.09 o                         
   2  12   3         24.89         20.91         2.41 o                         
   3  12   3         31.12         31.10         5.14 o                         
   4  12   3        124.94        133.82         2.96 o                         
   5  12   3          6.51          4.93         3.19 o                         
   6  12   3         44.79         45.65         2.14 o                         
   7  12   3          0.72          1.29         1.39 o                         
   8  12   3         13.81         10.59         4.21 o                         
  -8  13   3        225.95        234.78         2.47 o                         
  -7  13   3         97.72         96.28         2.24 o                         
  -6  13   3        116.94        126.39         2.88 o                         
  -5  13   3          0.06          0.02         2.56 o                         
  -4  13   3         28.77         34.21         6.37 o                         
  -3  13   3         25.43         27.03         5.76 o                         
  -2  13   3         68.24         66.96         7.50 o                         
  -1  13   3        142.35        140.50         6.42 o                         
   0  13   3         47.29         43.13         2.58 o                         
   1  13   3         25.03         25.70         2.15 o                         
   2  13   3         29.22         26.03         2.58 o                         
   3  13   3          1.58          1.28         2.41 o                         
   4  13   3        305.33        291.66         8.12 o                         
   5  13   3         64.93         66.48         2.76 o                         
   6  13   3        116.10        124.82         5.76 o                         
  -6  14   3          8.81         15.05         2.18 o                         
  -5  14   3         47.69         46.12         2.43 o                         
  -4  14   3          0.98         -0.44         4.16 o                         
  -3  14   3          1.42          3.80         3.39 o                         
  -2  14   3         10.07         16.18         2.58 o                         
  -1  14   3         77.81         91.69         7.20 o                         
   0  14   3          5.26          4.61         5.86 o                         
   1  14   3         49.28         49.36         6.32 o                         
   2  14   3        197.41        199.11        17.53 o                         
   3  14   3         49.20         64.51         4.47 o                         
   4  14   3          0.06          3.47         2.71 o                         
  -3  15   3          0.07          0.40         2.88 o                         
  -2  15   3          4.20          7.27         2.63 o                         
  -1  15   3          0.24          2.43         3.67 o                         
   0  15   3        118.88        132.30         7.61 o                         
   1  15   3         37.71         54.99         3.37 o                         
 -16   0   4        207.40        237.44         3.08 o                         
 -12   0   4        517.51        476.83         4.11 o                         
 -10   0   4       2350.02       2320.18        42.66 o                         
  -8   0   4       1207.44       1267.84        27.14 o                         
  -6   0   4        401.12        465.91        10.43 o                         
  -4   0   4       3688.31       4389.23       144.93 o                         
  -2   0   4     111298.27     102271.93       518.40 o                         
   0   0   4       5200.83       5269.58       131.00 o                         
   2   0   4        154.58        212.48        10.43 o                         
   4   0   4        331.40        294.07         2.78 o                         
   6   0   4         41.18         39.37         1.54 o                         
   8   0   4       1439.43       1366.34         6.78 o                         
  10   0   4         28.40         26.38         1.52 o                         
  12   0   4         13.90         13.80         2.16 o                         
 -15   1   4         35.81         40.03         1.90 o                         
 -14   1   4        106.62        110.99         1.63 o                         
 -13   1   4         67.84         69.18         2.47 o                         
 -12   1   4        662.57        645.70         5.14 o                         
 -11   1   4        552.45        512.80         4.52 o                         
 -10   1   4          0.34          1.96         1.08 o                         
  -9   1   4          8.84          8.34         0.71 o                         
  -8   1   4        379.90        357.80         3.22 o                         
  -7   1   4        211.78        171.18         1.95 o                         
  -6   1   4       2816.69       2981.24         6.37 o                         
  -5   1   4         79.92        133.54         2.78 o                         
  -4   1   4        205.16        190.40         6.99 o                         
  -3   1   4       3070.88       3223.86        21.84 o                         
  -2   1   4         54.56         45.33         4.99 o                         
  -1   1   4      13647.10      14387.85       203.77 o                         
   0   1   4      29960.45      30083.33       255.20 o                         
   1   1   4       2494.71       2772.08        13.62 o                         
   2   1   4        234.76        277.80         1.71 o                         
   3   1   4        211.60        195.38         1.75 o                         
   4   1   4        182.05        172.56         7.55 o                         
   5   1   4          5.67          7.28         2.72 o                         
   6   1   4        226.02        202.75         1.95 o                         
   7   1   4       1174.00       1144.61         6.37 o                         
   8   1   4        270.88        251.67        10.79 o                         
   9   1   4         93.06         78.04         1.85 o                         
  10   1   4         11.97         11.47         1.31 o                         
  11   1   4        262.34        294.94         6.72 o                         
  12   1   4         16.70         17.18         1.53 o                         
  13   1   4         47.33         48.56         2.10 o                         
 -15   2   4          4.32          7.50         2.47 o                         
 -14   2   4         70.51         72.98         3.19 o                         
 -13   2   4        192.44        176.10         4.37 o                         
 -12   2   4        438.52        430.09         2.93 o                         
 -11   2   4        644.65        636.54        18.45 o                         
 -10   2   4        307.48        314.22         6.01 o                         
  -9   2   4       1144.75       1116.21         9.15 o                         
  -8   2   4         43.79         35.26         1.01 o                         
  -7   2   4        183.61        214.07         1.64 o                         
  -6   2   4        390.02        413.45         1.87 o                         
  -5   2   4       1606.42       1807.21        27.03 o                         
  -4   2   4       7736.60       8082.86       236.25 o                         
  -3   2   4       1694.29       1588.44        15.73 o                         
  -2   2   4        477.53        450.86         6.53 o                         
  -1   2   4        808.96        797.54         2.80 o                         
   0   2   4        602.95        616.64         2.88 o                         
   1   2   4       1383.87       1201.26         5.16 o                         
   2   2   4        492.78        474.12         2.37 o                         
   3   2   4        780.89        781.58         9.35 o                         
   4   2   4        747.97        790.41        10.03 o                         
   5   2   4         57.60         48.46         4.68 o                         
   6   2   4        250.93        234.14         3.91 o                         
   7   2   4        310.31        278.08        10.54 o                         
   8   2   4        100.93        106.86         4.47 o                         
   9   2   4         63.31         56.13         3.70 o                         
  10   2   4          7.63          7.52         1.19 o                         
  11   2   4        208.02        226.57         2.78 o                         
  12   2   4          1.68          2.13         0.82 o                         
  13   2   4         17.40         20.44         2.25 o                         
 -15   3   4         83.77         85.42         3.70 o                         
 -14   3   4          3.32          9.15         2.36 o                         
 -13   3   4          0.56         -1.75         2.67 o                         
 -12   3   4          0.04          1.34         2.36 o                         
 -11   3   4        238.46        246.28         4.01 o                         
 -10   3   4         86.35         78.13         5.24 o                         
  -9   3   4        130.36        122.24         1.63 o                         
  -8   3   4        565.68        551.72         3.62 o                         
  -7   3   4        395.86        372.40         2.62 o                         
  -6   3   4        636.54        754.73         8.52 o                         
  -5   3   4       2776.99       2791.70        67.58 o                         
  -4   3   4          1.29          0.08         0.77 o                         
  -3   3   4        608.08        551.81        26.08 o                         
  -2   3   4          2.08          2.06         0.72 o                         
  -1   3   4        578.63        590.47         2.56 o                         
   0   3   4       1229.14       1397.35        14.29 o                         
   1   3   4        625.13        688.05        46.15 o                         
   2   3   4         72.22         90.86         3.44 o                         
   3   3   4        147.60        134.19         1.59 o                         
   4   3   4         53.62         51.66         4.52 o                         
   5   3   4          9.06         11.10         1.03 o                         
   6   3   4        825.10        761.03         3.70 o                         
   7   3   4        167.89        175.66         1.95 o                         
   8   3   4         24.11         28.45         4.01 o                         
   9   3   4          0.40          2.11         2.40 o                         
  10   3   4         72.69         74.91         0.78 o                         
  11   3   4        256.85        278.36         7.04 o                         
  12   3   4         10.57          9.61         2.29 o                         
 -15   4   4         15.48         16.55         3.80 o                         
 -14   4   4        309.34        303.12         5.24 o                         
 -13   4   4         11.23          8.53         2.88 o                         
 -12   4   4         26.35         17.99         2.36 o                         
 -11   4   4         53.50         45.53         2.88 o                         
 -10   4   4        557.12        525.44         5.14 o                         
  -9   4   4          0.53          1.85         0.70 o                         
  -8   4   4          3.17          3.51         2.86 o                         
  -7   4   4         40.13         29.83         0.81 o                         
  -6   4   4         59.71         50.18         2.72 o                         
  -5   4   4        540.75        529.68         8.17 o                         
  -4   4   4        943.80       1080.53        10.48 o                         
  -3   4   4       1013.56       1082.12         3.70 o                         
  -2   4   4       1277.45       1168.24         4.88 o                         
  -1   4   4        155.80        158.99         1.46 o                         
   0   4   4        164.68        148.83         2.98 o                         
   1   4   4        370.25        345.02        10.59 o                         
   2   4   4        278.48        244.13         1.74 o                         
   3   4   4       1019.51       1096.18        25.23 o                         
   4   4   4        862.06        854.05        22.20 o                         
   5   4   4        183.03        180.45         1.38 o                         
   6   4   4        449.34        440.13         2.78 o                         
   7   4   4        374.48        377.53         2.36 o                         
   8   4   4        317.58        312.27         1.85 o                         
   9   4   4        234.69        256.25         4.21 o                         
  10   4   4        521.64        567.56         4.65 o                         
  11   4   4        254.60        250.10        16.24 o                         
  12   4   4        150.73        161.13         3.56 o                         
 -15   5   4        392.65        429.34         6.78 o                         
 -14   5   4         41.12         53.35         3.80 o                         
 -13   5   4          9.90         18.19         2.57 o                         
 -12   5   4         88.66         76.99         3.19 o                         
 -11   5   4         22.71         24.77         2.36 o                         
 -10   5   4          7.23          8.12         2.06 o                         
  -9   5   4         93.30         95.08         3.39 o                         
  -8   5   4          2.21          5.93         1.55 o                         
  -7   5   4        172.04        161.75         1.33 o                         
  -6   5   4        136.77        152.16         2.24 o                         
  -5   5   4          2.23          9.23         0.99 o                         
  -4   5   4        169.78        194.61         3.96 o                         
  -3   5   4        916.30       1037.68        10.43 o                         
  -2   5   4        532.92        497.69         9.20 o                         
  -1   5   4       1776.79       1894.71       107.82 o                         
   0   5   4         10.35         12.46         3.08 o                         
   1   5   4        386.80        430.00        19.17 o                         
   2   5   4        107.98        124.41         4.01 o                         
   3   5   4         24.43         21.38         0.94 o                         
   4   5   4        239.98        235.06         2.93 o                         
   5   5   4         55.44         53.24         0.98 o                         
   6   5   4        527.41        551.24         2.88 o                         
   7   5   4        239.95        233.94         1.64 o                         
   8   5   4        106.02         97.96         3.08 o                         
   9   5   4        799.28        769.46         7.50 o                         
  10   5   4          3.49          1.85         3.19 o                         
  11   5   4         66.67         64.21         8.22 o                         
  12   5   4          5.65          7.58         2.76 o                         
 -14   6   4         96.68         72.77         4.73 o                         
 -13   6   4         44.27         35.46         3.91 o                         
 -12   6   4         36.55         32.07         3.80 o                         
 -11   6   4          6.88          1.44         3.19 o                         
 -10   6   4         43.57         54.17         3.70 o                         
  -9   6   4        195.67        200.43         4.52 o                         
  -8   6   4        750.77        712.37         5.81 o                         
  -7   6   4         53.17         56.28         1.75 o                         
  -6   6   4         54.05         58.72         1.92 o                         
  -5   6   4        244.87        249.72         3.49 o                         
  -4   6   4         27.60         35.19         1.52 o                         
  -3   6   4         99.96        136.55         2.19 o                         
  -2   6   4        750.32        654.73        14.39 o                         
  -1   6   4        399.65        448.72         3.02 o                         
   0   6   4       3244.76       3675.32       146.42 o                         
   1   6   4        252.32        234.73         6.68 o                         
   2   6   4          0.22          2.57         1.44 o                         
   3   6   4       1230.79       1284.28        12.49 o                         
   4   6   4        375.59        374.92        12.90 o                         
   5   6   4        556.05        538.10         4.47 o                         
   6   6   4        519.39        494.14         8.94 o                         
   7   6   4        427.74        449.91         1.84 o                         
   8   6   4        270.48        237.13         4.42 o                         
   9   6   4        714.61        691.96         7.09 o                         
  10   6   4        223.45        232.09         5.65 o                         
  11   6   4        249.34        209.58         5.45 o                         
  12   6   4          8.71          4.77         3.15 o                         
 -14   7   4        187.41        206.50         5.96 o                         
 -13   7   4        248.22        274.13         6.06 o                         
 -12   7   4          3.65         10.18         3.91 o                         
 -11   7   4         51.38         52.32         3.19 o                         
 -10   7   4        215.82        191.70         5.04 o                         
  -9   7   4         73.07         68.46         3.91 o                         
  -8   7   4       1168.17       1169.86        30.76 o                         
  -7   7   4          0.36          3.63         1.06 o                         
  -6   7   4        484.24        441.96         3.44 o                         
  -5   7   4          0.47          2.64         1.21 o                         
  -4   7   4        762.32        754.06        33.66 o                         
  -3   7   4        508.96        532.84         3.59 o                         
  -2   7   4       1066.31       1139.14         4.80 o                         
  -1   7   4         88.66         87.04         2.00 o                         
   0   7   4        510.77        580.34         9.20 o                         
   1   7   4         65.25         54.76         1.40 o                         
   2   7   4        942.62        925.99        32.07 o                         
   3   7   4          2.42         -0.40         1.39 o                         
   4   7   4        499.39        480.54         8.53 o                         
   5   7   4        152.12        171.71         3.08 o                         
   6   7   4        198.78        170.11         1.31 o                         
   7   7   4        179.69        155.21         3.91 o                         
   8   7   4          4.05          2.67         2.57 o                         
   9   7   4         77.83         76.88         4.32 o                         
  10   7   4         64.98         68.35         4.42 o                         
  11   7   4          3.65          1.85         3.29 o                         
 -13   8   4          5.80          6.17         4.93 o                         
 -12   8   4        385.96        414.33         6.48 o                         
 -11   8   4          1.85          3.08         4.01 o                         
 -10   8   4        100.05        122.83         4.01 o                         
  -9   8   4        300.89        330.36         5.86 o                         
  -8   8   4         21.95         19.60         1.08 o                         
  -7   8   4         87.61         88.71         3.08 o                         
  -6   8   4         10.19          5.41         1.42 o                         
  -5   8   4        165.50        157.86         2.18 o                         
  -4   8   4        179.71        159.70         7.71 o                         
  -3   8   4        138.51        150.31         2.29 o                         
  -2   8   4        343.39        321.43         8.43 o                         
  -1   8   4        271.42        280.99         8.33 o                         
   0   8   4        377.37        365.93         9.56 o                         
   1   8   4        492.01        503.58        23.02 o                         
   2   8   4         82.31         66.01         1.71 o                         
   3   8   4         15.50         20.67         1.54 o                         
   4   8   4        349.77        385.33        14.54 o                         
   5   8   4       1037.53        981.52         6.79 o                         
   6   8   4        168.08        178.63         1.92 o                         
   7   8   4         68.74         76.88         4.32 o                         
   8   8   4         69.40         56.12         3.49 o                         
   9   8   4          0.93          1.03         4.11 o                         
  10   8   4         12.54         13.47         3.60 o                         
  11   8   4        127.30        131.98         4.93 o                         
 -13   9   4        189.07        207.01         6.48 o                         
 -12   9   4         17.07         19.53         4.42 o                         
 -11   9   4          1.92          0.51         3.91 o                         
 -10   9   4        111.10        109.98         4.21 o                         
  -9   9   4         91.68         89.33         0.82 o                         
  -8   9   4         48.12         39.76         1.05 o                         
  -7   9   4         38.32         34.97         1.31 o                         
  -6   9   4        605.32        618.21         9.27 o                         
  -5   9   4       1972.49       1999.87         6.25 o                         
  -4   9   4       1040.08       1008.80        34.18 o                         
  -3   9   4         91.15         85.92         2.30 o                         
  -2   9   4        150.61        156.51        12.95 o                         
  -1   9   4          2.97         11.02         1.63 o                         
   0   9   4         57.99         48.68         3.60 o                         
   1   9   4       1379.01       1325.63         5.34 o                         
   2   9   4         50.02         38.45         2.31 o                         
   3   9   4        998.47        920.55         4.27 o                         
   4   9   4          0.02          0.03         1.49 o                         
   5   9   4         16.03         24.79         1.62 o                         
   6   9   4        139.21        107.54         1.89 o                         
   7   9   4        189.59        199.77        11.92 o                         
   8   9   4         14.85         16.86         3.39 o                         
   9   9   4         76.21         75.96         4.11 o                         
  10   9   4        100.76        112.65         5.45 o                         
 -12  10   4         93.50         82.85         4.83 o                         
 -11  10   4         78.21         77.81         5.55 o                         
 -10  10   4        248.96        241.34         6.58 o                         
  -9  10   4        162.66        181.86         2.83 o                         
  -8  10   4         13.88         11.91         1.47 o                         
  -7  10   4         49.77         52.48         1.84 o                         
  -6  10   4         11.66         20.57         1.52 o                         
  -5  10   4         36.14         34.34         2.91 o                         
  -4  10   4        308.54        361.39         3.38 o                         
  -3  10   4        499.03        479.20        22.92 o                         
  -2  10   4        426.39        426.55        41.01 o                         
  -1  10   4        230.57        208.88         2.93 o                         
   0  10   4          0.31          2.91         1.78 o                         
   1  10   4          0.04          4.47         1.85 o                         
   2  10   4        111.81        110.85         7.66 o                         
   3  10   4         39.20         24.84         5.04 o                         
   4  10   4         40.58         40.51         1.95 o                         
   5  10   4        149.28        140.29         5.81 o                         
   6  10   4          0.98          2.08         2.83 o                         
   7  10   4          4.07          4.58         2.88 o                         
   8  10   4         66.78         63.32         4.32 o                         
   9  10   4         26.11         30.22         4.01 o                         
 -11  11   4        163.37        153.77         5.76 o                         
 -10  11   4         31.75         31.86         4.11 o                         
  -9  11   4         15.62         18.79         1.17 o                         
  -8  11   4        231.07        249.53         2.29 o                         
  -7  11   4          9.59          7.72         1.38 o                         
  -6  11   4        128.36        127.08         2.77 o                         
  -5  11   4         50.10         44.12         1.84 o                         
  -4  11   4        413.30        393.58        14.85 o                         
  -3  11   4         14.66         17.84         2.16 o                         
  -2  11   4        123.85        134.33         4.63 o                         
  -1  11   4          4.98          3.12         2.00 o                         
   0  11   4        698.28        673.52        16.19 o                         
   1  11   4        302.23        288.33         9.97 o                         
   2  11   4         96.55        125.84        14.49 o                         
   3  11   4        533.37        450.65         9.46 o                         
   4  11   4         39.74         36.32         2.02 o                         
   5  11   4         81.11         70.65         9.10 o                         
   6  11   4        317.08        359.81        24.62 o                         
   7  11   4        113.30        118.65         1.64 o                         
   8  11   4          3.44          1.64         3.91 o                         
 -10  12   4        285.68        266.11         7.61 o                         
  -9  12   4          0.45          0.52         2.52 o                         
  -8  12   4          1.44          4.55         2.00 o                         
  -7  12   4          0.55          2.05         1.44 o                         
  -6  12   4          7.69          9.04         2.29 o                         
  -5  12   4         64.12         56.59         2.29 o                         
  -4  12   4         20.57         25.30         2.08 o                         
  -3  12   4          0.75          2.93         2.37 o                         
  -2  12   4         48.07         56.27         5.76 o                         
  -1  12   4         26.59         27.33         4.68 o                         
   0  12   4          9.71         12.25         2.67 o                         
   1  12   4         15.36         12.66         5.96 o                         
   2  12   4         19.64         19.51         1.92 o                         
   3  12   4        446.53        443.66        24.05 o                         
   4  12   4         69.42         79.05         2.68 o                         
   5  12   4        234.66        225.68         3.29 o                         
   6  12   4         40.81         38.62         2.31 o                         
   7  12   4         30.91         30.64         8.79 o                         
  -8  13   4         81.69         84.87         4.80 o                         
  -7  13   4          0.06         -2.28         2.28 o                         
  -6  13   4          8.62          8.11         2.36 o                         
  -5  13   4        239.17        251.81         3.07 o                         
  -4  13   4          4.33          4.11         2.19 o                         
  -3  13   4         39.37         29.50         2.72 o                         
  -2  13   4          2.38          1.39         3.85 o                         
  -1  13   4         71.95         94.49         3.96 o                         
   0  13   4         16.44         14.58         3.70 o                         
   1  13   4          8.99          7.20         2.29 o                         
   2  13   4        168.00        168.01        16.24 o                         
   3  13   4         55.82         62.70         9.40 o                         
   4  13   4         28.57         32.50         2.57 o                         
   5  13   4        149.44        157.06        10.38 o                         
   6  13   4         75.91         82.99         9.10 o                         
  -6  14   4         10.98         15.15         2.52 o                         
  -5  14   4         32.60         35.31         3.80 o                         
  -4  14   4         26.55         32.79         2.91 o                         
  -3  14   4          3.13          6.84         2.54 o                         
  -2  14   4          7.79         21.06         9.71 o                         
  -1  14   4         24.86         23.93         5.04 o                         
   0  14   4         10.88         12.14         2.72 o                         
   1  14   4         51.55         47.88         3.70 o                         
   2  14   4         19.71         25.56         2.49 o                         
   3  14   4         20.60         24.11         2.89 o                         
   4  14   4        143.96        142.94         4.52 o                         
  -3  15   4          1.12          3.29         5.24 o                         
  -2  15   4         36.47         35.95         3.19 o                         
  -1  15   4          5.12          3.93         2.58 o                         
   0  15   4         97.84        125.95         7.20 o                         
 -13   0   5        254.94        246.07         3.29 o                         
 -11   0   5         51.61         58.97         2.47 o                         
  -9   0   5       1646.47       1527.84        37.67 o                         
  -7   0   5       5596.77       6500.47       232.19 o                         
  -5   0   5        111.79        110.08         1.70 o                         
  -3   0   5      21091.74      21116.07      1673.41 o                         
  -1   0   5       3095.91       2869.70       153.92 o                         
   1   0   5        289.59        219.66        17.73 o                         
   3   0   5        202.38        231.06         2.67 o                         
   5   0   5        105.85        107.51         2.57 o                         
   7   0   5          3.24          2.06         1.75 o                         
   9   0   5        578.19        589.79         5.14 o                         
  11   0   5         66.50         60.75         1.92 o                         
 -16   1   5        205.96        200.55         6.32 o                         
 -15   1   5          1.54         -0.37         1.28 o                         
 -14   1   5         81.02        106.69         3.08 o                         
 -13   1   5         28.06         34.95         2.36 o                         
 -12   1   5         45.47         56.12         2.57 o                         
 -11   1   5         26.92         25.96         1.20 o                         
 -10   1   5         65.84         58.54         1.43 o                         
  -9   1   5          0.03          6.30         0.99 o                         
  -8   1   5         15.25         32.86         1.07 o                         
  -7   1   5       1562.91       1599.09         3.52 o                         
  -6   1   5        731.70        721.23         5.74 o                         
  -5   1   5       2350.00       2521.43        86.88 o                         
  -4   1   5        218.68        257.19         3.55 o                         
  -3   1   5        480.44        532.91         2.43 o                         
  -2   1   5       2466.63       2520.32        11.17 o                         
  -1   1   5        503.11        473.07         8.03 o                         
   0   1   5       3779.28       3883.79       104.43 o                         
   1   1   5       3684.32       3547.59        57.78 o                         
   2   1   5          6.98         10.12         0.85 o                         
   3   1   5         34.89         41.70         1.25 o                         
   4   1   5        489.38        477.66        15.57 o                         
   5   1   5         60.85         75.27         3.03 o                         
   6   1   5        262.35        252.24         2.34 o                         
   7   1   5         44.07         27.79         1.59 o                         
   8   1   5        583.97        553.02         3.45 o                         
   9   1   5         20.22         27.14         3.03 o                         
  10   1   5          1.43          3.82         1.06 o                         
  11   1   5          3.55          3.44         1.25 o                         
  12   1   5         29.55         25.67         1.78 o                         
 -16   2   5          6.77          2.26         2.67 o                         
 -15   2   5         72.94         84.59         3.29 o                         
 -14   2   5         28.16         26.96         6.32 o                         
 -13   2   5          1.85          0.93         2.78 o                         
 -12   2   5        914.84        909.87         6.58 o                         
 -11   2   5        304.27        291.07         5.70 o                         
 -10   2   5          6.86          6.17         1.08 o                         
  -9   2   5       1163.14       1220.43        12.73 o                         
  -8   2   5       3458.37       3668.79        23.74 o                         
  -7   2   5        579.16        554.30         2.33 o                         
  -6   2   5         37.32         33.68         0.91 o                         
  -5   2   5          4.59          8.64         1.10 o                         
  -4   2   5       1603.03       1611.71        15.70 o                         
  -3   2   5        475.95        502.40         7.76 o                         
  -2   2   5       2377.13       2299.24        17.63 o                         
  -1   2   5        265.31        273.30        16.86 o                         
   0   2   5        608.02        500.44        12.64 o                         
   1   2   5        247.02        227.32         1.97 o                         
   2   2   5        471.79        433.65         4.47 o                         
   3   2   5       2495.24       2692.66        35.77 o                         
   4   2   5         24.16         27.11         1.45 o                         
   5   2   5        442.83        418.37        17.68 o                         
   6   2   5       1032.93       1033.63        46.67 o                         
   7   2   5        762.28        709.28        17.42 o                         
   8   2   5        108.80        115.29         1.88 o                         
   9   2   5         57.98         58.74         1.59 o                         
  10   2   5        809.85        840.16         4.09 o                         
  11   2   5          0.05         -0.18         0.90 o                         
  12   2   5         51.12         53.05         1.67 o                         
 -15   3   5          7.72         10.79         3.29 o                         
 -14   3   5        256.43        261.28         4.63 o                         
 -13   3   5         96.61         83.05         3.39 o                         
 -12   3   5        100.31         90.90         1.75 o                         
 -11   3   5        895.45        872.31         7.47 o                         
 -10   3   5        484.59        470.09         6.41 o                         
  -9   3   5         16.00          3.69         1.78 o                         
  -8   3   5        425.44        410.15         7.30 o                         
  -7   3   5        190.25        194.35         1.54 o                         
  -6   3   5        375.76        379.42         9.35 o                         
  -5   3   5       6527.22       7333.69        62.82 o                         
  -4   3   5        444.51        441.41         6.63 o                         
  -3   3   5         22.52         18.94         0.99 o                         
  -2   3   5         22.06         23.95         1.02 o                         
  -1   3   5        130.94        143.09         2.62 o                         
   0   3   5        485.30        460.40         7.20 o                         
   1   3   5       1337.30       1440.30        31.46 o                         
   2   3   5        603.13        662.10         5.66 o                         
   3   3   5        269.55        256.25         5.65 o                         
   4   3   5        366.91        370.54         4.41 o                         
   5   3   5       1634.47       1575.12        41.11 o                         
   6   3   5         32.99         34.00         1.37 o                         
   7   3   5         60.34         64.26         4.42 o                         
   8   3   5        340.47        326.41        13.31 o                         
   9   3   5         13.34         17.41         3.13 o                         
  10   3   5         12.59         13.67         1.09 o                         
  11   3   5         21.97         18.13         2.68 o                         
  12   3   5        449.16        485.76        22.72 o                         
 -15   4   5          4.73         16.14         3.49 o                         
 -14   4   5          7.70          9.46         3.49 o                         
 -13   4   5        334.10        340.94         5.24 o                         
 -12   4   5         36.48         31.45         3.19 o                         
 -11   4   5         33.69         41.94         2.36 o                         
 -10   4   5        305.62        288.59         4.57 o                         
  -9   4   5         22.33         28.86         0.94 o                         
  -8   4   5         82.71         94.15         1.19 o                         
  -7   4   5         34.26         31.55         3.19 o                         
  -6   4   5        252.26        256.91         2.07 o                         
  -5   4   5         11.48         15.86         1.59 o                         
  -4   4   5         48.47         57.63         1.49 o                         
  -3   4   5          0.10          0.94         1.18 o                         
  -2   4   5       1188.19       1240.25        22.05 o                         
  -1   4   5         31.90         14.53         1.18 o                         
   0   4   5        348.10        364.58         3.65 o                         
   1   4   5        654.34        624.28         3.11 o                         
   2   4   5        214.21        233.46         2.05 o                         
   3   4   5         90.22         88.68         4.01 o                         
   4   4   5        211.13        206.97         9.87 o                         
   5   4   5         74.28         71.92         1.24 o                         
   6   4   5        118.77        114.85         1.61 o                         
   7   4   5         65.64         66.67         3.60 o                         
   8   4   5         17.12         10.70         3.75 o                         
   9   4   5       1355.55       1351.56         3.78 o                         
  10   4   5         82.71         75.83         6.73 o                         
  11   4   5        173.77        191.62        21.17 o                         
  12   4   5         49.22         43.41         4.99 o                         
 -15   5   5         74.69         70.82         3.70 o                         
 -14   5   5         76.37         94.97         4.11 o                         
 -13   5   5         49.09         46.67         3.49 o                         
 -12   5   5         17.53         30.42         2.78 o                         
 -11   5   5          6.80          8.33         3.08 o                         
 -10   5   5        366.53        362.44         3.44 o                         
  -9   5   5          0.10          0.34         0.84 o                         
  -8   5   5        330.22        308.43         3.55 o                         
  -7   5   5        248.56        245.79         2.67 o                         
  -6   5   5        298.90        274.01         1.96 o                         
  -5   5   5        631.80        633.22        17.32 o                         
  -4   5   5        249.97        220.15         2.15 o                         
  -3   5   5        449.70        412.96         2.70 o                         
  -2   5   5        384.31        357.52         8.24 o                         
  -1   5   5        489.40        500.35         4.10 o                         
   0   5   5         26.71         29.33         1.21 o                         
   1   5   5         92.17         98.83         1.52 o                         
   2   5   5        239.93        206.88         3.80 o                         
   3   5   5          1.79          0.77         2.93 o                         
   4   5   5         13.16          7.68         0.82 o                         
   5   5   5        308.71        307.08         7.04 o                         
   6   5   5        218.84        211.25         7.40 o                         
   7   5   5         89.29         91.07         1.54 o                         
   8   5   5        202.82        213.20         3.03 o                         
   9   5   5        163.74        147.80         4.37 o                         
  10   5   5        114.97        121.28        10.90 o                         
  11   5   5        284.20        275.66         4.14 o                         
 -15   6   5          3.70         -1.44         3.39 o                         
 -14   6   5        114.45        112.55         4.73 o                         
 -13   6   5         26.93         28.47         3.08 o                         
 -12   6   5         19.92         19.74         3.60 o                         
 -11   6   5        204.02        180.70         4.11 o                         
 -10   6   5        197.29        206.81         4.21 o                         
  -9   6   5         46.16         32.41         1.07 o                         
  -8   6   5        280.08        289.68         1.98 o                         
  -7   6   5        402.48        419.42         2.79 o                         
  -6   6   5          0.01          4.42         1.85 o                         
  -5   6   5          0.08         -1.74         1.74 o                         
  -4   6   5         98.85        108.66         1.89 o                         
  -3   6   5        182.19        187.74         3.49 o                         
  -2   6   5          6.73         12.28         1.64 o                         
  -1   6   5         12.39         12.03         1.85 o                         
   0   6   5         78.26         70.63         4.83 o                         
   1   6   5        543.47        599.13         4.57 o                         
   2   6   5        128.37        108.25         4.93 o                         
   3   6   5        661.98        638.94        21.02 o                         
   4   6   5         29.65         21.36         1.20 o                         
   5   6   5        119.02        122.75         6.37 o                         
   6   6   5        698.14        661.68        22.51 o                         
   7   6   5        527.92        518.25         2.88 o                         
   8   6   5         20.55         20.04         3.70 o                         
   9   6   5         41.60         50.26         4.01 o                         
  10   6   5        118.64        123.31         3.28 o                         
  11   6   5        367.57        349.36        17.88 o                         
 -14   7   5         30.16         45.12         4.83 o                         
 -13   7   5         85.79         89.42         4.73 o                         
 -12   7   5         13.79         18.09         3.08 o                         
 -11   7   5         29.26         27.65         2.98 o                         
 -10   7   5         13.87          4.63         2.78 o                         
  -9   7   5        457.60        422.79        10.06 o                         
  -8   7   5        150.61        117.50         4.21 o                         
  -7   7   5        302.01        287.71         2.55 o                         
  -6   7   5         21.54         27.07         1.43 o                         
  -5   7   5          0.61          3.05         1.27 o                         
  -4   7   5        389.89        386.30         5.60 o                         
  -3   7   5        175.18        156.22         7.71 o                         
  -2   7   5        288.81        331.11        15.88 o                         
  -1   7   5         47.48         63.92         2.36 o                         
   0   7   5         44.98         47.13         1.82 o                         
   1   7   5        135.37        130.91         1.82 o                         
   2   7   5        129.73        135.48         2.62 o                         
   3   7   5        927.15        939.25        21.79 o                         
   4   7   5        856.03        801.05        15.16 o                         
   5   7   5        368.51        378.91         2.98 o                         
   6   7   5          6.77          3.88         1.08 o                         
   7   7   5          6.63          6.89         0.93 o                         
   8   7   5          6.99          2.88         3.70 o                         
   9   7   5         66.70         75.96         4.63 o                         
  10   7   5         15.24         19.51         7.04 o                         
  11   7   5          0.02         -2.25         2.56 o                         
 -13   8   5        157.48        158.29         5.04 o                         
 -12   8   5         23.89         31.04         4.32 o                         
 -11   8   5        474.91        475.39         6.68 o                         
 -10   8   5        658.77        620.52         7.20 o                         
  -9   8   5         57.66         48.40         1.27 o                         
  -8   8   5          4.65          3.45         1.12 o                         
  -7   8   5          0.99          0.91         1.39 o                         
  -6   8   5          2.88          0.03         1.15 o                         
  -5   8   5        113.21        113.30         1.95 o                         
  -4   8   5        253.48        207.82         2.81 o                         
  -3   8   5         48.10         39.18         1.85 o                         
  -2   8   5          0.33          0.50         1.55 o                         
  -1   8   5          3.73         -0.20         2.57 o                         
   0   8   5       1155.48       1204.14        11.05 o                         
   1   8   5          0.57          2.25         2.47 o                         
   2   8   5         80.48         79.24         3.96 o                         
   3   8   5        312.70        326.74         8.07 o                         
   4   8   5        463.19        447.64         2.91 o                         
   5   8   5        478.86        432.36         2.61 o                         
   6   8   5          0.03          1.19         0.91 o                         
   7   8   5        135.73        149.25         4.32 o                         
   8   8   5         94.95         81.61         4.73 o                         
   9   8   5          8.48          4.52         4.11 o                         
  10   8   5         25.28         19.02         3.80 o                         
 -13   9   5         27.38         38.03         4.83 o                         
 -12   9   5          1.60          3.29         3.60 o                         
 -11   9   5          0.40         -2.16         4.21 o                         
 -10   9   5         10.35         20.66         3.29 o                         
  -9   9   5        152.55        138.89         1.78 o                         
  -8   9   5        294.26        277.11         3.55 o                         
  -7   9   5          5.93         10.00         1.18 o                         
  -6   9   5       1110.07       1165.74        13.93 o                         
  -5   9   5         58.95         50.90         2.25 o                         
  -4   9   5        200.49        192.34         5.55 o                         
  -3   9   5        299.92        302.36         2.57 o                         
  -2   9   5        533.47        550.73         4.11 o                         
  -1   9   5       1377.88       1303.86         5.81 o                         
   0   9   5       1917.46       1786.80        61.47 o                         
   1   9   5        227.12        214.19         9.15 o                         
   2   9   5        150.12        155.76         5.45 o                         
   3   9   5         36.77         25.06         2.78 o                         
   4   9   5       1162.85       1116.19        16.24 o                         
   5   9   5        210.91        195.29         2.41 o                         
   6   9   5         15.91         14.99         2.16 o                         
   7   9   5         14.11         13.21         1.09 o                         
   8   9   5          1.16          2.36         4.01 o                         
   9   9   5         72.26         85.52         4.32 o                         
 -12  10   5        278.17        282.97         6.58 o                         
 -11  10   5          0.30         -0.21         4.52 o                         
 -10  10   5        126.13        135.47         4.73 o                         
  -9  10   5          3.17          3.72         2.00 o                         
  -8  10   5          7.14          6.11         1.15 o                         
  -7  10   5        142.24        128.67         2.07 o                         
  -6  10   5          0.01         -0.81         1.41 o                         
  -5  10   5         57.92         67.54         2.02 o                         
  -4  10   5        158.33        149.44         2.83 o                         
  -3  10   5        171.34        152.37         7.66 o                         
  -2  10   5        453.56        445.92         4.83 o                         
  -1  10   5         84.02         89.72        12.54 o                         
   0  10   5         70.42         66.32         3.44 o                         
   1  10   5          5.53         15.94         1.95 o                         
   2  10   5        730.59        695.32        11.46 o                         
   3  10   5         17.92         26.12         3.60 o                         
   4  10   5          1.82         -1.39         1.74 o                         
   5  10   5          2.63          3.99         2.83 o                         
   6  10   5        117.46        101.16         5.04 o                         
   7  10   5          3.20          1.55         3.49 o                         
   8  10   5          0.22         -2.67         3.49 o                         
 -11  11   5        125.95        128.38         5.55 o                         
 -10  11   5          5.79          6.89         3.91 o                         
  -9  11   5          6.02          4.54         1.62 o                         
  -8  11   5          3.45          5.50         1.79 o                         
  -7  11   5         87.09         95.33         2.14 o                         
  -6  11   5         57.75         50.89         2.27 o                         
  -5  11   5        647.02        615.10         5.76 o                         
  -4  11   5          0.10          1.81         2.32 o                         
  -3  11   5         20.43         34.92         7.76 o                         
  -2  11   5          7.31          5.42         3.96 o                         
  -1  11   5        212.44        193.77         2.63 o                         
   0  11   5         15.59         16.86         2.98 o                         
   1  11   5         60.72         47.60         2.62 o                         
   2  11   5         95.76         92.27         5.04 o                         
   3  11   5        543.99        538.63         7.20 o                         
   4  11   5        308.88        270.97         3.38 o                         
   5  11   5         17.61         29.35         2.28 o                         
   6  11   5        292.66        309.95         8.33 o                         
   7  11   5        152.82        151.09         2.00 o                         
   8  11   5          8.23         13.88         4.21 o                         
 -10  12   5        107.48         93.33         6.37 o                         
  -9  12   5        198.23        209.32         2.18 o                         
  -8  12   5         12.08         13.49         1.59 o                         
  -7  12   5          2.30          3.64         3.02 o                         
  -6  12   5         27.48         26.78         1.76 o                         
  -5  12   5         37.30         38.71         1.79 o                         
  -4  12   5          5.02          4.58         1.80 o                         
  -3  12   5         69.14         69.34         5.50 o                         
  -2  12   5          0.45          2.00         4.01 o                         
  -1  12   5        167.09        174.69         3.56 o                         
   0  12   5        104.33        116.91         3.55 o                         
   1  12   5         73.65         69.46         3.00 o                         
   2  12   5         72.67         88.38         2.49 o                         
   3  12   5         36.09         28.72         5.50 o                         
   4  12   5          1.59          8.81         4.37 o                         
   5  12   5        181.08        176.04         3.20 o                         
   6  12   5          8.23          7.66         2.62 o                         
  -8  13   5         73.71         75.43         2.22 o                         
  -7  13   5         29.04         24.49         3.17 o                         
  -6  13   5          3.64          0.19         1.97 o                         
  -5  13   5          1.03          7.14         2.43 o                         
  -4  13   5         31.58         35.16         2.83 o                         
  -3  13   5         19.77         18.10         8.27 o                         
  -2  13   5         28.78         31.61         5.55 o                         
  -1  13   5         17.69         17.53         2.52 o                         
   0  13   5          5.66         -1.54         6.99 o                         
   1  13   5         29.36         39.83         9.46 o                         
   2  13   5         35.53         29.00         4.27 o                         
   3  13   5         52.48         51.57        11.26 o                         
   4  13   5         84.36         96.22         5.45 o                         
   5  13   5         66.28         58.83         2.55 o                         
  -6  14   5          0.38          2.97         2.19 o                         
  -5  14   5          0.19         -0.22         2.23 o                         
  -4  14   5         12.01         16.10         2.56 o                         
  -3  14   5         96.04        117.76         3.63 o                         
  -2  14   5         25.15         43.55         3.03 o                         
  -1  14   5          3.72         -0.91         2.80 o                         
   0  14   5         10.18         21.38         5.24 o                         
   1  14   5         82.83         69.79         3.23 o                         
   2  14   5         47.30         53.92         3.48 o                         
   3  14   5         35.72         38.23         7.76 o                         
 -14   0   6          0.09          6.48         2.16 o                         
 -12   0   6        270.67        244.50         2.51 o                         
 -10   0   6         23.81         31.60         1.31 o                         
  -8   0   6       2101.64       1963.87        23.59 o                         
  -6   0   6        513.66        511.76        26.98 o                         
  -4   0   6       2048.51       1962.30       155.21 o                         
  -2   0   6       3302.00       3381.85        48.36 o                         
   0   0   6       2811.38       2772.57        32.12 o                         
   2   0   6        918.05        969.00         3.85 o                         
   4   0   6         77.60         77.91         2.57 o                         
   6   0   6        720.16        679.52         5.34 o                         
   8   0   6        268.47        256.66         3.91 o                         
  10   0   6        204.65        210.40         3.91 o                         
  12   0   6        305.76        305.88        29.71 o                         
 -16   1   6         20.72         20.19         1.90 o                         
 -15   1   6         20.67         16.07         2.21 o                         
 -14   1   6         10.79         11.41         2.47 o                         
 -13   1   6         13.80         20.53         1.41 o                         
 -12   1   6         87.02         80.22         1.75 o                         
 -11   1   6        513.56        477.69         3.72 o                         
 -10   1   6         83.72         92.06         1.47 o                         
  -9   1   6        132.47        120.26         2.72 o                         
  -8   1   6        369.96        380.36        19.48 o                         
  -7   1   6        195.82        205.54         4.27 o                         
  -6   1   6        116.49        165.78         4.33 o                         
  -5   1   6        300.00        270.91        12.06 o                         
  -4   1   6        111.74         90.99         1.22 o                         
  -3   1   6         29.45         35.76         1.42 o                         
  -2   1   6        264.58        275.17         6.48 o                         
  -1   1   6        613.68        725.24         7.25 o                         
   0   1   6       4650.65       4805.36        90.27 o                         
   1   1   6        277.40        303.03         3.52 o                         
   2   1   6        250.25        234.88         2.28 o                         
   3   1   6         61.55         49.07         1.58 o                         
   4   1   6        207.21        201.86        16.14 o                         
   5   1   6         28.30         31.06         2.36 o                         
   6   1   6       1185.04       1144.63        12.59 o                         
   7   1   6          7.70         14.19         3.70 o                         
   8   1   6        194.46        197.53         3.19 o                         
   9   1   6         57.07         65.87        11.10 o                         
  10   1   6         32.71         37.19         2.98 o                         
  11   1   6         31.43         40.61         1.82 o                         
  12   1   6          2.32          4.49         1.51 o                         
 -16   2   6         27.14         31.66         3.19 o                         
 -15   2   6          3.24          0.53         1.05 o                         
 -14   2   6          0.05          0.34         1.18 o                         
 -13   2   6        142.96        130.23         3.39 o                         
 -12   2   6         18.38         22.76         1.63 o                         
 -11   2   6        586.14        586.05         3.55 o                         
 -10   2   6        440.01        418.41         4.35 o                         
  -9   2   6        100.38        118.25         2.44 o                         
  -8   2   6         27.02         48.70         1.03 o                         
  -7   2   6         27.77         26.97         1.03 o                         
  -6   2   6        423.23        451.29         3.69 o                         
  -5   2   6        683.94        742.13         5.26 o                         
  -4   2   6         48.27         49.95         1.22 o                         
  -3   2   6        287.01        267.16         1.72 o                         
  -2   2   6        574.08        558.70         6.73 o                         
  -1   2   6       1095.52        984.81        15.26 o                         
   0   2   6        766.63        702.51         8.83 o                         
   1   2   6        951.95        932.79        15.67 o                         
   2   2   6       2405.31       2477.43        10.12 o                         
   3   2   6        437.33        429.73        11.61 o                         
   4   2   6        402.34        378.59         7.09 o                         
   5   2   6         89.47         94.63         3.34 o                         
   6   2   6        259.68        219.33         2.41 o                         
   7   2   6        166.53        141.92         7.71 o                         
   8   2   6        308.27        278.59         7.30 o                         
   9   2   6        215.47        212.55         3.75 o                         
  10   2   6         70.23         76.83         2.05 o                         
  11   2   6        497.87        510.55         3.08 o                         
  12   2   6          6.93         15.24         1.48 o                         
 -16   3   6        263.61        308.57         5.76 o                         
 -15   3   6         26.12         30.12         2.78 o                         
 -14   3   6          7.04         12.64         3.08 o                         
 -13   3   6         66.73         58.10         2.72 o                         
 -12   3   6         29.53         39.23         1.31 o                         
 -11   3   6        113.76         81.53         2.52 o                         
 -10   3   6        430.96        407.78         2.68 o                         
  -9   3   6        377.33        404.26         2.30 o                         
  -8   3   6       1142.91       1085.15         9.61 o                         
  -7   3   6         78.19         82.69         1.51 o                         
  -6   3   6         15.08         14.53         0.76 o                         
  -5   3   6       1882.02       1997.96         5.69 o                         
  -4   3   6          0.67         -0.28         1.12 o                         
  -3   3   6        134.02        143.30         1.47 o                         
  -2   3   6          7.19          4.32         0.76 o                         
  -1   3   6        128.20        126.98         4.52 o                         
   0   3   6         12.98         11.76         1.27 o                         
   1   3   6        100.55         99.07         1.90 o                         
   2   3   6       2985.21       2956.96        20.51 o                         
   3   3   6         78.71         68.48         3.19 o                         
   4   3   6         76.87         58.07         1.80 o                         
   5   3   6          6.95         11.41         1.40 o                         
   6   3   6         27.93         29.65         1.46 o                         
   7   3   6        396.91        403.69        10.90 o                         
   8   3   6          3.55          3.78         2.88 o                         
   9   3   6         17.54         19.09         1.46 o                         
  10   3   6         30.68         31.15         2.06 o                         
  11   3   6          0.14          1.61         0.81 o                         
 -15   4   6         31.58         37.83         3.70 o                         
 -14   4   6        537.63        540.45         6.27 o                         
 -13   4   6         13.83         13.36         3.08 o                         
 -12   4   6          1.08          1.80         1.95 o                         
 -11   4   6         28.78         30.44         1.14 o                         
 -10   4   6        463.38        498.05         6.17 o                         
  -9   4   6        804.71        772.04        18.35 o                         
  -8   4   6        596.50        609.27        11.40 o                         
  -7   4   6        106.38        122.72         2.47 o                         
  -6   4   6        431.82        409.43         2.74 o                         
  -5   4   6        106.68        118.92         1.81 o                         
  -4   4   6        124.71        130.80         2.78 o                         
  -3   4   6        145.06        124.87         6.99 o                         
  -2   4   6        146.50        120.43         2.93 o                         
  -1   4   6          0.01          4.54         1.18 o                         
   0   4   6       2421.44       2399.10        26.42 o                         
   1   4   6       4533.78       4733.12        40.24 o                         
   2   4   6        285.27        315.23         2.32 o                         
   3   4   6          3.84          1.86         3.10 o                         
   4   4   6          1.03          1.74         1.12 o                         
   5   4   6        130.12        134.30         1.62 o                         
   6   4   6        322.47        321.54        19.43 o                         
   7   4   6        649.57        603.18         3.44 o                         
   8   4   6       1118.50       1067.66        27.19 o                         
   9   4   6        645.94        675.26        11.36 o                         
  10   4   6        388.79        410.90         7.35 o                         
  11   4   6         40.66         49.56         7.04 o                         
 -15   5   6         50.62         54.17         4.11 o                         
 -14   5   6         45.68         43.07         3.91 o                         
 -13   5   6         36.90         19.53         3.70 o                         
 -12   5   6          8.48         11.72         2.47 o                         
 -11   5   6         35.13         30.18         0.99 o                         
 -10   5   6        114.72         98.86         1.52 o                         
  -9   5   6         11.79          5.25         1.84 o                         
  -8   5   6         42.21         47.59         1.25 o                         
  -7   5   6        368.66        310.93         2.62 o                         
  -6   5   6        649.57        664.63         4.01 o                         
  -5   5   6        304.76        260.35         2.05 o                         
  -4   5   6         97.15        136.06         4.06 o                         
  -3   5   6        224.70        216.80         4.27 o                         
  -2   5   6        782.47        893.72        13.36 o                         
  -1   5   6        231.27        215.75         2.34 o                         
   0   5   6        163.42        170.13         9.55 o                         
   1   5   6        393.77        400.36        11.02 o                         
   2   5   6        480.52        493.21         6.65 o                         
   3   5   6       2036.50       1977.64        28.21 o                         
   4   5   6        542.10        514.69         3.38 o                         
   5   5   6       1011.34        974.17        10.84 o                         
   6   5   6        623.21        655.65         4.27 o                         
   7   5   6        179.98        191.32         2.12 o                         
   8   5   6         29.81         21.38         2.78 o                         
   9   5   6         27.83         33.87         2.42 o                         
  10   5   6         30.71         27.23         2.85 o                         
  11   5   6        760.12        768.40         6.28 o                         
 -15   6   6          0.02          4.32         4.21 o                         
 -14   6   6          8.09         15.11         3.91 o                         
 -13   6   6        264.62        272.59         5.76 o                         
 -12   6   6          2.45         -2.57         2.57 o                         
 -11   6   6         22.62         25.20         1.18 o                         
 -10   6   6        306.09        268.11         2.03 o                         
  -9   6   6        221.72        237.13         2.26 o                         
  -8   6   6        623.57        624.45         6.38 o                         
  -7   6   6        233.96        247.64         5.09 o                         
  -6   6   6        249.67        259.78         2.60 o                         
  -5   6   6        367.01        366.30         3.55 o                         
  -4   6   6        249.89        257.54         6.01 o                         
  -3   6   6        277.89        365.32         8.74 o                         
  -2   6   6        842.64        894.95         4.36 o                         
  -1   6   6       1668.02       1622.64        25.23 o                         
   0   6   6         55.90         67.94         2.88 o                         
   1   6   6        720.11        749.90        13.36 o                         
   2   6   6         74.93         75.82         5.09 o                         
   3   6   6         90.85         88.80         6.12 o                         
   4   6   6         44.23         41.34         1.16 o                         
   5   6   6        174.72        170.51         2.93 o                         
   6   6   6          1.49         -0.96         1.20 o                         
   7   6   6        505.77        538.81         3.10 o                         
   8   6   6        242.57        232.84        13.05 o                         
   9   6   6        320.34        307.04        16.86 o                         
  10   6   6          7.39          0.87         3.49 o                         
 -14   7   6          2.70          0.21         4.21 o                         
 -13   7   6        221.15        256.45         5.45 o                         
 -12   7   6         31.61         14.18         3.91 o                         
 -11   7   6        110.82        108.23         4.42 o                         
 -10   7   6        166.39        142.53         1.59 o                         
  -9   7   6         33.62         27.19         2.57 o                         
  -8   7   6       2114.41       2015.26        49.36 o                         
  -7   7   6        490.86        491.94         3.48 o                         
  -6   7   6        702.30        656.47        15.93 o                         
  -5   7   6         34.47         31.35         1.38 o                         
  -4   7   6         10.41         11.20         1.38 o                         
  -3   7   6        702.59        684.98         7.55 o                         
  -2   7   6         49.02         37.62         1.45 o                         
  -1   7   6        102.50        122.79         2.88 o                         
   0   7   6        104.06        109.94         2.18 o                         
   1   7   6         27.57         27.03         1.64 o                         
   2   7   6        951.61        905.02        36.54 o                         
   3   7   6        732.79        723.21        13.47 o                         
   4   7   6        144.37        120.79         6.73 o                         
   5   7   6        350.51        342.51         5.14 o                         
   6   7   6        297.95        308.50         5.29 o                         
   7   7   6         29.36         34.64         1.44 o                         
   8   7   6         39.23         45.41         2.69 o                         
   9   7   6         40.55         52.55         6.89 o                         
  10   7   6         18.21         28.50         3.30 o                         
 -14   8   6        165.81        156.65         5.86 o                         
 -13   8   6          7.13          7.09         3.60 o                         
 -12   8   6         80.71         83.98         4.01 o                         
 -11   8   6          5.81          1.23         2.98 o                         
 -10   8   6         84.48         85.38         1.16 o                         
  -9   8   6        150.79        153.97         2.42 o                         
  -8   8   6         89.57         94.61         1.84 o                         
  -7   8   6        352.76        347.89         7.35 o                         
  -6   8   6       1781.04       1638.31         6.40 o                         
  -5   8   6         40.65         45.45         2.07 o                         
  -4   8   6         12.33          8.38         1.73 o                         
  -3   8   6        138.95        128.39         2.69 o                         
  -2   8   6        272.99        294.03         2.98 o                         
  -1   8   6        685.72        696.09        13.57 o                         
   0   8   6        575.07        565.22        10.90 o                         
   1   8   6        230.88        249.65         3.55 o                         
   2   8   6          3.41          3.47         3.75 o                         
   3   8   6        114.62         94.38         2.98 o                         
   4   8   6          0.38         -0.36         1.16 o                         
   5   8   6         47.60         56.45         3.08 o                         
   6   8   6          1.06          2.21         1.09 o                         
   7   8   6          9.00          9.06         3.03 o                         
   8   8   6        132.98        105.78         7.91 o                         
   9   8   6         37.31         41.12         7.25 o                         
 -13   9   6        110.49        103.51         5.96 o                         
 -12   9   6        103.39        111.93         5.45 o                         
 -11   9   6          0.18          2.67         4.21 o                         
 -10   9   6         17.21         13.69         1.28 o                         
  -9   9   6         92.77         96.72         1.91 o                         
  -8   9   6          1.80         12.18         2.22 o                         
  -7   9   6        137.69        150.29         2.58 o                         
  -6   9   6        707.45        699.99         5.75 o                         
  -5   9   6        388.37        406.65         3.63 o                         
  -4   9   6       1102.59       1060.11        14.24 o                         
  -3   9   6        361.35        331.95         3.66 o                         
  -2   9   6        729.19        739.89         3.92 o                         
  -1   9   6         22.40         19.47         3.55 o                         
   0   9   6         21.29         24.56         6.48 o                         
   1   9   6         83.51         70.32         8.12 o                         
   2   9   6         11.86         10.45         1.67 o                         
   3   9   6        108.47        102.98         7.50 o                         
   4   9   6          1.82          4.08         1.42 o                         
   5   9   6        386.10        379.63        10.64 o                         
   6   9   6        157.24        147.75         3.49 o                         
   7   9   6         25.19         24.66         4.27 o                         
   8   9   6          1.00          2.47         4.11 o                         
   9   9   6          1.20         -0.94         4.27 o                         
 -12  10   6         64.52         55.61         4.73 o                         
 -11  10   6        133.34        166.62         5.45 o                         
 -10  10   6          5.16          6.77         1.20 o                         
  -9  10   6         11.34          7.10         1.27 o                         
  -8  10   6          3.37          5.03         1.49 o                         
  -7  10   6         33.38         33.17         2.22 o                         
  -6  10   6         73.85         85.56         2.44 o                         
  -5  10   6        499.77        455.62        13.82 o                         
  -4  10   6        137.08         98.39         2.96 o                         
  -3  10   6        107.50         97.85         2.71 o                         
  -2  10   6        609.00        585.48         4.80 o                         
  -1  10   6         93.60         98.25         2.37 o                         
   0  10   6          0.79          3.65         2.52 o                         
   1  10   6          4.80          1.71         1.54 o                         
   2  10   6         17.44         10.86         1.64 o                         
   3  10   6         55.28         51.73         3.34 o                         
   4  10   6          0.67         -0.42         2.11 o                         
   5  10   6         80.10         75.03         7.30 o                         
   6  10   6         61.68         57.49         2.06 o                         
   7  10   6         17.34         15.64         8.43 o                         
   8  10   6         49.19         56.84         4.52 o                         
 -11  11   6          2.93         -2.16         4.11 o                         
 -10  11   6         59.59         58.08         4.16 o                         
  -9  11   6         10.58          8.18         1.58 o                         
  -8  11   6         58.20         49.78         2.26 o                         
  -7  11   6        158.68        169.82         5.65 o                         
  -6  11   6        137.84        126.13         2.42 o                         
  -5  11   6        115.62        105.96         3.10 o                         
  -4  11   6         54.35         69.27         2.58 o                         
  -3  11   6        194.62        177.12         3.85 o                         
  -2  11   6         90.90         94.98         3.19 o                         
  -1  11   6         78.63         70.24         3.91 o                         
   0  11   6        183.13        147.90        10.95 o                         
   1  11   6        442.06        412.79        13.36 o                         
   2  11   6          2.15          7.93         1.99 o                         
   3  11   6        190.67        179.46         9.25 o                         
   4  11   6        734.30        778.49        14.80 o                         
   5  11   6         45.81         51.64         2.36 o                         
   6  11   6         10.08          6.98         1.80 o                         
   7  11   6        206.33        196.26         9.40 o                         
 -10  12   6         63.71         74.00         1.90 o                         
  -9  12   6        222.86        253.75         4.21 o                         
  -8  12   6        108.78        112.59         2.23 o                         
  -7  12   6         28.25         31.71         1.88 o                         
  -6  12   6        321.99        320.30         3.67 o                         
  -5  12   6        176.30        168.59         2.70 o                         
  -4  12   6         27.01         19.59         2.13 o                         
  -3  12   6          2.62          1.29         2.03 o                         
  -2  12   6         13.96          7.68         2.69 o                         
  -1  12   6        631.25        637.75         5.16 o                         
   0  12   6        332.32        324.27         5.19 o                         
   1  12   6         33.43         44.63         3.44 o                         
   2  12   6         30.78         24.70         8.43 o                         
   3  12   6        171.70        194.74        11.82 o                         
   4  12   6          5.23          5.02         2.17 o                         
   5  12   6        126.89        150.70        18.50 o                         
   6  12   6         49.79         35.84         3.49 o                         
  -8  13   6         26.81         32.77         4.02 o                         
  -7  13   6         78.50         69.81         2.49 o                         
  -6  13   6          4.88         -1.99         1.99 o                         
  -5  13   6        228.74        251.83         5.96 o                         
  -4  13   6         22.50         21.91         2.42 o                         
  -3  13   6         15.95         14.05         2.57 o                         
  -2  13   6          0.01         -2.80         2.80 o                         
  -1  13   6         21.65         29.92         2.50 o                         
   0  13   6         57.75         65.57         5.55 o                         
   1  13   6          2.05         -2.33         2.33 o                         
   2  13   6         13.62          9.54         2.53 o                         
   3  13   6        232.54        215.49        18.71 o                         
   4  13   6        127.40        145.77         3.47 o                         
  -6  14   6         79.10         97.66         3.70 o                         
  -5  14   6          4.90         12.21         2.53 o                         
  -4  14   6        103.36        118.44         3.29 o                         
  -3  14   6        166.96        160.34         3.80 o                         
  -2  14   6        262.62        295.74         4.62 o                         
  -1  14   6          8.86         11.32         3.40 o                         
   0  14   6         59.88         60.83         6.27 o                         
   1  14   6          1.05          0.67         3.28 o                         
   2  14   6          6.48          7.37         2.76 o                         
 -15   0   7         62.36         74.52         2.78 o                         
 -13   0   7        143.67        140.29         3.49 o                         
 -11   0   7        814.61        764.03         4.11 o                         
  -9   0   7          0.08          7.24         5.81 o                         
  -7   0   7        391.87        389.90         8.38 o                         
  -5   0   7         16.14         24.50         1.49 o                         
  -3   0   7       7263.81       7672.35        70.36 o                         
  -1   0   7       5779.12       5817.06       244.68 o                         
   1   0   7       6272.24       5934.33       147.65 o                         
   3   0   7          6.14          3.39         1.64 o                         
   5   0   7        263.61        259.23         3.91 o                         
   7   0   7       1401.38       1388.85         8.12 o                         
   9   0   7        635.34        677.26         6.17 o                         
  11   0   7        204.58        215.88         2.98 o                         
 -16   1   7        124.65        133.79         3.44 o                         
 -15   1   7         11.09         14.60         2.67 o                         
 -14   1   7        106.06        117.91         2.52 o                         
 -13   1   7        109.67        114.02         2.07 o                         
 -12   1   7         13.12         15.97         1.47 o                         
 -11   1   7        605.79        601.19        11.61 o                         
 -10   1   7        505.89        473.52         3.87 o                         
  -9   1   7          6.09          3.24         1.40 o                         
  -8   1   7         97.94         84.23         1.41 o                         
  -7   1   7       1732.23       1647.72        72.65 o                         
  -6   1   7       1249.38       1207.04        14.92 o                         
  -5   1   7        457.45        411.24         5.40 o                         
  -4   1   7        427.60        391.73         5.24 o                         
  -3   1   7        783.95        797.88        13.87 o                         
  -2   1   7         36.34         54.23         1.19 o                         
  -1   1   7        742.28        738.02         6.25 o                         
   0   1   7       5453.32       5540.34        47.23 o                         
   1   1   7       5494.06       6107.91        25.49 o                         
   2   1   7        220.75        245.88         2.40 o                         
   3   1   7         38.19         37.92         1.75 o                         
   4   1   7          6.05          8.94         1.85 o                         
   5   1   7        634.70        612.69        23.13 o                         
   6   1   7        273.33        256.10        10.79 o                         
   7   1   7          0.91          0.80         1.70 o                         
   8   1   7          2.90          9.30         1.74 o                         
   9   1   7         40.38         44.53         4.11 o                         
  10   1   7         92.62         94.00         2.37 o                         
  11   1   7         93.16         98.59         1.87 o                         
 -16   2   7          2.85          3.84         1.28 o                         
 -15   2   7        180.96        202.86        10.12 o                         
 -14   2   7          0.70          1.85         2.16 o                         
 -13   2   7        293.88        300.14         2.76 o                         
 -12   2   7       1039.63       1006.30        10.37 o                         
 -11   2   7        121.13        121.85         1.61 o                         
 -10   2   7       1281.41       1219.78         4.84 o                         
  -9   2   7        143.87        144.71         1.96 o                         
  -8   2   7          0.08          3.28         1.03 o                         
  -7   2   7         41.61         37.84         1.74 o                         
  -6   2   7        586.57        659.39         4.02 o                         
  -5   2   7          5.47         13.30         1.20 o                         
  -4   2   7        236.43        274.84         8.22 o                         
  -3   2   7        361.83        379.43        15.37 o                         
  -2   2   7       6912.65       7130.34        58.28 o                         
  -1   2   7         26.60         17.51         1.13 o                         
   0   2   7       3353.80       3396.73        30.00 o                         
   1   2   7       1137.90       1264.94         7.74 o                         
   2   2   7       1150.01       1395.21        11.95 o                         
   3   2   7       1516.64       1622.29         8.17 o                         
   4   2   7         32.41         38.47         1.56 o                         
   5   2   7        378.01        354.08         2.84 o                         
   6   2   7       1587.76       1622.35        42.30 o                         
   7   2   7          3.61          0.51         1.64 o                         
   8   2   7        255.76        266.72         2.89 o                         
   9   2   7        217.06        216.85         4.27 o                         
  10   2   7        360.79        371.94        23.49 o                         
  11   2   7         24.49         26.04         5.75 o                         
 -16   3   7         60.79         74.11         4.01 o                         
 -15   3   7          0.19         -1.54         3.19 o                         
 -14   3   7          1.34         -1.95         1.95 o                         
 -13   3   7         15.20         16.43         1.18 o                         
 -12   3   7        500.56        475.96         6.73 o                         
 -11   3   7       1159.42       1022.85         6.79 o                         
 -10   3   7         40.38         26.53         1.40 o                         
  -9   3   7         75.86         79.33         1.95 o                         
  -8   3   7        772.92        745.25         4.54 o                         
  -7   3   7         36.59         31.93         1.50 o                         
  -6   3   7         87.31         54.73         1.56 o                         
  -5   3   7         95.63         88.02         1.85 o                         
  -4   3   7         10.42          2.47         0.93 o                         
  -3   3   7        640.56        696.11         3.63 o                         
  -2   3   7         33.24         32.97         1.47 o                         
  -1   3   7         42.19         29.96         2.83 o                         
   0   3   7       1939.99       2079.29         6.42 o                         
   1   3   7         49.99         39.79         1.67 o                         
   2   3   7       1862.66       1963.70        23.13 o                         
   3   3   7         38.15         24.31         1.41 o                         
   4   3   7         28.58         27.60         1.75 o                         
   5   3   7        134.30        130.92         2.15 o                         
   6   3   7        520.42        504.18         3.75 o                         
   7   3   7        216.27        232.53         2.74 o                         
   8   3   7         14.99         14.16         3.34 o                         
   9   3   7         99.71        100.28         7.76 o                         
  10   3   7         18.27         22.74         1.65 o                         
  11   3   7        100.40         95.88         4.56 o                         
 -15   4   7        145.23        144.42         4.83 o                         
 -14   4   7          8.65         10.38         3.39 o                         
 -13   4   7        372.57        343.52         2.25 o                         
 -12   4   7        113.69        107.53         1.31 o                         
 -11   4   7         79.38         87.05         1.65 o                         
 -10   4   7          7.81          8.70         1.01 o                         
  -9   4   7        200.49        217.01         2.07 o                         
  -8   4   7        306.33        316.34         2.12 o                         
  -7   4   7         38.33         33.07         1.40 o                         
  -6   4   7         51.37         56.18         1.22 o                         
  -5   4   7        525.13        566.80         2.81 o                         
  -4   4   7        406.28        443.22        15.80 o                         
  -3   4   7        178.40        149.65         2.00 o                         
  -2   4   7          6.81          0.55         1.59 o                         
  -1   4   7        293.60        287.58         3.44 o                         
   0   4   7        894.91        901.45         4.07 o                         
   1   4   7       1287.49       1321.84        29.04 o                         
   2   4   7        374.76        361.63         2.79 o                         
   3   4   7        121.76        105.69         7.83 o                         
   4   4   7        150.39        172.22         5.29 o                         
   5   4   7          4.41          4.49         1.20 o                         
   6   4   7        605.95        567.67         3.65 o                         
   7   4   7        332.53        298.33         2.80 o                         
   8   4   7         74.81         79.46         9.15 o                         
   9   4   7         85.74         96.98         2.01 o                         
  10   4   7         81.02         72.51         1.19 o                         
 -15   5   7          6.27         10.38         4.11 o                         
 -14   5   7         32.79         31.56         3.91 o                         
 -13   5   7         15.83         18.71         3.60 o                         
 -12   5   7        465.46        432.53        11.31 o                         
 -11   5   7        139.83        121.23         6.96 o                         
 -10   5   7         83.72         70.14         2.32 o                         
  -9   5   7         48.30         58.18         1.65 o                         
  -8   5   7        659.55        679.47        17.63 o                         
  -7   5   7        243.92        231.72         2.04 o                         
  -6   5   7        350.58        374.56         2.64 o                         
  -5   5   7         93.30        102.55         1.93 o                         
  -4   5   7         35.95         39.73         1.50 o                         
  -3   5   7        403.23        384.43         4.47 o                         
  -2   5   7        276.31        290.70        10.10 o                         
  -1   5   7         24.74         26.85         1.38 o                         
   0   5   7        536.94        511.12         5.04 o                         
   1   5   7         57.04         52.11         1.61 o                         
   2   5   7        157.88        147.00         3.44 o                         
   3   5   7       1041.73       1046.83         8.61 o                         
   4   5   7        258.95        252.97         4.73 o                         
   5   5   7         11.64         24.35         1.72 o                         
   6   5   7       1201.36       1184.42        12.18 o                         
   7   5   7        137.16        131.50         2.10 o                         
   8   5   7        196.08        186.44         4.32 o                         
   9   5   7          6.65          6.99         1.35 o                         
  10   5   7          0.05         -1.67         5.55 o                         
 -15   6   7         38.37         41.32         4.42 o                         
 -14   6   7         67.07         61.26         4.83 o                         
 -13   6   7         61.06         59.31         3.60 o                         
 -12   6   7         46.80         48.86         3.38 o                         
 -11   6   7          0.10          1.11         1.12 o                         
 -10   6   7        325.13        314.98         2.68 o                         
  -9   6   7       1085.37        994.99        24.31 o                         
  -8   6   7        519.35        481.95         8.00 o                         
  -7   6   7         49.10         46.53         1.86 o                         
  -6   6   7         43.25         53.68         2.40 o                         
  -5   6   7         62.42         62.28         2.02 o                         
  -4   6   7         19.69          7.17         1.93 o                         
  -3   6   7         13.90         15.89         1.58 o                         
  -2   6   7        515.03        515.25         6.68 o                         
  -1   6   7         48.75         51.30         2.09 o                         
   0   6   7        145.11        122.52         2.49 o                         
   1   6   7         18.98         15.13         1.49 o                         
   2   6   7        130.65        119.17         2.47 o                         
   3   6   7        515.06        522.14         5.76 o                         
   4   6   7        122.75        118.80         2.29 o                         
   5   6   7        295.65        284.23         5.14 o                         
   6   6   7        141.44        150.98         2.27 o                         
   7   6   7         78.86         68.74         1.95 o                         
   8   6   7        169.37        169.65         3.70 o                         
   9   6   7        132.61        142.49         1.25 o                         
  10   6   7          3.37         -0.21         6.37 o                         
 -14   7   7          4.91          2.06         3.49 o                         
 -13   7   7         78.45         70.31         5.04 o                         
 -12   7   7        110.42        112.96         5.04 o                         
 -11   7   7          9.52          9.03         3.75 o                         
 -10   7   7        842.16        769.00        13.72 o                         
  -9   7   7        240.22        221.35         2.51 o                         
  -8   7   7        527.35        494.43         3.08 o                         
  -7   7   7        431.35        439.27        11.00 o                         
  -6   7   7         56.38         70.05         2.25 o                         
  -5   7   7        526.51        522.94         4.16 o                         
  -4   7   7          8.50          9.61         3.03 o                         
  -3   7   7        594.88        571.75         8.38 o                         
  -2   7   7        876.64        877.08        19.53 o                         
  -1   7   7          0.37          4.68         1.34 o                         
   0   7   7          0.01          5.11         1.80 o                         
   1   7   7        455.77        428.29         3.54 o                         
   2   7   7          3.33          0.50         1.38 o                         
   3   7   7       1330.63       1324.43         7.79 o                         
   4   7   7         81.65         85.35         3.49 o                         
   5   7   7        107.71        130.27         2.34 o                         
   6   7   7        456.50        426.75         3.08 o                         
   7   7   7        410.47        421.19         8.79 o                         
   8   7   7        226.04        240.05         4.63 o                         
   9   7   7         18.93         19.05         2.94 o                         
 -14   8   7          0.15         -4.63         4.63 o                         
 -13   8   7         70.26         67.12         5.04 o                         
 -12   8   7        207.64        219.86         5.86 o                         
 -11   8   7        292.57        319.40         1.88 o                         
 -10   8   7        689.00        671.02         3.89 o                         
  -9   8   7         39.95         38.23         1.68 o                         
  -8   8   7        793.45        765.42         8.07 o                         
  -7   8   7        443.25        458.61        20.10 o                         
  -6   8   7        645.07        627.23        10.48 o                         
  -5   8   7       1391.93       1327.75         8.12 o                         
  -4   8   7         14.53         20.54         1.79 o                         
  -3   8   7        526.05        476.86         3.99 o                         
  -2   8   7        999.53        981.87         7.30 o                         
  -1   8   7        102.43         87.65         2.29 o                         
   0   8   7        292.31        291.43         4.16 o                         
   1   8   7        346.44        328.65         4.35 o                         
   2   8   7        108.30        117.41         4.42 o                         
   3   8   7         43.94         45.07         1.65 o                         
   4   8   7         78.24         70.10         2.35 o                         
   5   8   7         82.26         88.48         1.65 o                         
   6   8   7         12.09         10.83         1.80 o                         
   7   8   7        110.08        109.06         7.04 o                         
   8   8   7          9.41         17.35         2.57 o                         
   9   8   7        212.24        200.22        10.07 o                         
 -13   9   7        102.64         86.96         5.55 o                         
 -12   9   7         53.16         59.72         5.04 o                         
 -11   9   7         33.79         35.38         2.11 o                         
 -10   9   7        144.93        151.42         2.25 o                         
  -9   9   7         63.96         60.73         1.90 o                         
  -8   9   7        611.25        610.26         5.45 o                         
  -7   9   7         52.94         47.82         2.41 o                         
  -6   9   7       1443.68       1367.03         6.59 o                         
  -5   9   7       1024.53       1018.22         7.95 o                         
  -4   9   7        667.18        647.73        10.74 o                         
  -3   9   7        174.65        192.81         3.13 o                         
  -2   9   7          0.63          7.78         1.95 o                         
  -1   9   7         45.76         48.77         1.73 o                         
   0   9   7        515.19        468.82        16.81 o                         
   1   9   7         58.99         52.31         3.80 o                         
   2   9   7        176.82        167.94         2.84 o                         
   3   9   7          7.36          7.02         1.46 o                         
   4   9   7        631.18        617.29         4.69 o                         
   5   9   7          0.05         -0.59         1.42 o                         
   6   9   7        303.38        304.38         3.02 o                         
   7   9   7          4.51          7.65         1.55 o                         
   8   9   7          5.25          3.89         2.85 o                         
 -12  10   7         82.59         96.21         5.96 o                         
 -11  10   7         14.61         18.19         1.39 o                         
 -10  10   7         65.21         63.35         2.00 o                         
  -9  10   7          7.56         13.98         1.35 o                         
  -8  10   7          9.17         11.89         2.05 o                         
  -7  10   7         13.18         10.98         3.85 o                         
  -6  10   7         11.78         12.76         2.18 o                         
  -5  10   7          9.36          4.29         2.35 o                         
  -4  10   7        822.62        779.66         6.63 o                         
  -3  10   7        149.40        142.09         3.01 o                         
  -2  10   7       1162.06       1079.38        27.60 o                         
  -1  10   7        274.05        252.77         4.37 o                         
   0  10   7          9.82         11.79         2.11 o                         
   1  10   7        132.44        140.54         2.32 o                         
   2  10   7          7.37          9.71         1.90 o                         
   3  10   7         72.80         82.38         3.60 o                         
   4  10   7        157.21        161.01        11.82 o                         
   5  10   7         44.20         37.56         3.65 o                         
   6  10   7        104.16         87.55         6.42 o                         
   7  10   7         80.42         67.30         4.68 o                         
 -11  11   7         28.24         25.22         1.49 o                         
 -10  11   7          0.50          0.98         1.27 o                         
  -9  11   7        112.27        112.86         1.99 o                         
  -8  11   7        127.10        122.30         2.51 o                         
  -7  11   7         59.60         59.34         2.87 o                         
  -6  11   7         40.79         38.34         2.20 o                         
  -5  11   7        694.07        682.05         9.87 o                         
  -4  11   7        190.43        186.04         3.58 o                         
  -3  11   7         84.17         86.72         3.85 o                         
  -2  11   7          0.01         -1.60         2.17 o                         
  -1  11   7        234.37        262.80         4.45 o                         
   0  11   7          0.00         -1.97         1.97 o                         
   1  11   7        455.28        456.42         4.25 o                         
   2  11   7          0.00         -2.06         2.06 o                         
   3  11   7        560.97        559.02         9.87 o                         
   4  11   7          7.66         14.02         2.11 o                         
   5  11   7        147.98        156.00         6.58 o                         
   6  11   7         36.65         30.79         2.27 o                         
 -10  12   7         16.97          7.58         2.17 o                         
  -9  12   7         27.68         38.26         2.41 o                         
  -8  12   7        172.81        196.91         5.80 o                         
  -7  12   7          2.08          3.40         2.08 o                         
  -6  12   7         18.91         13.89         2.11 o                         
  -5  12   7         58.02         57.08         2.20 o                         
  -4  12   7         29.50         31.49         2.90 o                         
  -3  12   7        214.43        204.81         2.98 o                         
  -2  12   7        206.53        192.82         3.63 o                         
  -1  12   7         79.04         68.00         2.65 o                         
   0  12   7          3.69          6.75         2.50 o                         
   1  12   7        105.98         96.69         3.05 o                         
   2  12   7          4.23          4.60         2.01 o                         
   3  12   7         49.18         42.20         5.81 o                         
   4  12   7         87.34         78.73         5.91 o                         
   5  12   7         98.59         94.30         8.94 o                         
  -8  13   7        166.75        159.61         2.78 o                         
  -7  13   7          1.55         -2.40         2.40 o                         
  -6  13   7          7.51         13.39         2.31 o                         
  -5  13   7         30.81         28.17         2.62 o                         
  -4  13   7         64.03         71.81         2.55 o                         
  -3  13   7        284.24        302.37         4.25 o                         
  -2  13   7         69.64         63.85         3.16 o                         
  -1  13   7          4.75          2.40         2.06 o                         
   0  13   7         10.57          6.26         2.99 o                         
   1  13   7        143.97        133.19         3.75 o                         
   2  13   7        250.83        256.43         4.20 o                         
   3  13   7         26.63         27.96         8.74 o                         
  -5  14   7         22.64         39.22         3.68 o                         
  -4  14   7          0.15          3.71         2.65 o                         
  -3  14   7        251.32        261.63         4.95 o                         
  -2  14   7          0.15          3.67         2.51 o                         
  -1  14   7          8.92          7.49         2.40 o                         
   0  14   7        179.34        170.15         4.03 o                         
 -16   0   8         61.20         70.61         2.98 o                         
 -14   0   8        555.83        563.91        14.75 o                         
 -12   0   8       1093.02       1018.36        28.52 o                         
 -10   0   8        119.50        136.77         2.17 o                         
  -8   0   8        200.87        188.94        11.00 o                         
  -6   0   8       1553.95       1730.88        60.64 o                         
  -4   0   8       9905.13       9952.39       704.24 o                         
  -2   0   8        179.48        150.19         5.65 o                         
   0   0   8          2.91          0.89         2.72 o                         
   2   0   8        474.58        443.58         5.55 o                         
   4   0   8        110.58        129.10         3.39 o                         
   6   0   8       1906.77       1982.03         9.97 o                         
   8   0   8        111.12        137.43         3.29 o                         
  10   0   8         94.38         98.26         3.60 o                         
 -16   1   8        111.58        112.24         4.01 o                         
 -15   1   8        114.08        107.54         3.49 o                         
 -14   1   8        348.83        353.32         4.21 o                         
 -13   1   8        271.12        250.64         2.82 o                         
 -12   1   8         11.38         14.14         1.77 o                         
 -11   1   8         96.77        100.21         2.26 o                         
 -10   1   8        775.79        730.60         5.60 o                         
  -9   1   8        796.20        788.04         6.22 o                         
  -8   1   8        469.60        468.50         3.84 o                         
  -7   1   8        389.74        372.97         2.60 o                         
  -6   1   8        283.12        272.88         5.87 o                         
  -5   1   8       4931.02       5229.00        19.12 o                         
  -4   1   8        290.52        270.37         2.29 o                         
  -3   1   8       3727.35       4073.21        45.65 o                         
  -2   1   8       1080.31       1107.58        32.55 o                         
  -1   1   8        777.55        798.21         6.06 o                         
   0   1   8        152.76        160.19         2.07 o                         
   1   1   8        282.26        274.49         1.84 o                         
   2   1   8        346.04        358.49         3.43 o                         
   3   1   8         59.36         53.62         1.93 o                         
   4   1   8        378.39        373.81         3.26 o                         
   5   1   8       1858.71       1723.38        48.62 o                         
   6   1   8          1.08          2.65         1.95 o                         
   7   1   8          4.11          0.31         1.90 o                         
   8   1   8         17.53         23.05         3.44 o                         
   9   1   8          0.93          3.16         3.03 o                         
  10   1   8         34.94         35.41         2.29 o                         
 -16   2   8          3.87          4.41         1.65 o                         
 -15   2   8          0.41          5.24         3.29 o                         
 -14   2   8         23.24         17.08         1.84 o                         
 -13   2   8        503.47        516.50         7.79 o                         
 -12   2   8        317.99        340.44         3.49 o                         
 -11   2   8        576.34        557.62         3.32 o                         
 -10   2   8         19.67         14.33         1.68 o                         
  -9   2   8          4.97          4.24         1.56 o                         
  -8   2   8          6.71          5.29         1.25 o                         
  -7   2   8        392.97        431.67         2.54 o                         
  -6   2   8       1641.39       1740.62        15.57 o                         
  -5   2   8        275.28        285.29         8.98 o                         
  -4   2   8       2858.50       3144.69        65.73 o                         
  -3   2   8       2859.36       2993.35        41.17 o                         
  -2   2   8         82.51         86.98         1.36 o                         
  -1   2   8       1488.81       1384.26         9.32 o                         
   0   2   8        685.50        664.38         6.32 o                         
   1   2   8       4609.72       4495.33        38.17 o                         
   2   2   8        133.92        122.38         3.91 o                         
   3   2   8          9.19          6.97         1.20 o                         
   4   2   8        148.47        158.41         6.25 o                         
   5   2   8        141.30        133.43         2.29 o                         
   6   2   8        205.67        205.47        12.64 o                         
   7   2   8          7.21          5.06         1.95 o                         
   8   2   8         83.69         83.48         2.36 o                         
   9   2   8        561.53        620.20        12.59 o                         
  10   2   8          1.52          3.33         4.68 o                         
 -16   3   8        109.25        102.38         4.32 o                         
 -15   3   8          1.80          4.04         2.67 o                         
 -14   3   8          0.04          0.31         1.45 o                         
 -13   3   8        134.63        150.05         2.33 o                         
 -12   3   8         50.15         53.02         1.86 o                         
 -11   3   8         59.72         52.79         1.48 o                         
 -10   3   8        597.08        586.63         7.14 o                         
  -9   3   8        244.76        224.45         4.93 o                         
  -8   3   8        850.93        842.87        27.24 o                         
  -7   3   8        324.58        303.69         8.69 o                         
  -6   3   8        662.29        672.49         7.74 o                         
  -5   3   8        345.79        334.46         6.63 o                         
  -4   3   8        236.48        231.82         2.57 o                         
  -3   3   8          0.19         -1.44         1.44 o                         
  -2   3   8         33.94         52.33         1.70 o                         
  -1   3   8         73.41         71.65         2.00 o                         
   0   3   8        668.26        739.70         7.76 o                         
   1   3   8       1764.82       1893.65        15.42 o                         
   2   3   8        115.51        124.93         1.76 o                         
   3   3   8        196.42        218.85         3.19 o                         
   4   3   8        783.21        761.51        16.86 o                         
   5   3   8         31.80         33.86         1.92 o                         
   6   3   8        351.19        368.14         6.63 o                         
   7   3   8          5.08          9.96         2.16 o                         
   8   3   8         22.22         26.05         3.70 o                         
   9   3   8         29.55         32.01         3.03 o                         
  10   3   8         39.14         33.82         3.91 o                         
 -15   4   8         49.63         41.63         3.91 o                         
 -14   4   8         37.04         46.52         1.30 o                         
 -13   4   8         28.31         18.38         2.06 o                         
 -12   4   8        926.58        882.63         6.11 o                         
 -11   4   8          0.01          1.32         1.09 o                         
 -10   4   8        282.63        279.67         1.98 o                         
  -9   4   8          2.49          4.06         1.16 o                         
  -8   4   8          4.59          6.03         1.11 o                         
  -7   4   8        317.86        298.98         6.74 o                         
  -6   4   8        135.17        141.75         3.55 o                         
  -5   4   8        533.22        499.44         6.59 o                         
  -4   4   8       1695.84       1850.43        58.74 o                         
  -3   4   8         51.66         43.70         2.13 o                         
  -2   4   8        998.73       1023.36         7.71 o                         
  -1   4   8        216.58        240.07         8.27 o                         
   0   4   8       1556.30       1390.55        33.51 o                         
   1   4   8        163.37        164.40         2.26 o                         
   2   4   8        697.94        645.81         5.76 o                         
   3   4   8          0.86         -0.15         1.25 o                         
   4   4   8         11.27         10.32         1.37 o                         
   5   4   8          1.57          2.41         1.65 o                         
   6   4   8         85.49         80.35         8.63 o                         
   7   4   8        331.49        335.61        13.11 o                         
   8   4   8        458.72        461.47         3.75 o                         
   9   4   8        379.46        382.24        15.88 o                         
  10   4   8         76.44         66.54         9.71 o                         
 -15   5   8          7.99         10.38         3.91 o                         
 -14   5   8         34.17         32.99         3.91 o                         
 -13   5   8          1.00          1.19         1.13 o                         
 -12   5   8         21.20         15.39         1.46 o                         
 -11   5   8         19.31         17.69         1.43 o                         
 -10   5   8         64.24         53.51         1.85 o                         
  -9   5   8        251.29        227.56         3.34 o                         
  -8   5   8         96.39         89.03         2.40 o                         
  -7   5   8        585.74        630.53         5.87 o                         
  -6   5   8          0.08         -1.21         1.21 o                         
  -5   5   8         50.13         53.03         1.62 o                         
  -4   5   8        486.65        499.37         5.14 o                         
  -3   5   8        239.98        258.43         4.06 o                         
  -2   5   8        217.83        181.64         7.71 o                         
  -1   5   8          0.60         -0.92         1.09 o                         
   0   5   8         23.05         27.71         3.02 o                         
   1   5   8         37.62         33.50         1.84 o                         
   2   5   8        485.20        519.76         5.25 o                         
   3   5   8        989.01       1001.62         8.23 o                         
   4   5   8        328.77        327.83         8.02 o                         
   5   5   8        263.48        248.74         3.91 o                         
   6   5   8         96.37        107.05         2.39 o                         
   7   5   8       1104.44       1093.61         5.35 o                         
   8   5   8         58.17         58.64         8.38 o                         
   9   5   8        489.52        453.45         4.06 o                         
 -15   6   8        262.42        256.35         6.58 o                         
 -14   6   8          1.34          0.82         3.19 o                         
 -13   6   8        234.61        218.61         3.28 o                         
 -12   6   8          2.90          2.54         1.27 o                         
 -11   6   8        537.27        561.26         9.46 o                         
 -10   6   8        602.78        586.50         3.78 o                         
  -9   6   8         26.55         39.37         2.78 o                         
  -8   6   8         39.49         27.19         1.64 o                         
  -7   6   8         69.21         67.71         1.86 o                         
  -6   6   8         68.20         70.11         3.55 o                         
  -5   6   8         84.75         76.33         2.00 o                         
  -4   6   8        412.31        416.00         3.67 o                         
  -3   6   8         74.71         69.78         2.05 o                         
  -2   6   8       1555.75       1587.88        16.41 o                         
  -1   6   8        959.65        956.99         4.08 o                         
   0   6   8        369.44        341.86         3.15 o                         
   1   6   8       1214.52       1230.17        40.04 o                         
   2   6   8          8.47          6.22         1.96 o                         
   3   6   8          0.57          5.31         2.31 o                         
   4   6   8          0.00         -0.27         1.75 o                         
   5   6   8         62.96         62.69         2.31 o                         
   6   6   8        339.11        354.79         3.02 o                         
   7   6   8        481.00        503.58         4.37 o                         
   8   6   8        144.29        141.65         2.27 o                         
   9   6   8        469.31        377.59        18.35 o                         
 -14   7   8          3.36          4.42         4.32 o                         
 -13   7   8          9.20          5.96         3.29 o                         
 -12   7   8         87.49         79.88         3.55 o                         
 -11   7   8        111.88        107.34         4.47 o                         
 -10   7   8        215.57        234.69         3.99 o                         
  -9   7   8          4.32         12.26         3.35 o                         
  -8   7   8       1189.04       1079.09        14.16 o                         
  -7   7   8         12.32         12.48         1.66 o                         
  -6   7   8        258.86        246.28         8.63 o                         
  -5   7   8        342.68        340.23        13.08 o                         
  -4   7   8        329.37        350.55        11.67 o                         
  -3   7   8        303.84        281.24        11.27 o                         
  -2   7   8          0.57          0.42         1.75 o                         
  -1   7   8         61.11         65.61         2.17 o                         
   0   7   8       1797.91       1783.56        21.07 o                         
   1   7   8         16.05         13.79         1.61 o                         
   2   7   8        472.30        421.83         7.25 o                         
   3   7   8        260.37        292.88         2.51 o                         
   4   7   8         13.97         19.99         1.75 o                         
   5   7   8        149.67        148.84         3.49 o                         
   6   7   8        286.69        294.13         3.31 o                         
   7   7   8         93.83         95.72         4.88 o                         
   8   7   8         12.36         10.78         1.64 o                         
   9   7   8          8.06          5.18         3.38 o                         
 -13   8   8          1.14         -1.95         4.32 o                         
 -12   8   8         54.75         57.15         2.47 o                         
 -11   8   8        857.94        870.65        10.02 o                         
 -10   8   8        105.98         90.64         8.07 o                         
  -9   8   8          6.26          4.96         2.27 o                         
  -8   8   8         17.02         19.86         2.05 o                         
  -7   8   8         80.95         60.47         3.34 o                         
  -6   8   8         67.84         67.29         3.13 o                         
  -5   8   8         75.53         69.08         5.16 o                         
  -4   8   8       2142.53       2042.36        69.12 o                         
  -3   8   8        230.86        220.77         4.01 o                         
  -2   8   8        622.00        583.77        10.43 o                         
  -1   8   8        320.08        298.78         3.96 o                         
   0   8   8         10.31         14.96         1.65 o                         
   1   8   8        482.01        474.68         4.11 o                         
   2   8   8         74.10         87.24         7.31 o                         
   3   8   8        449.69        418.73         3.93 o                         
   4   8   8         23.20         17.18         1.90 o                         
   5   8   8        130.11        137.68         2.72 o                         
   6   8   8        159.05        157.30         2.71 o                         
   7   8   8          3.98         10.33         3.80 o                         
   8   8   8         70.43         54.00         5.76 o                         
 -13   9   8          0.20          3.39         3.91 o                         
 -12   9   8         29.62         24.01         0.85 o                         
 -11   9   8          0.21         -0.42         1.49 o                         
 -10   9   8         66.83         62.49         2.18 o                         
  -9   9   8          1.91          3.41         1.90 o                         
  -8   9   8         17.99         26.92         2.19 o                         
  -7   9   8       1434.36       1385.00        29.91 o                         
  -6   9   8        783.71        752.98         8.39 o                         
  -5   9   8        566.79        515.84         3.68 o                         
  -4   9   8        309.64        272.77         3.19 o                         
  -3   9   8        141.55        140.51         2.97 o                         
  -2   9   8         74.42         78.86         2.43 o                         
  -1   9   8        412.60        431.90         8.38 o                         
   0   9   8         36.28         38.23         2.10 o                         
   1   9   8        135.48        130.74         2.83 o                         
   2   9   8         86.60         67.68         2.93 o                         
   3   9   8        186.89        203.01         5.40 o                         
   4   9   8        202.57        195.83         2.37 o                         
   5   9   8        316.27        349.45         3.61 o                         
   6   9   8         56.33         65.27         1.89 o                         
   7   9   8         26.14         32.90         2.62 o                         
 -12  10   8         63.12         54.07         0.80 o                         
 -11  10   8        313.69        337.62         4.57 o                         
 -10  10   8         17.48          9.08         2.96 o                         
  -9  10   8          7.76         11.92         2.05 o                         
  -8  10   8         16.34         16.00         2.25 o                         
  -7  10   8        311.24        315.08         4.02 o                         
  -6  10   8        220.52        231.93         5.04 o                         
  -5  10   8       1111.50       1111.70        12.86 o                         
  -4  10   8         21.43         18.48         2.64 o                         
  -3  10   8        323.84        328.35         3.95 o                         
  -2  10   8        172.66        189.97         3.12 o                         
  -1  10   8         54.33         59.95         2.57 o                         
   0  10   8          3.73          2.79         1.93 o                         
   1  10   8         25.70         25.42         3.39 o                         
   2  10   8        260.94        230.95         3.70 o                         
   3  10   8         92.93         93.52         3.65 o                         
   4  10   8          0.56         -1.61         1.61 o                         
   5  10   8          6.13          1.92         2.32 o                         
   6  10   8        135.43        140.54         2.84 o                         
 -11  11   8         18.64         21.15         1.41 o                         
 -10  11   8        253.76        253.27         2.76 o                         
  -9  11   8         20.28         24.98         2.47 o                         
  -8  11   8         70.63         66.74         4.15 o                         
  -7  11   8         42.39         44.54         2.54 o                         
  -6  11   8        559.71        527.55         5.21 o                         
  -5  11   8          0.79         -0.61         2.09 o                         
  -4  11   8        382.35        405.11         3.79 o                         
  -3  11   8          0.03         -1.15         2.32 o                         
  -2  11   8         32.09         40.55         2.91 o                         
  -1  11   8        113.48         95.25         3.70 o                         
   0  11   8          9.89          1.83         2.64 o                         
   1  11   8         82.99         76.33         3.10 o                         
   2  11   8        103.00         88.81         2.98 o                         
   3  11   8        106.28         88.45         2.94 o                         
   4  11   8        668.32        653.21         5.37 o                         
   5  11   8        100.21        101.82         3.95 o                         
  -9  12   8         17.51         17.22         2.07 o                         
  -8  12   8          2.06          4.64         2.01 o                         
  -7  12   8          0.71          0.63         1.72 o                         
  -6  12   8         41.88         37.25         2.77 o                         
  -5  12   8         51.94         68.38         2.78 o                         
  -4  12   8         12.14         15.52         4.68 o                         
  -3  12   8         77.17         68.56         3.42 o                         
  -2  12   8        163.81        165.99         3.38 o                         
  -1  12   8          2.37         -0.19         2.07 o                         
   0  12   8          2.03         -1.98         2.01 o                         
   1  12   8        289.44        257.28         6.27 o                         
   2  12   8        263.48        259.93         3.04 o                         
   3  12   8         96.79         92.55         2.63 o                         
   4  12   8         14.83         18.48         2.62 o                         
  -7  13   8        216.48        255.58         7.20 o                         
  -6  13   8          4.00          0.75         2.67 o                         
  -5  13   8        121.86        117.49         4.21 o                         
  -4  13   8         26.17         29.01         3.33 o                         
  -3  13   8        185.97        204.13         3.43 o                         
  -2  13   8         81.96         87.07         2.71 o                         
  -1  13   8          2.23          3.60         2.26 o                         
   0  13   8         94.60         97.55         4.94 o                         
   1  13   8         94.44         92.08         5.45 o                         
   2  13   8         14.83         17.57         3.09 o                         
  -3  14   8         52.23         53.81         4.07 o                         
 -15   0   9         87.79         94.15         6.22 o                         
 -13   0   9        280.00        273.96         4.47 o                         
 -11   0   9       1393.84       1329.28        24.57 o                         
  -9   0   9        913.06        939.60        19.68 o                         
  -7   0   9         65.56         72.65         6.63 o                         
  -5   0   9       6515.51       6914.41       396.29 o                         
  -3   0   9         36.79         25.78         1.58 o                         
  -1   0   9       1163.31       1042.55        46.31 o                         
   1   0   9        701.75        711.54        12.08 o                         
   3   0   9        440.52        461.10         4.93 o                         
   5   0   9          0.15         -1.95         1.95 o                         
   7   0   9        542.39        568.10         6.27 o                         
   9   0   9         37.92         39.26         3.49 o                         
 -16   1   9         95.52        118.99        16.09 o                         
 -15   1   9        399.59        418.33         4.17 o                         
 -14   1   9          2.84          2.24         1.95 o                         
 -13   1   9          4.41          7.49         1.43 o                         
 -12   1   9        143.05        135.17         5.04 o                         
 -11   1   9         18.95         22.04         2.21 o                         
 -10   1   9        172.29        158.81         7.34 o                         
  -9   1   9       4220.20       4274.08        28.23 o                         
  -8   1   9       2851.73       2791.16        10.95 o                         
  -7   1   9        257.79        309.85         2.09 o                         
  -6   1   9        418.80        391.84         8.63 o                         
  -5   1   9         24.72         17.96         1.58 o                         
  -4   1   9        143.87        146.80         2.24 o                         
  -3   1   9        140.80        138.04         1.47 o                         
  -2   1   9        232.64        258.30         2.54 o                         
  -1   1   9        600.78        589.98         3.85 o                         
   0   1   9          0.71         -1.22         1.22 o                         
   1   1   9          5.54          2.44         1.48 o                         
   2   1   9        881.98        892.55         6.78 o                         
   3   1   9        709.70        674.15        12.47 o                         
   4   1   9        988.64        995.87        16.29 o                         
   5   1   9          7.38          6.07         2.62 o                         
   6   1   9         68.43         59.15         2.47 o                         
   7   1   9        182.68        184.22         3.19 o                         
   8   1   9         19.98         21.83         2.25 o                         
   9   1   9         11.20         12.45         2.22 o                         
  10   1   9         40.98         44.54         5.60 o                         
 -16   2   9          0.29          2.98         3.39 o                         
 -15   2   9         10.53         14.64         2.88 o                         
 -14   2   9        822.22        824.91         8.83 o                         
 -13   2   9          3.61          0.64         1.78 o                         
 -12   2   9         93.75         80.36         1.68 o                         
 -11   2   9        975.64       1024.33        10.11 o                         
 -10   2   9       2510.99       2459.32        24.82 o                         
  -9   2   9       1338.15       1371.38         7.68 o                         
  -8   2   9        173.44        180.53         5.42 o                         
  -7   2   9        531.93        506.35         3.54 o                         
  -6   2   9        221.38        215.81         5.40 o                         
  -5   2   9       1565.23       1645.90        17.86 o                         
  -4   2   9        299.04        297.61         4.11 o                         
  -3   2   9         50.29         57.06         2.03 o                         
  -2   2   9       1671.69       1706.75        20.36 o                         
  -1   2   9         82.35         81.40         1.93 o                         
   0   2   9        853.96        824.00         8.37 o                         
   1   2   9        839.00        807.89        21.69 o                         
   2   2   9         69.87         72.58         1.74 o                         
   3   2   9        193.42        174.76         3.44 o                         
   4   2   9        184.51        186.39         9.61 o                         
   5   2   9        402.50        428.63        11.10 o                         
   6   2   9         14.32         13.92         2.31 o                         
   7   2   9         20.00         21.29         2.15 o                         
   8   2   9        275.71        286.65        16.34 o                         
   9   2   9         79.59         82.12         8.84 o                         
 -16   3   9        165.45        159.82         2.31 o                         
 -15   3   9         86.84         85.83         2.14 o                         
 -14   3   9         28.07         25.68         2.26 o                         
 -13   3   9         76.96         73.69         3.34 o                         
 -12   3   9        163.80        161.37         4.83 o                         
 -11   3   9        124.73        121.63         1.81 o                         
 -10   3   9         89.16         73.04         1.78 o                         
  -9   3   9        224.12        222.78         2.90 o                         
  -8   3   9        597.68        632.31         7.81 o                         
  -7   3   9          4.90         12.34         1.33 o                         
  -6   3   9        173.10        150.26         5.18 o                         
  -5   3   9        960.68        949.21        13.59 o                         
  -4   3   9        206.83        207.38         1.85 o                         
  -3   3   9        651.14        648.85        14.91 o                         
  -2   3   9          9.65          7.62         1.15 o                         
  -1   3   9        552.04        559.54         3.67 o                         
   0   3   9         83.19         76.77         2.36 o                         
   1   3   9        219.84        222.21         4.52 o                         
   2   3   9        314.83        327.88         6.88 o                         
   3   3   9       2420.87       2470.18         7.76 o                         
   4   3   9         72.58         70.95         2.37 o                         
   5   3   9         69.03         65.40         3.44 o                         
   6   3   9         60.00         61.60         3.49 o                         
   7   3   9        202.17        189.50         2.89 o                         
   8   3   9         34.24         32.87         6.17 o                         
   9   3   9         26.46         28.14         2.28 o                         
 -15   4   9        176.99        173.07         3.55 o                         
 -14   4   9          8.84         12.58         2.16 o                         
 -13   4   9        100.27        103.52         5.12 o                         
 -12   4   9          6.45         12.20         1.70 o                         
 -11   4   9         64.74         63.24         1.81 o                         
 -10   4   9          0.01         -0.72         1.45 o                         
  -9   4   9        279.97        295.38         8.53 o                         
  -8   4   9        331.56        327.57         8.94 o                         
  -7   4   9         87.72         89.37         1.90 o                         
  -6   4   9        361.26        364.20         5.21 o                         
  -5   4   9         11.82         10.09         1.65 o                         
  -4   4   9        262.41        297.12         3.01 o                         
  -3   4   9        910.53        914.76        19.89 o                         
  -2   4   9         34.90         34.38         1.60 o                         
  -1   4   9       2250.69       2163.04        52.14 o                         
   0   4   9        603.20        618.02         3.28 o                         
   1   4   9       1818.92       1764.15        16.65 o                         
   2   4   9        101.41         97.05         1.77 o                         
   3   4   9        354.74        377.69        10.16 o                         
   4   4   9        238.00        233.15         4.32 o                         
   5   4   9          0.88         -1.46         1.46 o                         
   6   4   9          7.06          8.10         2.31 o                         
   7   4   9        488.09        507.25         6.42 o                         
   8   4   9         14.59         13.31         2.21 o                         
   9   4   9        608.62        595.36        18.30 o                         
 -15   5   9          2.27          5.24         3.29 o                         
 -14   5   9          3.06          1.25         1.75 o                         
 -13   5   9         39.12         42.02         1.58 o                         
 -12   5   9          0.27          4.12         2.10 o                         
 -11   5   9         35.92         36.04         2.85 o                         
 -10   5   9         92.85         86.55         2.57 o                         
  -9   5   9          1.13          3.08         1.34 o                         
  -8   5   9        371.84        347.31         3.14 o                         
  -7   5   9         59.16         80.42         2.05 o                         
  -6   5   9        401.94        399.49         4.01 o                         
  -5   5   9        284.23        260.55         4.37 o                         
  -4   5   9        545.83        545.53         9.71 o                         
  -3   5   9        651.68        660.20         4.14 o                         
  -2   5   9         23.94         21.51         1.70 o                         
  -1   5   9          0.05         -1.64         1.64 o                         
   0   5   9         54.61         59.87         1.86 o                         
   1   5   9         17.30         14.53         1.61 o                         
   2   5   9          4.86          1.01         2.42 o                         
   3   5   9        518.29        520.67         4.14 o                         
   4   5   9        984.29        927.72        17.37 o                         
   5   5   9         47.65         56.85         1.88 o                         
   6   5   9         41.45         36.35         2.22 o                         
   7   5   9        462.50        474.96         4.08 o                         
   8   5   9        420.39        432.37        18.40 o                         
   9   5   9        128.20        112.39         6.01 o                         
 -14   6   9        125.95        138.95         1.66 o                         
 -13   6   9        150.43        158.11         2.32 o                         
 -12   6   9        304.31        303.67         3.05 o                         
 -11   6   9         15.21         12.13         1.67 o                         
 -10   6   9          0.52          4.22         1.64 o                         
  -9   6   9        585.38        570.90        17.69 o                         
  -8   6   9         55.78         57.02         2.44 o                         
  -7   6   9        109.56        101.93         2.49 o                         
  -6   6   9         84.43         86.12         3.95 o                         
  -5   6   9         18.41         22.14         1.63 o                         
  -4   6   9        165.03        144.26         2.62 o                         
  -3   6   9        590.44        597.15         6.06 o                         
  -2   6   9        355.97        334.70         7.71 o                         
  -1   6   9        244.47        220.34         3.26 o                         
   0   6   9       2081.38       1994.10        13.67 o                         
   1   6   9         21.16         20.19         2.12 o                         
   2   6   9        171.29        173.20         2.25 o                         
   3   6   9        128.03        117.65         2.70 o                         
   4   6   9         34.99         36.85         2.10 o                         
   5   6   9          1.27          7.38         1.93 o                         
   6   6   9          6.81          9.20         1.92 o                         
   7   6   9          5.87          2.85         4.06 o                         
   8   6   9        431.20        435.04         3.87 o                         
 -14   7   9         74.64         85.31         5.65 o                         
 -13   7   9        233.80        254.01         5.48 o                         
 -12   7   9         30.80         37.87         1.89 o                         
 -11   7   9        270.45        263.52         3.79 o                         
 -10   7   9        135.86        144.73         7.40 o                         
  -9   7   9          1.24          8.90         1.58 o                         
  -8   7   9         29.78         34.01         2.42 o                         
  -7   7   9        425.54        436.86         3.83 o                         
  -6   7   9        226.59        193.67         3.16 o                         
  -5   7   9       1198.25       1195.53        19.48 o                         
  -4   7   9         83.98         78.96         2.29 o                         
  -3   7   9        330.25        326.10         7.04 o                         
  -2   7   9        155.25        141.53         2.66 o                         
  -1   7   9          0.08         -1.47         2.10 o                         
   0   7   9        651.55        596.27         9.82 o                         
   1   7   9        441.02        409.58        10.27 o                         
   2   7   9        650.35        653.74         8.07 o                         
   3   7   9         56.68         55.87         2.49 o                         
   4   7   9        125.71        129.84         2.59 o                         
   5   7   9         27.62         28.54         1.73 o                         
   6   7   9        298.05        293.74         7.40 o                         
   7   7   9        108.14        123.00         3.91 o                         
   8   7   9        101.82         77.60        19.43 o                         
 -13   8   9        279.78        286.66         2.96 o                         
 -12   8   9        382.33        355.29         3.24 o                         
 -11   8   9         65.27         93.13         3.05 o                         
 -10   8   9         48.58         54.29         2.91 o                         
  -9   8   9        326.17        338.69        13.74 o                         
  -8   8   9          3.49          3.74         2.78 o                         
  -7   8   9          7.99          9.92         2.11 o                         
  -6   8   9        529.33        548.19        16.29 o                         
  -5   8   9         33.29         38.42         2.57 o                         
  -4   8   9         56.72         52.02         2.93 o                         
  -3   8   9        769.51        725.01        15.88 o                         
  -2   8   9       3148.56       3313.79        21.69 o                         
  -1   8   9         21.82         23.88         1.75 o                         
   0   8   9         55.60         75.10         2.88 o                         
   1   8   9        805.92        728.82         5.28 o                         
   2   8   9         72.87         69.39         2.36 o                         
   3   8   9        273.77        249.89         7.76 o                         
   4   8   9          2.80          0.83         1.53 o                         
   5   8   9         18.27         21.50         1.84 o                         
   6   8   9          4.81          6.96         1.97 o                         
   7   8   9          1.78         -0.34         2.06 o                         
 -13   9   9          7.63          3.29         4.11 o                         
 -12   9   9          1.73          1.34         1.55 o                         
 -11   9   9         29.29         28.93         1.87 o                         
 -10   9   9        105.08         95.35         2.60 o                         
  -9   9   9         36.83         52.23         3.29 o                         
  -8   9   9       1100.51       1094.57         6.48 o                         
  -7   9   9        137.49        155.16         3.04 o                         
  -6   9   9        893.62        945.52         6.01 o                         
  -5   9   9        876.77        867.26        12.18 o                         
  -4   9   9        473.73        460.87         4.72 o                         
  -3   9   9        385.93        420.05         5.34 o                         
  -2   9   9        544.68        576.19        10.69 o                         
  -1   9   9        145.46        148.38         2.88 o                         
   0   9   9         43.14         42.75         3.34 o                         
   1   9   9        104.93        103.13         2.53 o                         
   2   9   9        538.41        548.57         5.67 o                         
   3   9   9         24.02         20.91         2.57 o                         
   4   9   9        113.42        119.09         2.30 o                         
   5   9   9          4.89          8.80         1.62 o                         
   6   9   9        104.52        120.83         2.31 o                         
 -12  10   9         55.09         45.31         2.67 o                         
 -11  10   9         91.38         96.66         2.69 o                         
 -10  10   9        141.78        140.68         3.34 o                         
  -9  10   9         24.15         27.38         2.59 o                         
  -8  10   9         20.56         25.46         2.01 o                         
  -7  10   9         21.31         20.09         2.03 o                         
  -6  10   9        263.68        266.23         3.92 o                         
  -5  10   9        349.33        338.39         4.88 o                         
  -4  10   9        463.03        470.44        12.18 o                         
  -3  10   9          0.24         -1.75         1.75 o                         
  -2  10   9          4.11          5.24         2.19 o                         
  -1  10   9         36.06         32.61         2.29 o                         
   0  10   9        210.22        210.58         3.49 o                         
   1  10   9        190.61        166.61         8.12 o                         
   2  10   9         20.15         26.25         2.36 o                         
   3  10   9         17.51         14.19         2.14 o                         
   4  10   9        128.32        121.81         6.22 o                         
   5  10   9          6.25         11.38         2.33 o                         
 -10  11   9          2.68         -2.94         2.94 o                         
  -9  11   9        317.97        367.89         4.88 o                         
  -8  11   9          5.62         -2.44         2.44 o                         
  -7  11   9        478.86        454.49         8.20 o                         
  -6  11   9         47.94         49.54         2.49 o                         
  -5  11   9        429.16        425.48         5.06 o                         
  -4  11   9         29.76         28.86         2.72 o                         
  -3  11   9         18.96         20.35         2.87 o                         
  -2  11   9         17.24          7.87         2.52 o                         
  -1  11   9          1.56          1.33         2.60 o                         
   0  11   9          2.54         12.64         3.03 o                         
   1  11   9        202.66        191.93         8.83 o                         
   2  11   9        106.57         93.11         2.99 o                         
   3  11   9        187.23        191.21         7.20 o                         
   4  11   9        116.42        132.01         8.95 o                         
  -9  12   9          0.01         -2.44         2.96 o                         
  -8  12   9          0.36          4.94         2.52 o                         
  -7  12   9         16.86         15.32         2.41 o                         
  -6  12   9          1.96          6.97         2.96 o                         
  -5  12   9         96.21         95.27         3.55 o                         
  -4  12   9         53.56         42.73         3.33 o                         
  -3  12   9        123.43        135.14         3.61 o                         
  -2  12   9         45.23         61.79         3.52 o                         
  -1  12   9         10.65          9.46         2.52 o                         
   0  12   9        251.75        251.46         4.51 o                         
   1  12   9         17.91         22.98         2.22 o                         
   2  12   9          1.65          4.82         2.09 o                         
   3  12   9        130.02        126.26         7.25 o                         
  -7  13   9         16.87         20.35         4.52 o                         
  -6  13   9        137.24        148.62         3.32 o                         
  -5  13   9          3.30          7.02         2.45 o                         
  -4  13   9        312.58        336.48         5.23 o                         
  -3  13   9         93.02         73.76         2.79 o                         
  -2  13   9        106.63        107.00         4.00 o                         
  -1  13   9         28.93         32.79         3.28 o                         
   0  13   9         18.26         25.54         2.32 o                         
 -16   0  10          9.50         19.19         3.60 o                         
 -14   0  10        184.63        180.27         4.88 o                         
 -12   0  10        259.97        266.45         6.73 o                         
 -10   0  10       5660.74       5726.25       189.74 o                         
  -8   0  10        113.51        102.82         2.30 o                         
  -6   0  10         51.69         50.87         1.82 o                         
  -4   0  10        305.14        300.36         5.50 o                         
  -2   0  10        245.40        228.00        12.90 o                         
   0   0  10          1.61         -0.08         1.93 o                         
   2   0  10       1432.50       1388.85        19.63 o                         
   4   0  10        191.15        210.51         3.91 o                         
   6   0  10         54.09         54.58         3.39 o                         
   8   0  10        234.37        244.43         5.24 o                         
 -16   1  10         23.19         26.69         1.99 o                         
 -15   1  10         94.96        104.37         1.91 o                         
 -14   1  10        248.17        266.52         3.37 o                         
 -13   1  10         41.16         47.54         3.35 o                         
 -12   1  10          2.46          1.61         1.59 o                         
 -11   1  10        189.48        188.28         2.94 o                         
 -10   1  10        110.48        117.99         2.42 o                         
  -9   1  10         37.65         39.10         1.55 o                         
  -8   1  10        981.22       1006.08        20.01 o                         
  -7   1  10        448.43        435.94         8.17 o                         
  -6   1  10        175.82        171.92         4.37 o                         
  -5   1  10        272.65        257.47         2.37 o                         
  -4   1  10         51.17         48.62         3.08 o                         
  -3   1  10         76.01         92.07         1.93 o                         
  -2   1  10          0.29          0.10         1.09 o                         
  -1   1  10        116.07        124.60         4.23 o                         
   0   1  10          3.59          0.25         1.11 o                         
   1   1  10        438.08        449.08         5.40 o                         
   2   1  10         42.25         36.74         1.83 o                         
   3   1  10        732.20        778.38         4.98 o                         
   4   1  10         80.38         82.40         2.32 o                         
   5   1  10         52.16         53.18         2.52 o                         
   6   1  10        303.03        308.00        10.59 o                         
   7   1  10        236.47        243.73        12.69 o                         
   8   1  10        164.76        175.80         3.16 o                         
   9   1  10         11.62         14.91         2.49 o                         
 -16   2  10          3.51          2.04         1.70 o                         
 -15   2  10         22.31         20.55         2.20 o                         
 -14   2  10         19.86         26.90         2.00 o                         
 -13   2  10        218.32        222.25         4.73 o                         
 -12   2  10         48.90         39.83         2.22 o                         
 -11   2  10        525.48        519.33        10.23 o                         
 -10   2  10          0.43          2.80         1.90 o                         
  -9   2  10        362.86        350.12         3.71 o                         
  -8   2  10         35.05         43.86         2.85 o                         
  -7   2  10        199.02        183.62         2.62 o                         
  -6   2  10         76.28         75.19         1.89 o                         
  -5   2  10         64.39         69.28         3.03 o                         
  -4   2  10          8.43         13.63         1.63 o                         
  -3   2  10        456.43        458.20         3.58 o                         
  -2   2  10        201.85        193.26         2.13 o                         
  -1   2  10       1086.72       1020.87        16.24 o                         
   0   2  10        937.52        836.16        11.04 o                         
   1   2  10       2829.16       2824.79        34.74 o                         
   2   2  10          0.48          7.65         2.14 o                         
   3   2  10        197.45        165.12         2.80 o                         
   4   2  10          0.13         -2.83         2.83 o                         
   5   2  10         34.70         36.36         2.07 o                         
   6   2  10        159.62        152.23         5.40 o                         
   7   2  10        236.57        224.00         5.14 o                         
   8   2  10         31.35         26.61         2.22 o                         
   9   2  10        304.82        308.23        13.11 o                         
 -15   3  10          6.78          2.23         1.74 o                         
 -14   3  10          1.58          3.46         2.00 o                         
 -13   3  10        156.14        170.25         2.21 o                         
 -12   3  10         32.21         32.10         1.66 o                         
 -11   3  10         15.40         17.62         1.61 o                         
 -10   3  10       1291.62       1247.06         7.40 o                         
  -9   3  10          0.67         -1.16         1.16 o                         
  -8   3  10         13.17         12.94         1.36 o                         
  -7   3  10       1122.71       1131.74        10.62 o                         
  -6   3  10        208.71        208.95         5.96 o                         
  -5   3  10         42.43         33.54         1.56 o                         
  -4   3  10        566.47        565.64         4.55 o                         
  -3   3  10         71.79         68.33         1.42 o                         
  -2   3  10        130.88        114.90         1.84 o                         
  -1   3  10        119.68        107.03         2.30 o                         
   0   3  10       2021.11       2006.68        15.37 o                         
   1   3  10         46.42         49.42         1.89 o                         
   2   3  10        422.55        424.49         4.57 o                         
   3   3  10        400.93        397.57         3.91 o                         
   4   3  10          7.47          9.28         2.16 o                         
   5   3  10        389.47        379.51         8.38 o                         
   6   3  10         67.93         77.76         2.22 o                         
   7   3  10        119.29        129.70         2.93 o                         
   8   3  10          0.35          1.25         2.47 o                         
 -15   4  10          2.51          0.63         1.65 o                         
 -14   4  10         17.77         19.31         1.86 o                         
 -13   4  10        117.01        123.30         2.94 o                         
 -12   4  10        253.72        259.12         2.33 o                         
 -11   4  10        344.49        340.80         7.37 o                         
 -10   4  10       1074.78       1014.36        12.75 o                         
  -9   4  10         56.61         55.99         2.04 o                         
  -8   4  10          1.75          0.39         1.31 o                         
  -7   4  10        405.42        434.56         5.76 o                         
  -6   4  10         83.47         92.57         2.25 o                         
  -5   4  10         14.21         15.23         1.56 o                         
  -4   4  10         59.52         58.54         1.63 o                         
  -3   4  10          4.63          9.46         1.67 o                         
  -2   4  10       1988.41       1941.23         9.61 o                         
  -1   4  10        737.99        754.32        15.67 o                         
   0   4  10        262.30        245.74         3.22 o                         
   1   4  10          5.78         11.38         1.99 o                         
   2   4  10         51.53         53.08         4.57 o                         
   3   4  10         34.11         30.39         1.52 o                         
   4   4  10         38.38         40.84         1.90 o                         
   5   4  10         36.04         34.90         1.75 o                         
   6   4  10        725.45        713.90         8.22 o                         
   7   4  10          7.31          3.06         3.85 o                         
   8   4  10        195.08        208.87         3.59 o                         
 -15   5  10         99.95        111.18         7.79 o                         
 -14   5  10          0.84          3.02         2.32 o                         
 -13   5  10          3.87          2.01         1.81 o                         
 -12   5  10        338.19        325.35         3.06 o                         
 -11   5  10         65.70         56.28         2.41 o                         
 -10   5  10          1.54          4.36         1.31 o                         
  -9   5  10        461.53        465.96         3.08 o                         
  -8   5  10        594.94        564.81        10.64 o                         
  -7   5  10        847.83        833.48        19.17 o                         
  -6   5  10          0.88         -1.99         1.99 o                         
  -5   5  10       1091.67       1055.36         7.74 o                         
  -4   5  10       1039.21        988.54        21.74 o                         
  -3   5  10        174.87        160.18         2.54 o                         
  -2   5  10        140.14        139.60         2.43 o                         
  -1   5  10          6.82         11.83         1.38 o                         
   0   5  10         17.06         17.42         3.98 o                         
   1   5  10        320.23        317.96         3.55 o                         
   2   5  10          4.35          7.72         1.38 o                         
   3   5  10        112.20        109.81         2.47 o                         
   4   5  10        308.26        326.57         3.51 o                         
   5   5  10         19.33         18.50         1.70 o                         
   6   5  10         56.23         66.16         8.38 o                         
   7   5  10        120.35        137.05         5.76 o                         
   8   5  10          6.26         13.79         3.08 o                         
 -14   6  10         30.39         30.15         1.76 o                         
 -13   6  10        258.24        278.49         8.00 o                         
 -12   6  10         27.39         26.75         2.12 o                         
 -11   6  10        398.69        425.24         3.85 o                         
 -10   6  10         96.44        123.01         2.76 o                         
  -9   6  10        155.07        138.97         3.70 o                         
  -8   6  10          0.20         -1.82         1.82 o                         
  -7   6  10        172.89        174.71         8.75 o                         
  -6   6  10         94.71         90.15         5.57 o                         
  -5   6  10         16.21         21.77         2.88 o                         
  -4   6  10        173.95        171.27         3.16 o                         
  -3   6  10       1960.25       1894.18        59.51 o                         
  -2   6  10        213.35        204.77         3.16 o                         
  -1   6  10        401.02        400.71         3.96 o                         
   0   6  10          6.14          3.22         1.43 o                         
   1   6  10         58.60         58.94         2.40 o                         
   2   6  10        175.37        174.22         3.08 o                         
   3   6  10         14.78         14.67         1.93 o                         
   4   6  10         29.44         36.53         2.20 o                         
   5   6  10        105.43        110.26         3.02 o                         
   6   6  10         62.08         64.04         6.01 o                         
   7   6  10          4.96          6.94         2.02 o                         
 -14   7  10         45.55         34.33         1.74 o                         
 -13   7  10         15.85         17.05         2.86 o                         
 -12   7  10          9.83         15.35         1.84 o                         
 -11   7  10          0.42          2.01         1.95 o                         
 -10   7  10        516.06        503.55         4.33 o                         
  -9   7  10        153.84        150.38         2.76 o                         
  -8   7  10        276.16        293.38         6.91 o                         
  -7   7  10        214.88        215.53         3.33 o                         
  -6   7  10        165.23        160.85         7.88 o                         
  -5   7  10         50.21         41.69         2.22 o                         
  -4   7  10       1130.36       1109.59        18.86 o                         
  -3   7  10         81.73         73.57         2.62 o                         
  -2   7  10         43.61         42.38         2.22 o                         
  -1   7  10        171.43        157.00         8.00 o                         
   0   7  10        376.45        374.90         7.66 o                         
   1   7  10         64.03         52.83         2.39 o                         
   2   7  10         74.03         72.00         2.82 o                         
   3   7  10        126.56        126.33         2.98 o                         
   4   7  10         67.16         77.37         2.67 o                         
   5   7  10          1.32          4.49         1.84 o                         
   6   7  10        343.86        375.32         5.09 o                         
   7   7  10          7.09          2.02         3.29 o                         
 -13   8  10          9.69         11.28         1.67 o                         
 -12   8  10        117.88        106.07         3.45 o                         
 -11   8  10         80.16         67.70         2.98 o                         
 -10   8  10        142.53        121.95         3.31 o                         
  -9   8  10         39.57         35.83         3.23 o                         
  -8   8  10        165.62        162.98         5.55 o                         
  -7   8  10        378.54        406.99         7.45 o                         
  -6   8  10          2.67          4.32         2.35 o                         
  -5   8  10        122.50        122.53         3.24 o                         
  -4   8  10          1.55          3.27         2.51 o                         
  -3   8  10        236.10        245.53         3.74 o                         
  -2   8  10       1833.54       1780.57         8.13 o                         
  -1   8  10        731.17        732.59        14.54 o                         
   0   8  10        114.45        120.55         3.02 o                         
   1   8  10          1.66          4.25         2.43 o                         
   2   8  10          0.01          1.79         2.32 o                         
   3   8  10        224.37        224.56         3.76 o                         
   4   8  10         18.17         13.90         2.44 o                         
   5   8  10          3.38          3.35         1.93 o                         
   6   8  10          9.88          7.77         1.92 o                         
 -12   9  10         26.87         25.97         2.03 o                         
 -11   9  10          4.29          5.15         1.94 o                         
 -10   9  10          8.29         15.15         2.44 o                         
  -9   9  10         98.36        108.05         3.04 o                         
  -8   9  10        111.51        106.93         2.57 o                         
  -7   9  10        196.66        206.02         6.63 o                         
  -6   9  10        544.70        556.73         5.22 o                         
  -5   9  10        708.40        705.60         5.66 o                         
  -4   9  10        455.39        458.54         7.20 o                         
  -3   9  10          9.32         14.73         2.32 o                         
  -2   9  10         34.96         43.51         2.32 o                         
  -1   9  10        392.62        389.74         4.17 o                         
   0   9  10          6.98          4.48         2.10 o                         
   1   9  10         56.71         65.41         3.43 o                         
   2   9  10        155.04        160.45         3.09 o                         
   3   9  10        207.10        210.33         3.53 o                         
   4   9  10         63.72         76.84         2.63 o                         
   5   9  10        124.04        140.45         2.51 o                         
 -11  10  10         59.93         59.88         3.34 o                         
 -10  10  10        125.19        140.23         3.12 o                         
  -9  10  10        120.69        114.74         2.74 o                         
  -8  10  10         50.64         58.21         3.02 o                         
  -7  10  10         21.31         23.31         2.29 o                         
  -6  10  10         24.70         17.73         2.91 o                         
  -5  10  10          9.82         13.02         2.22 o                         
  -4  10  10        348.84        344.20         4.52 o                         
  -3  10  10         55.62         56.00         3.05 o                         
  -2  10  10          3.91          4.59         2.21 o                         
  -1  10  10        146.90        150.77         4.57 o                         
   0  10  10         11.19          5.44         2.78 o                         
   1  10  10          3.99          8.41         2.11 o                         
   2  10  10        155.96        144.66         5.96 o                         
   3  10  10          7.23          8.50         2.11 o                         
   4  10  10          1.32          4.60         2.10 o                         
 -10  11  10          1.17          3.73         2.92 o                         
  -9  11  10        162.51        185.83         7.04 o                         
  -8  11  10        492.82        458.05         7.09 o                         
  -7  11  10        191.48        214.39         3.42 o                         
  -6  11  10         87.18         65.86         3.48 o                         
  -5  11  10         32.52         32.09         2.94 o                         
  -4  11  10        212.53        238.62         4.13 o                         
  -3  11  10         34.13         27.00         2.47 o                         
  -2  11  10          1.40         -2.25         2.25 o                         
  -1  11  10         82.49         88.07         2.87 o                         
   0  11  10          2.83          0.36         2.40 o                         
   1  11  10         59.02         58.04         2.87 o                         
   2  11  10        212.22        236.55         3.92 o                         
   3  11  10         21.84         33.84         2.89 o                         
  -8  12  10         59.85         47.44         3.30 o                         
  -7  12  10          3.18          2.38         3.47 o                         
  -6  12  10         32.96         35.74         2.64 o                         
  -5  12  10         12.05          6.94         2.98 o                         
  -4  12  10          0.06         -4.32         4.32 o                         
  -3  12  10        287.96        290.36         4.83 o                         
  -2  12  10        512.94        511.50        11.13 o                         
  -1  12  10         23.44         25.50         2.84 o                         
   0  12  10          0.03          7.98         2.80 o                         
   1  12  10        558.54        594.09         5.87 o                         
  -5  13  10        107.74        106.52         3.78 o                         
  -4  13  10          0.83         -2.89         3.11 o                         
  -3  13  10          8.10         15.58         3.55 o                         
  -2  13  10         78.26         64.77         3.99 o                         
 -15   0  11          0.04         -0.36         2.25 o                         
 -13   0  11        528.20        514.98        23.49 o                         
 -11   0  11        143.66        135.51         8.17 o                         
  -9   0  11       1825.62       1815.31        47.18 o                         
  -7   0  11         15.12         15.68         6.17 o                         
  -5   0  11        715.65        790.77        26.88 o                         
  -3   0  11        988.89       1001.30        39.26 o                         
  -1   0  11        593.17        598.82        12.85 o                         
   1   0  11        423.92        362.53        29.24 o                         
   3   0  11        586.55        574.06         6.27 o                         
   5   0  11        120.54        111.01         4.21 o                         
   7   0  11         15.60         13.26         3.49 o                         
 -16   1  11        224.66        226.50         5.65 o                         
 -15   1  11         42.72         41.81         3.49 o                         
 -14   1  11          5.33          7.60         1.95 o                         
 -13   1  11         29.28         32.23         1.93 o                         
 -12   1  11         48.14         48.12         2.25 o                         
 -11   1  11          2.71          2.21         1.38 o                         
 -10   1  11          0.08          0.82         1.73 o                         
  -9   1  11        362.99        315.47         3.00 o                         
  -8   1  11        672.48        636.25        19.96 o                         
  -7   1  11        210.92        190.14         2.06 o                         
  -6   1  11        263.50        241.00         2.51 o                         
  -5   1  11        751.82        695.48        21.04 o                         
  -4   1  11        147.74        141.63         2.52 o                         
  -3   1  11        353.02        386.08         2.41 o                         
  -2   1  11       1010.17       1069.72        12.17 o                         
  -1   1  11        447.78        491.76         5.62 o                         
   0   1  11         38.67         35.09         2.10 o                         
   1   1  11         66.75         69.47         3.13 o                         
   2   1  11        137.81        144.52         2.72 o                         
   3   1  11          2.86          1.43         2.01 o                         
   4   1  11        191.86        206.49         3.37 o                         
   5   1  11        101.08        103.74         3.03 o                         
   6   1  11          7.97         11.59         1.89 o                         
   7   1  11        131.79        145.78         2.90 o                         
   8   1  11         70.05         67.57         3.09 o                         
 -15   2  11        177.83        179.58         2.70 o                         
 -14   2  11        435.74        452.28         5.71 o                         
 -13   2  11          1.38          0.43         1.60 o                         
 -12   2  11        940.22        922.35        24.41 o                         
 -11   2  11          1.96          0.78         1.73 o                         
 -10   2  11        508.82        514.65         4.14 o                         
  -9   2  11         27.20         26.91         1.47 o                         
  -8   2  11          4.80          2.71         1.59 o                         
  -7   2  11        230.28        211.83         2.94 o                         
  -6   2  11        565.49        579.40         9.61 o                         
  -5   2  11        203.46        207.12         2.47 o                         
  -4   2  11        523.10        544.06         3.96 o                         
  -3   2  11         19.10         20.42         3.03 o                         
  -2   2  11       1399.66       1393.42        14.89 o                         
  -1   2  11          4.95          9.37         2.16 o                         
   0   2  11        213.37        248.17         2.51 o                         
   1   2  11       3142.86       2973.35        10.11 o                         
   2   2  11       1540.98       1386.88        11.17 o                         
   3   2  11        102.12         94.87         2.46 o                         
   4   2  11         33.86         38.00         5.96 o                         
   5   2  11         39.57         39.57         2.36 o                         
   6   2  11          1.11         -1.42         2.54 o                         
   7   2  11         82.26         71.21         3.00 o                         
   8   2  11        156.69        165.54        18.30 o                         
 -15   3  11        454.75        455.96         8.89 o                         
 -14   3  11        175.73        172.21         4.42 o                         
 -13   3  11        412.76        409.53         7.79 o                         
 -12   3  11          0.37         -1.38         1.38 o                         
 -11   3  11          1.71          0.16         1.27 o                         
 -10   3  11        394.57        380.00         5.50 o                         
  -9   3  11          0.12          4.08         1.49 o                         
  -8   3  11        412.50        386.24         4.57 o                         
  -7   3  11        355.32        353.70         8.02 o                         
  -6   3  11         64.60         56.34         2.15 o                         
  -5   3  11         80.52         75.70         2.17 o                         
  -4   3  11        648.22        660.51        14.58 o                         
  -3   3  11       1045.38       1079.35         5.16 o                         
  -2   3  11         33.10         30.07         2.51 o                         
  -1   3  11         71.00         79.58         2.32 o                         
   0   3  11         35.52         40.01         2.13 o                         
   1   3  11          5.20          1.30         2.26 o                         
   2   3  11        583.44        605.90         8.58 o                         
   3   3  11        428.88        435.19         4.27 o                         
   4   3  11        691.61        660.73         6.73 o                         
   5   3  11         27.19         30.62         2.36 o                         
   6   3  11          1.61         -0.05         4.21 o                         
   7   3  11        193.78        205.51         5.91 o                         
   8   3  11          1.63          0.28         4.11 o                         
 -15   4  11          0.37          2.64         1.91 o                         
 -14   4  11         56.19         58.33         2.15 o                         
 -13   4  11        113.53        124.62         2.96 o                         
 -12   4  11          0.01         -1.64         1.64 o                         
 -11   4  11        246.56        257.70         3.48 o                         
 -10   4  11          0.16          2.30         1.65 o                         
  -9   4  11        162.85        154.58         3.34 o                         
  -8   4  11        171.32        181.55         2.29 o                         
  -7   4  11         41.87         41.90         3.75 o                         
  -6   4  11          5.26         14.80         1.61 o                         
  -5   4  11         18.08         25.30         1.50 o                         
  -4   4  11         18.22         21.53         1.58 o                         
  -3   4  11         99.88         90.07         3.91 o                         
  -2   4  11        523.61        471.18         4.83 o                         
  -1   4  11        436.45        420.20         9.40 o                         
   0   4  11        491.08        448.51         6.42 o                         
   1   4  11        809.55        790.06         5.25 o                         
   2   4  11         42.04         48.58         2.57 o                         
   3   4  11         18.10         17.68         2.14 o                         
   4   4  11         70.25         73.60         2.88 o                         
   5   4  11        138.40        127.36         3.12 o                         
   6   4  11         17.89         20.62         2.42 o                         
   7   4  11         30.48         44.49         5.60 o                         
 -15   5  11         31.79         36.47         1.94 o                         
 -14   5  11          0.40          4.36         1.78 o                         
 -13   5  11         27.39         30.86         2.33 o                         
 -12   5  11        139.27        140.51         2.35 o                         
 -11   5  11          8.81          4.12         1.91 o                         
 -10   5  11        296.62        315.19         3.55 o                         
  -9   5  11        107.57        102.09         3.49 o                         
  -8   5  11        323.25        325.41         2.92 o                         
  -7   5  11          4.16          3.01         1.33 o                         
  -6   5  11        339.48        303.46         4.32 o                         
  -5   5  11        319.13        289.19         6.48 o                         
  -4   5  11        237.40        247.21         3.31 o                         
  -3   5  11        142.83        117.58         2.98 o                         
  -2   5  11          0.79          0.18         1.84 o                         
  -1   5  11        126.55        149.05         7.55 o                         
   0   5  11        118.27         98.24         2.64 o                         
   1   5  11        230.83        215.53         4.16 o                         
   2   5  11        136.54        131.69         5.99 o                         
   3   5  11         39.23         29.99         2.57 o                         
   4   5  11        402.52        426.71         6.27 o                         
   5   5  11        363.18        355.16         6.37 o                         
   6   5  11          2.28         -0.17         6.63 o                         
   7   5  11          5.77          3.87         2.44 o                         
 -14   6  11         28.01         41.71         2.29 o                         
 -13   6  11         20.69         28.46         2.16 o                         
 -12   6  11        350.80        340.30        11.41 o                         
 -11   6  11        861.46        874.49        10.18 o                         
 -10   6  11         26.89         34.45         2.62 o                         
  -9   6  11         15.31          4.23         2.00 o                         
  -8   6  11        105.28         90.18         2.50 o                         
  -7   6  11         79.79         69.70         2.30 o                         
  -6   6  11        104.14        120.83         2.76 o                         
  -5   6  11          0.02          0.79         2.29 o                         
  -4   6  11        136.33        142.82         2.76 o                         
  -3   6  11        127.40        131.08         2.96 o                         
  -2   6  11        523.25        516.48         9.99 o                         
  -1   6  11        165.01        149.45         3.08 o                         
   0   6  11         66.33         77.68         2.21 o                         
   1   6  11        555.75        529.83         7.76 o                         
   2   6  11          4.88          4.48         2.14 o                         
   3   6  11         97.60        103.65         3.13 o                         
   4   6  11          4.91          5.59         2.22 o                         
   5   6  11         20.16         22.38         4.52 o                         
   6   6  11        176.19        171.58        13.16 o                         
 -13   7  11          8.51          7.19         2.23 o                         
 -12   7  11         15.25         15.17         2.79 o                         
 -11   7  11        164.24        153.60         3.45 o                         
 -10   7  11        188.75        170.55         4.57 o                         
  -9   7  11        183.02        212.18         8.17 o                         
  -8   7  11         79.30         73.98         2.91 o                         
  -7   7  11        719.54        780.33         5.71 o                         
  -6   7  11        136.16        146.54         4.11 o                         
  -5   7  11        104.53        102.95         2.82 o                         
  -4   7  11        373.54        332.05        11.77 o                         
  -3   7  11       1276.52       1248.72        15.98 o                         
  -2   7  11         31.99         37.98         2.11 o                         
  -1   7  11         31.83         27.05         2.14 o                         
   0   7  11          4.91          6.80         2.14 o                         
   1   7  11        157.70        158.66        10.24 o                         
   2   7  11         49.97         53.69         2.39 o                         
   3   7  11        128.06        139.95         3.33 o                         
   4   7  11        241.91        234.49         2.92 o                         
   5   7  11         78.47         80.94         2.69 o                         
   6   7  11         34.63         31.11         2.66 o                         
 -13   8  11        459.99        481.98         4.38 o                         
 -12   8  11        144.61        136.52         4.02 o                         
 -11   8  11         30.21         37.16         2.29 o                         
 -10   8  11        129.67        141.38         5.97 o                         
  -9   8  11        233.50        240.91         3.96 o                         
  -8   8  11        422.04        407.12         4.33 o                         
  -7   8  11          6.36          1.16         2.07 o                         
  -6   8  11         20.28         17.88         1.85 o                         
  -5   8  11        176.11        172.52         3.16 o                         
  -4   8  11         49.27         43.03         4.06 o                         
  -3   8  11         88.23         89.45         3.34 o                         
  -2   8  11         29.53         30.99         2.29 o                         
  -1   8  11         18.33         19.36         2.11 o                         
   0   8  11         31.15         37.15         2.32 o                         
   1   8  11        436.68        445.34         4.30 o                         
   2   8  11         26.54         20.87         2.93 o                         
   3   8  11         22.11         25.25         2.43 o                         
   4   8  11          7.94         15.20         2.54 o                         
   5   8  11         10.21         12.15         2.04 o                         
 -12   9  11         53.33         57.83         2.61 o                         
 -11   9  11         10.88          4.15         2.42 o                         
 -10   9  11          1.13          2.35         2.50 o                         
  -9   9  11         93.07         99.29         2.79 o                         
  -8   9  11        808.00        865.33        10.02 o                         
  -7   9  11        228.38        225.99         3.77 o                         
  -6   9  11          0.21          4.94         2.50 o                         
  -5   9  11        188.34        201.94         3.85 o                         
  -4   9  11        269.84        291.37         4.09 o                         
  -3   9  11         48.86         51.78         2.82 o                         
  -2   9  11         36.14         37.77         2.71 o                         
  -1   9  11         39.45         28.59         3.20 o                         
   0   9  11          0.13          3.98         3.97 o                         
   1   9  11         16.49         26.28         3.06 o                         
   2   9  11        172.28        171.98         3.13 o                         
   3   9  11         68.24         67.00         4.62 o                         
   4   9  11        276.51        280.08         4.14 o                         
 -11  10  11         18.15         22.94         4.00 o                         
 -10  10  11          0.35          3.27         2.52 o                         
  -9  10  11        216.10        238.70         3.83 o                         
  -8  10  11         31.32         22.81         2.90 o                         
  -7  10  11          0.82          1.79         1.96 o                         
  -6  10  11         51.11         58.72         3.24 o                         
  -5  10  11         56.29         71.69         6.27 o                         
  -4  10  11        349.49        332.66         4.83 o                         
  -3  10  11        121.12        119.99         6.27 o                         
  -2  10  11        130.92        131.43         3.45 o                         
  -1  10  11         12.24         12.61         2.33 o                         
   0  10  11         12.36         15.35         3.29 o                         
   1  10  11         44.88         48.69         2.52 o                         
   2  10  11        142.91        141.37         3.19 o                         
   3  10  11          7.16          6.78         1.91 o                         
  -9  11  11          1.63          2.17         3.05 o                         
  -8  11  11         42.51         38.25         3.29 o                         
  -7  11  11        314.22        321.66         4.11 o                         
  -6  11  11          5.21         10.67         3.20 o                         
  -5  11  11        110.51        122.23         3.07 o                         
  -4  11  11         23.22         20.05         3.31 o                         
  -3  11  11         43.96         52.82         2.64 o                         
  -2  11  11         22.34         21.14         2.98 o                         
  -1  11  11          0.25          5.71         2.41 o                         
   0  11  11          5.30          6.46         3.19 o                         
   1  11  11         94.01         88.86         3.40 o                         
   2  11  11         18.71         24.22         4.73 o                         
  -7  12  11         19.73         12.72         2.75 o                         
  -6  12  11          1.40          1.50         2.98 o                         
  -5  12  11        110.85         98.10         3.96 o                         
  -4  12  11        143.34        130.56         4.02 o                         
  -3  12  11         17.53         21.92         3.28 o                         
  -2  12  11         44.31         52.29         3.45 o                         
  -1  12  11         98.12        115.75         3.88 o                         
 -14   0  12        169.73        169.03         7.04 o                         
 -12   0  12        133.28        127.96        13.31 o                         
 -10   0  12        327.21        339.01         4.99 o                         
  -8   0  12       2795.88       2755.38        51.44 o                         
  -6   0  12       2770.45       2646.54       177.41 o                         
  -4   0  12          5.91         22.41        11.05 o                         
  -2   0  12        649.50        577.33        53.81 o                         
   0   0  12        665.84        646.33        12.18 o                         
   2   0  12         53.34         61.98         3.80 o                         
   4   0  12        170.35        162.51         4.21 o                         
   6   0  12         11.89         14.39         2.98 o                         
 -15   1  12          5.58          8.59         3.67 o                         
 -14   1  12          2.42          5.82         1.96 o                         
 -13   1  12         81.12         90.33         2.43 o                         
 -12   1  12         17.30         18.69         1.42 o                         
 -11   1  12          0.02          2.29         1.78 o                         
 -10   1  12         12.03         13.57         2.81 o                         
  -9   1  12          4.34          9.45         1.43 o                         
  -8   1  12       1088.82       1117.41        13.05 o                         
  -7   1  12       2316.15       2339.32        50.31 o                         
  -6   1  12        476.45        455.74         4.14 o                         
  -5   1  12        680.27        724.20         6.39 o                         
  -4   1  12        147.97        138.75         2.16 o                         
  -3   1  12         88.17         72.57         1.52 o                         
  -2   1  12        107.15        120.48         4.16 o                         
  -1   1  12          7.97          4.90         1.79 o                         
   0   1  12          5.38          3.13         1.82 o                         
   1   1  12         15.30         13.11         3.84 o                         
   2   1  12         92.98        105.60         2.74 o                         
   3   1  12        587.30        604.49        12.44 o                         
   4   1  12         29.80         38.91         2.43 o                         
   5   1  12         10.64          4.70         2.93 o                         
   6   1  12          4.08          3.21         4.27 o                         
   7   1  12          1.90          1.95         2.52 o                         
 -15   2  12        120.69        116.37         2.50 o                         
 -14   2  12         54.32         45.38         1.84 o                         
 -13   2  12        210.43        220.55         2.69 o                         
 -12   2  12          0.90          4.43         1.53 o                         
 -11   2  12         20.13         20.07         1.93 o                         
 -10   2  12         66.62         59.36         1.80 o                         
  -9   2  12        454.83        463.23         3.54 o                         
  -8   2  12         39.56         26.82         2.19 o                         
  -7   2  12        318.79        291.94         6.04 o                         
  -6   2  12        291.58        292.05         3.81 o                         
  -5   2  12        530.01        521.97         3.52 o                         
  -4   2  12        341.28        348.81         3.07 o                         
  -3   2  12         20.68         17.10         1.57 o                         
  -2   2  12         64.79         66.39         5.13 o                         
  -1   2  12       1810.94       1754.44        38.86 o                         
   0   2  12          0.00          2.57         1.60 o                         
   1   2  12          1.22         -2.16         2.16 o                         
   2   2  12        334.69        334.99         4.06 o                         
   3   2  12         26.03         32.44         2.51 o                         
   4   2  12         58.84         60.27         2.41 o                         
   5   2  12          2.73          8.75         4.47 o                         
   6   2  12         31.00         31.40         2.81 o                         
   7   2  12        160.36        144.53         3.66 o                         
 -15   3  12        222.64        230.12         3.10 o                         
 -14   3  12         17.93         24.73         2.05 o                         
 -13   3  12          0.01         -1.99         1.99 o                         
 -12   3  12         23.59         25.35         2.83 o                         
 -11   3  12         10.27         15.22         2.05 o                         
 -10   3  12        137.35        136.04         2.23 o                         
  -9   3  12         48.11         40.99         1.78 o                         
  -8   3  12         30.63         40.08         2.04 o                         
  -7   3  12        160.47        170.03         6.68 o                         
  -6   3  12        195.28        185.26         3.38 o                         
  -5   3  12         87.84         75.38         2.67 o                         
  -4   3  12        112.10        127.40         2.98 o                         
  -3   3  12          0.03          2.93         1.58 o                         
  -2   3  12         16.51         11.70         1.69 o                         
  -1   3  12        194.99        183.28         3.13 o                         
   0   3  12          0.15          1.42         1.72 o                         
   1   3  12        200.89        198.18         3.34 o                         
   2   3  12          3.71         -2.57         2.57 o                         
   3   3  12         25.72         29.69         2.21 o                         
   4   3  12        165.39        159.74         3.31 o                         
   5   3  12        162.17        152.56         3.46 o                         
   6   3  12          6.38          2.46         2.47 o                         
   7   3  12        226.04        240.16         9.15 o                         
 -15   4  12          3.37          6.87         1.85 o                         
 -14   4  12        222.10        236.46         4.35 o                         
 -13   4  12         17.99         18.96         2.00 o                         
 -12   4  12        156.13        150.56         3.01 o                         
 -11   4  12         49.16         53.37         1.94 o                         
 -10   4  12         72.46         76.61         4.57 o                         
  -9   4  12         49.13         41.38         3.43 o                         
  -8   4  12        262.13        242.95         3.63 o                         
  -7   4  12        133.09        125.55         2.34 o                         
  -6   4  12          2.09          3.96         1.69 o                         
  -5   4  12        270.30        278.89         4.06 o                         
  -4   4  12         12.64         17.65         2.02 o                         
  -3   4  12        181.21        176.23         3.08 o                         
  -2   4  12        203.90        198.75         4.27 o                         
  -1   4  12        165.17        152.64         2.96 o                         
   0   4  12         90.07         90.09         2.74 o                         
   1   4  12        372.57        361.48         7.80 o                         
   2   4  12          9.18          5.55         1.81 o                         
   3   4  12         37.49         38.39         2.79 o                         
   4   4  12         41.20         28.64         2.88 o                         
   5   4  12          0.39         -1.76         4.16 o                         
   6   4  12        106.17        117.75         5.29 o                         
 -14   5  12          0.26          3.97         2.24 o                         
 -13   5  12          7.66         15.66         2.53 o                         
 -12   5  12         37.69         36.29         2.18 o                         
 -11   5  12         65.55         75.29         4.78 o                         
 -10   5  12         50.80         44.44         2.64 o                         
  -9   5  12        224.98        224.60         3.25 o                         
  -8   5  12          5.98         10.09         1.75 o                         
  -7   5  12         17.09         14.98         1.72 o                         
  -6   5  12        278.05        288.52         2.90 o                         
  -5   5  12        350.64        343.28         3.42 o                         
  -4   5  12        217.38        188.12         3.52 o                         
  -3   5  12        221.87        225.19         4.52 o                         
  -2   5  12        133.16        127.20         3.23 o                         
  -1   5  12          7.01          2.50         1.89 o                         
   0   5  12         41.08         32.75         3.49 o                         
   1   5  12         86.55         90.99         4.42 o                         
   2   5  12         41.41         32.69         2.54 o                         
   3   5  12        188.50        188.12         4.85 o                         
   4   5  12         41.67         41.53         2.57 o                         
   5   5  12        263.48        257.75         5.76 o                         
   6   5  12          0.38         -2.61         2.61 o                         
 -14   6  12          3.14          1.04         2.34 o                         
 -13   6  12        327.89        348.67         4.02 o                         
 -12   6  12        257.14        252.16         3.78 o                         
 -11   6  12          7.52          4.75         2.12 o                         
 -10   6  12         64.34         68.39         2.83 o                         
  -9   6  12         46.84         49.54         2.54 o                         
  -8   6  12         74.02         79.73         2.83 o                         
  -7   6  12        102.89         84.60         2.70 o                         
  -6   6  12         62.19         65.64         3.34 o                         
  -5   6  12         31.74         40.52         4.78 o                         
  -4   6  12         12.34         20.99         2.76 o                         
  -3   6  12        113.96        108.85         6.17 o                         
  -2   6  12         44.29         43.78         2.25 o                         
  -1   6  12        224.87        227.22         3.37 o                         
   0   6  12          0.92          2.11         2.33 o                         
   1   6  12         13.74          7.56         2.05 o                         
   2   6  12          3.06          7.36         2.62 o                         
   3   6  12          7.73          5.07         2.30 o                         
   4   6  12         90.52         79.74         2.98 o                         
   5   6  12          4.50          6.45         2.61 o                         
 -13   7  12         73.48         70.36         2.79 o                         
 -12   7  12         25.16         29.47         2.60 o                         
 -11   7  12        180.70        171.92         4.99 o                         
 -10   7  12        403.74        368.85         5.15 o                         
  -9   7  12         18.27         10.70         2.02 o                         
  -8   7  12         29.23         28.39         2.51 o                         
  -7   7  12          0.35         -1.32         1.87 o                         
  -6   7  12         58.18         60.71         2.98 o                         
  -5   7  12         80.65         80.28         3.05 o                         
  -4   7  12         85.67         94.70         2.99 o                         
  -3   7  12        153.26        144.69         6.58 o                         
  -2   7  12         75.55         68.21         4.26 o                         
  -1   7  12          6.35          3.95         2.13 o                         
   0   7  12        202.68        210.97         3.15 o                         
   1   7  12          2.06         -0.46         1.99 o                         
   2   7  12          6.03          4.70         2.17 o                         
   3   7  12         65.69         63.06         2.44 o                         
   4   7  12        466.39        451.54        11.56 o                         
   5   7  12         50.26         62.22         2.48 o                         
 -12   8  12         60.33         64.88         2.54 o                         
 -11   8  12         50.34         61.21         2.48 o                         
 -10   8  12        257.96        245.24         3.87 o                         
  -9   8  12         75.34         75.13         2.67 o                         
  -8   8  12         42.40         50.10         2.49 o                         
  -7   8  12         50.65         50.39         3.09 o                         
  -6   8  12        274.24        305.81        13.57 o                         
  -5   8  12         10.21          6.28         2.87 o                         
  -4   8  12         62.57         59.37         3.13 o                         
  -3   8  12         33.15         27.21         3.03 o                         
  -2   8  12         38.54         45.53         2.43 o                         
  -1   8  12        209.26        214.35         2.92 o                         
   0   8  12         38.47         48.47         2.86 o                         
   1   8  12         83.61         87.53         3.04 o                         
   2   8  12        196.11        178.95         3.87 o                         
   3   8  12        110.55        120.24         2.98 o                         
   4   8  12         70.66         54.34         2.72 o                         
 -11   9  12         27.30         44.62         2.97 o                         
 -10   9  12         59.91         58.89         3.38 o                         
  -9   9  12        161.25        133.72         3.74 o                         
  -8   9  12         15.10         18.55         2.69 o                         
  -7   9  12        411.55        440.55         5.16 o                         
  -6   9  12          1.89          4.41         2.09 o                         
  -5   9  12        209.35        200.06         4.14 o                         
  -4   9  12        160.22        165.47         4.57 o                         
  -3   9  12          0.30          0.16         1.77 o                         
  -2   9  12        104.58        113.52         3.16 o                         
  -1   9  12        261.61        264.05         4.54 o                         
   0   9  12        159.73        157.77         3.20 o                         
   1   9  12        113.73        110.91         3.24 o                         
   2   9  12         54.15         53.15         2.91 o                         
   3   9  12         70.48         65.91         2.76 o                         
 -10  10  12         99.22         98.36         6.06 o                         
  -9  10  12        305.81        289.70         5.14 o                         
  -8  10  12          3.34         10.24         3.52 o                         
  -7  10  12        417.44        455.47         5.81 o                         
  -6  10  12         14.81         18.71         3.38 o                         
  -5  10  12        149.45        154.85         3.38 o                         
  -4  10  12        105.52         89.27         3.43 o                         
  -3  10  12          3.94          9.19         3.33 o                         
  -2  10  12         12.01         18.96         2.58 o                         
  -1  10  12          5.95          4.21         2.65 o                         
   0  10  12        175.53        165.49         3.39 o                         
   1  10  12         84.86         87.14         3.75 o                         
   2  10  12          4.91          5.29         3.21 o                         
  -8  11  12        222.68        221.87         3.67 o                         
  -7  11  12          6.91         -0.06         2.72 o                         
  -6  11  12         60.64         68.93         3.51 o                         
  -5  11  12          0.66         -2.12         2.72 o                         
  -4  11  12        367.71        369.50        11.97 o                         
  -3  11  12          0.04          3.36         2.61 o                         
  -2  11  12          4.75          9.78         3.00 o                         
  -1  11  12          7.81          9.72         2.81 o                         
   0  11  12          0.88         -2.60         2.60 o                         
 -15   0  13         96.98         78.86        10.48 o                         
 -13   0  13         14.00          6.99         2.10 o                         
 -11   0  13        112.09        122.00        19.58 o                         
  -9   0  13          1.86          4.57         2.15 o                         
  -7   0  13         83.86         95.30         3.39 o                         
  -5   0  13         39.84         40.71         5.96 o                         
  -3   0  13         82.65         93.03         4.83 o                         
  -1   0  13         31.03         31.76         3.34 o                         
   1   0  13        120.89        124.06         5.14 o                         
   3   0  13        144.94        163.02         5.34 o                         
   5   0  13         48.55         46.36         4.32 o                         
 -15   1  13          2.14          0.84         1.94 o                         
 -14   1  13          0.70          1.30         1.86 o                         
 -13   1  13         37.79         47.00         2.54 o                         
 -12   1  13         13.79         13.39         2.30 o                         
 -11   1  13       1132.77       1143.99         7.60 o                         
 -10   1  13        813.15        861.42        23.60 o                         
  -9   1  13        404.04        434.27         3.95 o                         
  -8   1  13        404.60        428.90         4.59 o                         
  -7   1  13        112.51        119.92         2.38 o                         
  -6   1  13         59.62         62.92         4.09 o                         
  -5   1  13        120.55        131.70         2.81 o                         
  -4   1  13         12.08          3.76         1.63 o                         
  -3   1  13          0.00          2.65         2.05 o                         
  -2   1  13         79.91         82.34         2.10 o                         
  -1   1  13         13.59         20.15         1.61 o                         
   0   1  13         19.32         24.35         2.01 o                         
   1   1  13        193.79        206.64         5.14 o                         
   2   1  13        108.15        109.93         5.09 o                         
   3   1  13         56.64         61.58         5.86 o                         
   4   1  13        158.49        167.57         9.76 o                         
   5   1  13         62.35         66.37         6.63 o                         
   6   1  13          1.52         -0.42         3.34 o                         
 -15   2  13         40.08         48.58         4.32 o                         
 -14   2  13          1.81          5.21         2.04 o                         
 -13   2  13        150.04        147.96         2.83 o                         
 -12   2  13        301.55        289.57         4.92 o                         
 -11   2  13        162.39        164.73         2.55 o                         
 -10   2  13         96.69        100.22         2.88 o                         
  -9   2  13        270.74        260.53         3.12 o                         
  -8   2  13          0.01          6.33         1.99 o                         
  -7   2  13          7.63          5.94         1.71 o                         
  -6   2  13          3.44          0.71         2.10 o                         
  -5   2  13         40.47         39.78         2.01 o                         
  -4   2  13        206.82        216.25         3.23 o                         
  -3   2  13          2.18         -0.81         1.41 o                         
  -2   2  13        272.37        270.91         6.31 o                         
  -1   2  13        429.97        442.32         4.41 o                         
   0   2  13          0.70          0.08         2.43 o                         
   1   2  13        160.62        144.80         6.27 o                         
   2   2  13        114.76        116.03         2.86 o                         
   3   2  13        178.46        183.04         3.06 o                         
   4   2  13        322.35        306.32        16.45 o                         
   5   2  13          1.80          0.11         2.51 o                         
   6   2  13         17.58         21.90         4.52 o                         
 -15   3  13         54.27         64.39         2.58 o                         
 -14   3  13         11.61         15.15         2.58 o                         
 -13   3  13         25.75         30.64         2.51 o                         
 -12   3  13         41.33         43.13         2.17 o                         
 -11   3  13         12.49         14.14         2.26 o                         
 -10   3  13         50.59         51.90         2.23 o                         
  -9   3  13        107.91        115.18         2.68 o                         
  -8   3  13         47.64         51.14         2.10 o                         
  -7   3  13        382.14        390.15         3.71 o                         
  -6   3  13          1.77          3.80         1.88 o                         
  -5   3  13        449.37        415.27        13.05 o                         
  -4   3  13        121.76        115.87         2.88 o                         
  -3   3  13         85.02         68.42         2.22 o                         
  -2   3  13        220.47        231.78         3.45 o                         
  -1   3  13         13.92          6.91         3.65 o                         
   0   3  13         19.27         21.39         3.75 o                         
   1   3  13        776.39        821.31         5.85 o                         
   2   3  13        196.67        171.46         6.35 o                         
   3   3  13        111.06        119.54         3.23 o                         
   4   3  13         17.72         18.68         2.62 o                         
   5   3  13          2.71          3.95         4.63 o                         
   6   3  13          0.95          2.26         3.91 o                         
 -14   4  13         82.85         89.44         3.33 o                         
 -13   4  13        107.36        114.35         4.93 o                         
 -12   4  13          1.04         -0.53         1.97 o                         
 -11   4  13        185.64        177.46         3.38 o                         
 -10   4  13         61.43         67.80         2.70 o                         
  -9   4  13        408.49        410.95         3.54 o                         
  -8   4  13        190.04        191.59         2.78 o                         
  -7   4  13        109.40        100.54         8.69 o                         
  -6   4  13         19.54         24.11         2.29 o                         
  -5   4  13         83.34         83.24         6.68 o                         
  -4   4  13         11.89          7.76         1.93 o                         
  -3   4  13        402.13        403.79         4.54 o                         
  -2   4  13        280.46        284.34         4.52 o                         
  -1   4  13        390.81        394.45         3.62 o                         
   0   4  13          0.18         -0.75         1.84 o                         
   1   4  13        213.83        224.77         3.38 o                         
   2   4  13        117.40        120.03         3.31 o                         
   3   4  13          2.30          4.59         2.19 o                         
   4   4  13        140.99        140.75         3.41 o                         
   5   4  13         48.66         48.59         3.33 o                         
 -14   5  13         66.35         75.07         3.13 o                         
 -13   5  13         24.55         17.99         3.27 o                         
 -12   5  13         49.00         50.52         2.32 o                         
 -11   5  13         42.13         39.77         3.80 o                         
 -10   5  13        126.16        117.11         2.48 o                         
  -9   5  13         61.54         55.87         2.72 o                         
  -8   5  13         72.71         90.65         2.36 o                         
  -7   5  13         60.12         57.67         2.43 o                         
  -6   5  13        133.21        139.68         4.31 o                         
  -5   5  13        263.94        255.25         6.53 o                         
  -4   5  13          5.76         10.73         1.96 o                         
  -3   5  13          1.05          5.61         2.25 o                         
  -2   5  13         53.49         53.31         2.64 o                         
  -1   5  13         42.03         47.90         2.63 o                         
   0   5  13        235.34        237.43         4.08 o                         
   1   5  13        200.19        224.96         3.54 o                         
   2   5  13        555.93        568.01         5.16 o                         
   3   5  13         15.85         13.98         2.35 o                         
   4   5  13        114.99        128.62         3.31 o                         
   5   5  13        165.38        177.74         3.81 o                         
 -13   6  13          1.42          3.86         3.62 o                         
 -12   6  13         67.71         76.00         6.29 o                         
 -11   6  13        193.02        194.40         6.01 o                         
 -10   6  13        411.96        444.07         4.54 o                         
  -9   6  13         65.07         61.92         3.10 o                         
  -8   6  13         17.01         12.54         2.40 o                         
  -7   6  13          4.40          3.02         2.87 o                         
  -6   6  13         23.10         26.55         2.80 o                         
  -5   6  13         85.68         90.35         2.69 o                         
  -4   6  13          2.37         -0.74         2.36 o                         
  -3   6  13          0.73          8.04         4.73 o                         
  -2   6  13        857.17        898.16        14.18 o                         
  -1   6  13          0.33          0.48         2.07 o                         
   0   6  13         90.72         78.59         2.85 o                         
   1   6  13        111.64        113.12         3.27 o                         
   2   6  13         21.91         16.05         2.36 o                         
   3   6  13         93.21         92.38         3.75 o                         
   4   6  13          7.76         18.85         2.86 o                         
 -13   7  13         37.78         38.12         3.08 o                         
 -12   7  13         94.25         94.20         4.11 o                         
 -11   7  13          1.65         -2.96         2.96 o                         
 -10   7  13        158.12        145.25         4.25 o                         
  -9   7  13        267.12        265.87         8.17 o                         
  -8   7  13         66.18         61.91         2.94 o                         
  -7   7  13        182.07        188.61         5.81 o                         
  -6   7  13        220.67        259.73         4.83 o                         
  -5   7  13        166.65        175.75         3.37 o                         
  -4   7  13         91.57        107.98         3.02 o                         
  -3   7  13         97.46        101.49         3.07 o                         
  -2   7  13        994.81        981.32         6.97 o                         
  -1   7  13          3.65          4.12         2.57 o                         
   0   7  13        724.87        772.43         6.04 o                         
   1   7  13         36.57         43.66         2.67 o                         
   2   7  13          0.09          7.50         2.69 o                         
   3   7  13         14.75         15.51         2.42 o                         
   4   7  13        124.93        131.53         3.96 o                         
 -12   8  13          3.54          5.03         2.52 o                         
 -11   8  13        169.99        183.91         4.10 o                         
 -10   8  13          4.86         10.91         2.57 o                         
  -9   8  13         32.57         33.68         3.28 o                         
  -8   8  13        102.87        107.17         3.10 o                         
  -7   8  13        177.34        191.23         4.01 o                         
  -6   8  13         23.97         19.29         2.69 o                         
  -5   8  13        474.24        489.24         4.71 o                         
  -4   8  13        429.32        481.23         5.19 o                         
  -3   8  13        271.48        281.13         4.39 o                         
  -2   8  13        134.09        131.37         3.45 o                         
  -1   8  13        570.94        588.34         6.89 o                         
   0   8  13        259.32        258.70         5.91 o                         
   1   8  13         57.77         40.77         3.24 o                         
   2   8  13         69.87         59.71         4.78 o                         
   3   8  13          6.75         11.56         2.61 o                         
 -11   9  13         20.27         19.35         3.16 o                         
 -10   9  13        191.49        160.47         3.46 o                         
  -9   9  13        197.90        232.42         5.09 o                         
  -8   9  13        114.56        128.73         4.73 o                         
  -7   9  13        253.57        262.41         4.47 o                         
  -6   9  13          0.24          4.99         5.09 o                         
  -5   9  13        117.51        121.75         3.41 o                         
  -4   9  13         87.30         74.02         3.89 o                         
  -3   9  13         64.81         72.78         3.28 o                         
  -2   9  13          1.62          1.21         3.29 o                         
  -1   9  13         18.76         18.06         2.43 o                         
   0   9  13          0.83          0.39         2.68 o                         
   1   9  13          7.38          9.40         3.19 o                         
   2   9  13          1.85         -1.89         3.02 o                         
  -9  10  13          2.97          4.69         2.88 o                         
  -8  10  13        203.48        187.73         5.04 o                         
  -7  10  13          0.26         -1.43         3.05 o                         
  -6  10  13        405.62        397.86         5.77 o                         
  -5  10  13         13.03          4.24         3.55 o                         
  -4  10  13        260.66        279.29         4.71 o                         
  -3  10  13          4.62          3.68         3.31 o                         
  -2  10  13         49.73         46.31         4.79 o                         
  -1  10  13         51.33         43.44         3.28 o                         
   0  10  13          3.75          2.29         2.53 o                         
  -6  11  13         92.83         92.69         4.54 o                         
  -5  11  13          7.30          7.23         3.84 o                         
  -4  11  13         35.46         43.11         3.55 o                         
  -3  11  13        128.50        127.96         4.47 o                         
 -14   0  14         78.93         97.37         7.50 o                         
 -12   0  14        457.46        436.08         4.75 o                         
 -10   0  14         17.10         20.68         3.29 o                         
  -8   0  14        188.56        207.35         4.93 o                         
  -6   0  14          0.13          3.49         4.11 o                         
  -4   0  14          3.96          4.01         4.32 o                         
  -2   0  14        201.62        212.16         6.84 o                         
   0   0  14         95.28         81.34         3.34 o                         
   2   0  14         79.67         71.23         4.01 o                         
   4   0  14          0.40          0.51         3.49 o                         
 -14   1  14         19.06         24.17         2.19 o                         
 -13   1  14         21.97         15.58         2.49 o                         
 -12   1  14         66.67         63.00         3.37 o                         
 -11   1  14         94.23         96.46         2.69 o                         
 -10   1  14        673.81        692.39         9.62 o                         
  -9   1  14        101.39        112.75         4.37 o                         
  -8   1  14         14.59         12.25         2.11 o                         
  -7   1  14        241.32        247.41        11.59 o                         
  -6   1  14         45.15         56.27         3.53 o                         
  -5   1  14          2.31          4.02         2.27 o                         
  -4   1  14         68.71         59.78         2.43 o                         
  -3   1  14        121.39        120.27         2.61 o                         
  -2   1  14          2.18          7.04         3.94 o                         
  -1   1  14        182.48        193.66         2.87 o                         
   0   1  14         22.69         21.36         2.00 o                         
   1   1  14        672.59        676.00         5.48 o                         
   2   1  14          3.73          3.07         2.20 o                         
   3   1  14          0.09         -2.90         2.90 o                         
   4   1  14         40.98         42.73         4.63 o                         
   5   1  14         42.50         44.64         5.14 o                         
 -14   2  14        234.21        247.37         3.54 o                         
 -13   2  14        169.85        159.57         3.01 o                         
 -12   2  14         24.50         24.77         3.04 o                         
 -11   2  14         16.94          5.36         2.44 o                         
 -10   2  14          0.26          0.22         2.23 o                         
  -9   2  14        173.53        169.35         2.82 o                         
  -8   2  14        186.97        185.57         2.98 o                         
  -7   2  14         13.08         11.94         2.11 o                         
  -6   2  14         16.68         17.50         2.21 o                         
  -5   2  14        119.05        126.33         3.34 o                         
  -4   2  14          0.07          0.43         1.46 o                         
  -3   2  14         96.14        103.70         3.01 o                         
  -2   2  14          1.81          0.71         2.03 o                         
  -1   2  14        340.78        361.16         4.90 o                         
   0   2  14         63.07         54.97         2.57 o                         
   1   2  14          0.05          4.24         2.14 o                         
   2   2  14         16.25         15.92         3.02 o                         
   3   2  14         47.51         41.01         3.31 o                         
   4   2  14         30.37         26.34         3.43 o                         
   5   2  14         75.54         86.32         3.70 o                         
 -14   3  14          9.61         12.05         1.83 o                         
 -13   3  14         16.31         13.01         2.12 o                         
 -12   3  14        258.31        234.74         4.14 o                         
 -11   3  14         16.25         20.80         2.46 o                         
 -10   3  14          0.15          3.59         1.78 o                         
  -9   3  14         36.93         42.07         2.65 o                         
  -8   3  14        172.91        182.35         5.29 o                         
  -7   3  14          0.48         -1.69         1.69 o                         
  -6   3  14        122.89        121.56         2.64 o                         
  -5   3  14          1.14          3.10         2.67 o                         
  -4   3  14        137.45        136.95         3.02 o                         
  -3   3  14          1.97          5.93         2.72 o                         
  -2   3  14        573.07        606.00         4.29 o                         
  -1   3  14         10.38         15.76         2.49 o                         
   0   3  14        368.47        384.05         4.66 o                         
   1   3  14        381.99        336.06         4.39 o                         
   2   3  14         96.60         89.33         3.34 o                         
   3   3  14          0.04         -1.93         2.72 o                         
   4   3  14        131.84        128.90         3.38 o                         
 -14   4  14          1.87         -1.52         2.43 o                         
 -13   4  14          4.02          5.45         2.91 o                         
 -12   4  14        567.17        552.10         4.34 o                         
 -11   4  14          7.84          8.37         2.19 o                         
 -10   4  14          2.44          0.69         2.30 o                         
  -9   4  14        147.17        131.37         2.74 o                         
  -8   4  14         16.91         15.56         3.50 o                         
  -7   4  14          0.04         -1.64         1.64 o                         
  -6   4  14          9.88          8.71         1.47 o                         
  -5   4  14          0.45          5.14         1.92 o                         
  -4   4  14        629.00        656.07        11.92 o                         
  -3   4  14         68.94         74.50         2.69 o                         
  -2   4  14        157.18        166.05         3.54 o                         
  -1   4  14         17.37         27.13         7.19 o                         
   0   4  14          6.06         11.41         2.40 o                         
   1   4  14        148.39        145.69         3.97 o                         
   2   4  14         84.32         78.23         3.20 o                         
   3   4  14         56.16         46.49         2.98 o                         
   4   4  14        103.01        102.44         3.45 o                         
 -13   5  14          1.07         -1.83         2.14 o                         
 -12   5  14         28.95         27.66         2.80 o                         
 -11   5  14         53.92         57.37         3.18 o                         
 -10   5  14        122.65        109.90         4.11 o                         
  -9   5  14         93.37        104.73         2.70 o                         
  -8   5  14        105.84        106.43         3.45 o                         
  -7   5  14         91.03        108.15         7.10 o                         
  -6   5  14        282.55        293.74         3.99 o                         
  -5   5  14         45.64         38.42         5.04 o                         
  -4   5  14          2.28          7.67         2.59 o                         
  -3   5  14          6.63         11.27         1.93 o                         
  -2   5  14         32.53         33.44         2.81 o                         
  -1   5  14          0.52         -2.41         2.58 o                         
   0   5  14         54.09         55.01         3.32 o                         
   1   5  14        108.41        116.57         3.28 o                         
   2   5  14          1.15          8.44         2.78 o                         
   3   5  14        127.26        134.47         3.43 o                         
   4   5  14         61.11         75.60         3.55 o                         
 -13   6  14        140.68        147.49         3.18 o                         
 -12   6  14         76.34         73.76         3.67 o                         
 -11   6  14          5.88         -0.24         2.29 o                         
 -10   6  14         56.67         51.10         2.40 o                         
  -9   6  14         17.66         11.99         2.98 o                         
  -8   6  14          9.16          0.03         2.93 o                         
  -7   6  14         38.82         37.36         3.08 o                         
  -6   6  14         69.54         76.21         5.85 o                         
  -5   6  14        460.01        435.69         5.27 o                         
  -4   6  14         20.94         30.81         2.67 o                         
  -3   6  14        107.34        114.36         3.13 o                         
  -2   6  14         99.37        101.56         3.66 o                         
  -1   6  14         84.71         75.93         3.27 o                         
   0   6  14         42.77         42.10         3.75 o                         
   1   6  14         64.98         56.43         2.98 o                         
   2   6  14         50.92         52.09         5.52 o                         
   3   6  14          7.60         19.69         2.57 o                         
 -12   7  14         11.82         17.16         3.81 o                         
 -11   7  14          0.00         -2.19         2.54 o                         
 -10   7  14          0.04         -2.96         2.96 o                         
  -9   7  14          6.03          3.01         2.65 o                         
  -8   7  14         64.14         81.30         3.47 o                         
  -7   7  14          9.91          6.08         2.68 o                         
  -6   7  14         25.30         32.70         2.50 o                         
  -5   7  14        140.45        137.92         6.78 o                         
  -4   7  14          8.79         14.08         2.74 o                         
  -3   7  14        104.11         99.63         3.35 o                         
  -2   7  14        567.93        563.28         6.71 o                         
  -1   7  14         77.46         82.14         4.57 o                         
   0   7  14          5.40          5.65         2.80 o                         
   1   7  14         21.70         18.26         2.49 o                         
   2   7  14          0.25         -0.01         2.46 o                         
 -11   8  14         14.05         11.63         3.30 o                         
 -10   8  14         11.47         11.59         2.51 o                         
  -9   8  14        108.55        107.51         3.16 o                         
  -8   8  14          1.69          0.07         3.85 o                         
  -7   8  14         13.73         19.82         3.18 o                         
  -6   8  14         18.87         20.62         3.04 o                         
  -5   8  14         40.83         53.69         2.97 o                         
  -4   8  14        566.58        551.82        16.95 o                         
  -3   8  14        193.62        201.75        11.05 o                         
  -2   8  14          4.89          6.46         3.11 o                         
  -1   8  14          4.68          3.43         2.49 o                         
   0   8  14         31.22         34.29         2.94 o                         
   1   8  14        134.75        132.54         4.49 o                         
  -9   9  14         63.45         68.40         3.45 o                         
  -8   9  14         24.49         20.60         3.11 o                         
  -7   9  14        712.09        708.25         6.66 o                         
  -6   9  14        170.29        183.23         4.88 o                         
  -5   9  14         55.70         48.47         3.08 o                         
  -4   9  14          1.10          3.59         2.91 o                         
  -3   9  14        159.22        148.38        10.23 o                         
  -2   9  14          1.03         -3.25         3.47 o                         
  -1   9  14         27.30         19.35         3.24 o                         
   0   9  14          1.74          1.54         2.26 o                         
  -7  10  14         24.49         30.45         3.39 o                         
  -6  10  14         91.42         84.07         3.32 o                         
  -5  10  14        294.23        290.55         5.09 o                         
  -4  10  14         50.33         54.63         2.77 o                         
  -3  10  14          2.41          7.05         3.25 o                         
  -2  10  14         87.37         73.49         5.55 o                         
 -13   0  15        162.60        169.19         4.00 o                         
 -11   0  15        417.12        386.60         8.22 o                         
  -9   0  15         16.18         17.90         2.69 o                         
  -7   0  15         17.29         17.58         8.89 o                         
  -5   0  15        138.04        141.19         8.48 o                         
  -3   0  15        407.90        384.11        14.24 o                         
  -1   0  15        691.11        721.84        36.39 o                         
   1   0  15        207.33        212.46         5.96 o                         
   3   0  15         88.06         99.60         4.73 o                         
 -14   1  15         76.03         75.91         3.20 o                         
 -13   1  15         17.18         16.07         1.95 o                         
 -12   1  15          5.45          8.32         2.15 o                         
 -11   1  15         73.85         80.41         3.56 o                         
 -10   1  15        422.21        423.10         5.16 o                         
  -9   1  15         18.85         26.49         2.01 o                         
  -8   1  15        114.38        121.31         3.63 o                         
  -7   1  15         94.69         91.29         6.68 o                         
  -6   1  15        153.94        177.32         3.23 o                         
  -5   1  15         42.16         35.18         2.69 o                         
  -4   1  15        205.65        217.02         5.86 o                         
  -3   1  15          9.72         14.64         2.19 o                         
  -2   1  15         35.78         39.79         2.53 o                         
  -1   1  15          1.91          3.39         2.36 o                         
   0   1  15          6.40          4.57         2.67 o                         
   1   1  15          0.44         -1.94         3.02 o                         
   2   1  15        380.76        402.25         9.30 o                         
   3   1  15        261.45        255.43         7.55 o                         
 -14   2  15        110.91        119.61         4.32 o                         
 -13   2  15         89.20         98.32         2.79 o                         
 -12   2  15         77.22         78.47         2.52 o                         
 -11   2  15         52.88         44.47         2.65 o                         
 -10   2  15         12.26         19.70         2.47 o                         
  -9   2  15        170.63        174.64         3.30 o                         
  -8   2  15         79.59         63.19         3.00 o                         
  -7   2  15          4.43          4.37         2.39 o                         
  -6   2  15         81.38         90.39         3.08 o                         
  -5   2  15          0.19         -2.13         3.84 o                         
  -4   2  15        429.73        461.66         4.78 o                         
  -3   2  15         20.20         18.39         2.04 o                         
  -2   2  15          2.00          5.11         2.47 o                         
  -1   2  15        341.75        348.42        13.16 o                         
   0   2  15        611.78        585.02        10.43 o                         
   1   2  15         53.20         54.05         3.34 o                         
   2   2  15          7.06         10.80         2.24 o                         
   3   2  15          4.38          5.76         2.60 o                         
 -13   3  15          3.81          5.67         2.28 o                         
 -12   3  15         63.42         64.76         2.57 o                         
 -11   3  15          4.82          6.55         2.24 o                         
 -10   3  15         70.63         74.69         2.94 o                         
  -9   3  15        189.11        201.49         4.08 o                         
  -8   3  15         31.31         26.98         2.36 o                         
  -7   3  15        333.26        320.28         8.07 o                         
  -6   3  15        178.06        174.04         8.51 o                         
  -5   3  15        426.33        445.34         3.90 o                         
  -4   3  15        106.25        113.67         6.04 o                         
  -3   3  15        530.52        548.29         3.93 o                         
  -2   3  15         45.40         45.01         2.79 o                         
  -1   3  15         29.84         33.03         2.97 o                         
   0   3  15        350.09        329.89         4.46 o                         
   1   3  15        824.74        801.81         6.58 o                         
   2   3  15        796.33        740.83         7.35 o                         
   3   3  15          0.81         -0.62         2.72 o                         
 -13   4  15        100.07         88.51         2.72 o                         
 -12   4  15         24.37         28.60         2.25 o                         
 -11   4  15         41.30         44.93         2.35 o                         
 -10   4  15         96.02         92.05         3.82 o                         
  -9   4  15          1.05         -0.57         2.25 o                         
  -8   4  15          5.25          9.33         1.83 o                         
  -7   4  15         19.72         29.90         3.96 o                         
  -6   4  15          8.77          4.63         2.28 o                         
  -5   4  15        201.22        210.91         5.60 o                         
  -4   4  15         22.50         18.83         2.58 o                         
  -3   4  15        377.15        386.93         5.05 o                         
  -2   4  15         28.21         30.74         2.78 o                         
  -1   4  15        325.31        311.49         4.49 o                         
   0   4  15          0.35          7.94         2.74 o                         
   1   4  15         18.05         23.26         2.94 o                         
   2   4  15         79.20         79.31         3.33 o                         
   3   4  15        309.89        270.99        16.90 o                         
 -13   5  15          0.31          1.73         3.66 o                         
 -12   5  15         87.31         92.44         3.02 o                         
 -11   5  15          4.50          5.30         2.36 o                         
 -10   5  15        140.57        160.77         6.94 o                         
  -9   5  15          0.14          1.15         2.00 o                         
  -8   5  15        196.02        202.20         3.13 o                         
  -7   5  15          4.82          4.28         2.33 o                         
  -6   5  15         26.72         24.39         3.96 o                         
  -5   5  15         27.75         30.00         2.58 o                         
  -4   5  15          3.19         -2.57         2.80 o                         
  -3   5  15         18.94         15.71         2.78 o                         
  -2   5  15        181.84        168.29         4.17 o                         
  -1   5  15          6.99          7.05         3.94 o                         
   0   5  15         82.80         80.33         3.48 o                         
   1   5  15         38.18         43.02         3.42 o                         
   2   5  15          0.59          4.52         3.20 o                         
 -12   6  15         76.06         89.07         3.49 o                         
 -11   6  15         42.19         39.67         3.05 o                         
 -10   6  15          0.03          3.39         3.91 o                         
  -9   6  15         22.84         14.11         2.63 o                         
  -8   6  15          4.18         -0.34         2.78 o                         
  -7   6  15         61.96         58.85         3.14 o                         
  -6   6  15        278.92        296.57         4.39 o                         
  -5   6  15          6.45          3.44         2.53 o                         
  -4   6  15        503.45        527.85        11.51 o                         
  -3   6  15        145.01        149.06         3.85 o                         
  -2   6  15         29.20         34.95         2.98 o                         
  -1   6  15        226.73        227.18         4.76 o                         
   0   6  15          2.14          3.07         2.43 o                         
   1   6  15          2.34          2.32         2.30 o                         
 -11   7  15         44.23         59.05         3.75 o                         
 -10   7  15          1.85          1.56         2.89 o                         
  -9   7  15         49.26         49.60         3.57 o                         
  -8   7  15        100.89         87.65         4.32 o                         
  -7   7  15        239.77        242.90         4.80 o                         
  -6   7  15         30.59         22.42         3.33 o                         
  -5   7  15        218.38        211.58         4.11 o                         
  -4   7  15          2.31          3.65         2.52 o                         
  -3   7  15          8.84          4.30         2.91 o                         
  -2   7  15          0.45         -0.92         2.49 o                         
  -1   7  15         86.95         72.91         5.86 o                         
   0   7  15         15.97         16.62         2.98 o                         
   1   7  15         62.08         64.14         4.32 o                         
 -10   8  15         14.22         17.67         3.46 o                         
  -9   8  15         45.06         38.77         3.63 o                         
  -8   8  15         11.96          7.45         3.08 o                         
  -7   8  15        144.90        140.29         4.47 o                         
  -6   8  15          9.13          8.38         3.41 o                         
  -5   8  15        223.94        215.68         4.25 o                         
  -4   8  15         88.42         82.34         3.69 o                         
  -3   8  15        112.75        108.43         4.32 o                         
  -2   8  15         25.24         19.85         3.03 o                         
  -1   8  15         67.29         69.33         3.83 o                         
  -8   9  15          5.83         13.80         3.12 o                         
  -7   9  15          1.89          2.42         2.79 o                         
  -6   9  15        100.43        107.30         3.67 o                         
  -5   9  15          0.20         -3.80         3.80 o                         
  -4   9  15         13.47         19.46         3.82 o                         
  -3   9  15          2.17          5.06         3.48 o                         
 -12   0  16        174.54        164.63         4.57 o                         
 -10   0  16       1205.00       1181.23        42.76 o                         
  -8   0  16       3138.64       3138.68       159.99 o                         
  -6   0  16         83.62         84.16         7.40 o                         
  -4   0  16        524.75        556.37         5.41 o                         
  -2   0  16        110.32        136.24         4.06 o                         
   0   0  16        364.57        380.34         4.98 o                         
   2   0  16         58.91         61.57         4.73 o                         
 -13   1  16          0.03         -1.20         2.25 o                         
 -12   1  16         35.60         35.50         2.37 o                         
 -11   1  16         19.99         19.85         2.48 o                         
 -10   1  16        704.06        742.88         6.82 o                         
  -9   1  16       1173.53       1121.61        10.39 o                         
  -8   1  16        498.86        506.41         5.41 o                         
  -7   1  16         96.71         72.05         3.63 o                         
  -6   1  16         33.17         35.54         2.27 o                         
  -5   1  16          1.20          2.24         2.47 o                         
  -4   1  16        137.09        143.70         3.75 o                         
  -3   1  16          5.30         10.85         2.79 o                         
  -2   1  16         16.23         17.96         1.87 o                         
  -1   1  16         20.54         20.54         2.19 o                         
   0   1  16        108.31        109.06         6.89 o                         
   1   1  16        656.41        670.69         6.83 o                         
   2   1  16          4.25          9.46         6.32 o                         
 -13   2  16         50.56         58.14         2.87 o                         
 -12   2  16          7.44          4.93         2.09 o                         
 -11   2  16        132.57        132.50         6.66 o                         
 -10   2  16         24.87         23.79         2.53 o                         
  -9   2  16         96.30         80.38         2.25 o                         
  -8   2  16         89.19        103.83         3.44 o                         
  -7   2  16        182.96        174.80         3.93 o                         
  -6   2  16        173.74        177.66         3.12 o                         
  -5   2  16          5.29          6.13         2.12 o                         
  -4   2  16         32.78         30.29         2.25 o                         
  -3   2  16        458.00        484.41        11.59 o                         
  -2   2  16        156.15        154.94         4.28 o                         
  -1   2  16        140.95        140.14         3.86 o                         
   0   2  16         75.69         82.03         3.85 o                         
   1   2  16         19.58         21.56         3.36 o                         
   2   2  16          2.01         -1.84         3.37 o                         
 -13   3  16          0.02          4.77         2.69 o                         
 -12   3  16          0.03          0.12         2.63 o                         
 -11   3  16        111.34        112.66         2.69 o                         
 -10   3  16         38.60         48.99         2.59 o                         
  -9   3  16         38.09         44.67         3.60 o                         
  -8   3  16        238.73        237.24         5.31 o                         
  -7   3  16         97.01        104.29         6.37 o                         
  -6   3  16          5.54          7.35         2.40 o                         
  -5   3  16          0.85          7.29         2.36 o                         
  -4   3  16         43.84         35.83         3.60 o                         
  -3   3  16         18.10         23.30         2.86 o                         
  -2   3  16         60.67         59.71         3.82 o                         
  -1   3  16         53.43         43.23         3.33 o                         
   0   3  16          9.20         20.52         3.08 o                         
   1   3  16          0.06         -2.90         2.90 o                         
 -12   4  16         10.38         12.66         2.62 o                         
 -11   4  16          4.83          8.04         2.27 o                         
 -10   4  16         24.55         28.55         3.11 o                         
  -9   4  16         68.85         71.74         2.90 o                         
  -8   4  16          3.69          7.33         2.69 o                         
  -7   4  16         96.90         94.23         2.80 o                         
  -6   4  16         11.76         13.68         2.28 o                         
  -5   4  16         51.52         49.59         2.66 o                         
  -4   4  16        146.08        170.83         4.31 o                         
  -3   4  16        175.90        184.22         3.52 o                         
  -2   4  16        328.04        345.75         5.50 o                         
  -1   4  16         81.92         93.75         2.74 o                         
   0   4  16         27.36         34.16         3.36 o                         
   1   4  16          7.50         -2.46         2.46 o                         
 -12   5  16          2.20         -0.65         3.41 o                         
 -11   5  16         38.55         32.87         3.67 o                         
 -10   5  16          5.12          9.60         2.60 o                         
  -9   5  16         52.17         50.92         2.67 o                         
  -8   5  16         98.57         91.21         3.30 o                         
  -7   5  16        456.67        431.89         7.30 o                         
  -6   5  16         31.71         32.78         2.80 o                         
  -5   5  16        201.93        212.57         4.12 o                         
  -4   5  16        227.22        214.36         4.42 o                         
  -3   5  16         32.62         17.91         3.18 o                         
  -2   5  16          0.91         -3.03         3.03 o                         
  -1   5  16          2.71          6.29         3.08 o                         
   0   5  16         12.29         19.14         2.73 o                         
 -11   6  16         32.30         41.56         3.70 o                         
 -10   6  16         69.26         47.15         3.77 o                         
  -9   6  16         31.30         25.34         2.93 o                         
  -8   6  16         39.76         31.44         3.71 o                         
  -7   6  16          8.11          7.99         3.56 o                         
  -6   6  16          0.01         -3.37         3.37 o                         
  -5   6  16        288.99        292.73         4.89 o                         
  -4   6  16         35.69         39.51         3.85 o                         
  -3   6  16        322.37        319.75         4.18 o                         
  -2   6  16         20.97         20.14         3.78 o                         
  -1   6  16          1.41          3.27         2.62 o                         
   0   6  16         89.42         98.79         3.76 o                         
  -9   7  16          9.49         10.68         3.23 o                         
  -8   7  16         33.40         33.11         4.03 o                         
  -7   7  16          8.17          8.34         3.10 o                         
  -6   7  16        358.01        363.80         5.78 o                         
  -5   7  16         26.82         34.57         6.60 o                         
  -4   7  16          4.12          6.61         2.48 o                         
  -3   7  16          3.91          3.64         2.72 o                         
  -2   7  16        147.40        145.32         4.30 o                         
  -7   8  16         13.79         17.80         3.40 o                         
  -6   8  16        102.41        116.29         4.30 o                         
  -5   8  16        171.36        171.08         4.90 o                         
  -4   8  16          0.03          2.88         3.85 o                         
 -11   0  17          8.51          7.43         3.63 o                         
  -9   0  17        165.66        183.76         4.37 o                         
  -7   0  17         47.39         49.97         6.84 o                         
  -5   0  17         75.88         85.35         4.52 o                         
  -3   0  17        165.03        181.32         4.88 o                         
  -1   0  17        321.18        323.88         7.55 o                         
 -12   1  17        164.91        166.61         4.29 o                         
 -11   1  17          6.80          1.97         2.27 o                         
 -10   1  17        405.74        414.86        11.97 o                         
  -9   1  17        215.52        218.35         3.77 o                         
  -8   1  17          9.27          3.35         2.56 o                         
  -7   1  17         74.77         79.01         2.61 o                         
  -6   1  17          5.30          4.30         2.47 o                         
  -5   1  17          1.42          0.33         2.49 o                         
  -4   1  17         48.37         49.86         2.95 o                         
  -3   1  17          0.44          4.55         2.39 o                         
  -2   1  17          4.85          1.93         2.25 o                         
  -1   1  17          2.41         -0.29         2.89 o                         
   0   1  17        220.03        222.12         5.05 o                         
 -12   2  17         49.66         49.33         3.42 o                         
 -11   2  17         72.99         66.85         3.58 o                         
 -10   2  17         40.65         42.93         3.71 o                         
  -9   2  17         91.38         78.35         2.74 o                         
  -8   2  17         40.56         48.76         2.49 o                         
  -7   2  17         32.02         29.93         2.95 o                         
  -6   2  17         28.62         38.53         2.78 o                         
  -5   2  17         18.97         20.67         2.51 o                         
  -4   2  17        466.60        472.02         5.92 o                         
  -3   2  17        228.07        216.75         4.58 o                         
  -2   2  17         84.13         80.80         3.68 o                         
  -1   2  17        180.67        160.12         4.47 o                         
   0   2  17         13.09         21.45         3.46 o                         
 -11   3  17         41.48         40.14         2.88 o                         
 -10   3  17        134.03        132.28         4.32 o                         
  -9   3  17        316.71        331.34        14.80 o                         
  -8   3  17         23.36         28.42         2.59 o                         
  -7   3  17        183.57        178.04         3.88 o                         
  -6   3  17        141.71        136.60         4.39 o                         
  -5   3  17         34.86         41.70         3.41 o                         
  -4   3  17         31.46         31.97         2.55 o                         
  -3   3  17          7.86         12.72         2.66 o                         
  -2   3  17          8.69          6.51         2.64 o                         
  -1   3  17        324.58        293.55         5.34 o                         
   0   3  17          9.49          9.71         2.67 o                         
 -11   4  17        144.32        132.65         3.27 o                         
 -10   4  17         30.69         25.32         3.37 o                         
  -9   4  17         28.23         26.57         2.34 o                         
  -8   4  17         34.45         28.70         2.47 o                         
  -7   4  17         16.00         18.02         2.45 o                         
  -6   4  17          1.89         -1.59         3.41 o                         
  -5   4  17        267.00        286.66         4.65 o                         
  -4   4  17         84.96         72.85         4.14 o                         
  -3   4  17        163.33        164.07         5.86 o                         
  -2   4  17         41.47         46.94         3.89 o                         
  -1   4  17        128.22        138.96         4.16 o                         
 -10   5  17        235.31        246.94         4.83 o                         
  -9   5  17         66.25         79.47         3.30 o                         
  -8   5  17        268.58        266.13         5.09 o                         
  -7   5  17        191.51        190.90         4.39 o                         
  -6   5  17         43.77         57.98         2.83 o                         
  -5   5  17         11.71         21.38         3.67 o                         
  -4   5  17        233.54        215.76         4.61 o                         
  -3   5  17          6.36         13.21         3.28 o                         
  -2   5  17        250.21        248.37         4.74 o                         
  -9   6  17          0.19         -2.65         2.86 o                         
  -8   6  17          2.95          3.75         3.28 o                         
  -7   6  17          0.07          2.04         2.94 o                         
  -6   6  17         67.86         55.46         4.25 o                         
  -5   6  17         17.49         21.36         3.50 o                         
  -4   6  17        304.14        288.08         5.84 o                         
  -3   6  17          1.93         -3.73         3.73 o                         
 -10   0  18         65.75         65.30         3.91 o                         
  -8   0  18          6.35          6.62         3.60 o                         
  -6   0  18         33.89         39.88         3.43 o                         
  -4   0  18        395.33        348.44         5.52 o                         
  -2   0  18         32.88         43.03         3.84 o                         
 -10   1  18         11.26         18.65         2.33 o                         
  -9   1  18        188.21        187.85         5.05 o                         
  -8   1  18         43.41         46.49         2.77 o                         
  -7   1  18         38.56         44.56         3.01 o                         
  -6   1  18         61.26         63.36         3.34 o                         
  -5   1  18        220.33        199.13         6.40 o                         
  -4   1  18          9.28         11.89         2.41 o                         
  -3   1  18          0.37          2.70         2.93 o                         
  -2   1  18        134.91        101.35         4.01 o                         
 -10   2  18        120.84        105.23         3.31 o                         
  -9   2  18        120.16        124.06         3.31 o                         
  -8   2  18         74.80         68.30         3.78 o                         
  -7   2  18        115.68        123.97         3.33 o                         
  -6   2  18          2.97          3.08         2.21 o                         
  -5   2  18         71.29         66.22         3.28 o                         
  -4   2  18          6.65          8.72         2.54 o                         
  -3   2  18        112.53         99.02         4.67 o                         
  -2   2  18         16.14         22.13         3.34 o                         
 -10   3  18        145.35        164.70         6.06 o                         
  -9   3  18         28.69         28.64         3.19 o                         
  -8   3  18        160.70        154.42         3.40 o                         
  -7   3  18         63.21         53.77         4.47 o                         
  -6   3  18        323.02        317.66        17.58 o                         
  -5   3  18          0.41          3.27         2.57 o                         
  -4   3  18          3.92          3.75         3.41 o                         
  -3   3  18          1.31          3.00         2.88 o                         
  -9   4  18          1.84         -3.39         3.78 o                         
  -8   4  18         64.28         58.68         3.89 o                         
  -7   4  18         11.20          8.70         3.07 o                         
  -6   4  18        163.50        171.00         4.66 o                         
  -5   4  18        177.19        174.23         4.36 o                         
  -4   4  18         97.49        102.06         4.65 o                         
                                                                                
